# Supplementary material for: Characterization of the microRNA Expression Profiles in the Goat Kid Liver
Source: Front Genet. 2022 Jan 10;12:794157. doi: 10.3389/fgene.2021.794157 (PMC8784682; doi:10.3389/fgene.2021.794157)
Supplement: Supplementary file 2 [file Table6.XLSX]

## Sheet: D1vsW2
miRNA id	FC(W2/D1)	FC(D1/W2)	Log2FC(W2/D1)	Pvalue	Padjust	Significant	Regulate	D1_1	D1_2	D1_3	D1_4	D1_5	W2_1	W2_2	W2_3	W2_4	W2_5	D1	W2
10_12829	30.2718	0.0330341	4.9199	4.98701e-05	0.00017439	yes	up	0	0	0	0	0	160.84	20.96	0	0	0	0	36.36
10_12931	2.11457	0.472909	1.08037	0.00758341	0.0194952	yes	up	17.15	19.27	62.6	41.1	32.75	80.42	115.28	71.65	32.65	130.5	34.574	86.1
10_13457	0.210221	4.7569	-2.25002	0.00131345	0.00374415	yes	down	34.29	48.19	37.56	16.44	43.66	11.49	0	0	0	39.15	36.028	10.128
11_13908	0.189199	5.28545	-2.40203	0.0127681	0.0311864	yes	down	0	9.64	25.04	41.1	21.83	11.49	10.48	0	0	0	19.522	4.394
11_15199	3.43998	0.2907	1.7824	6.28456e-05	0.000215744	yes	up	8.57	28.91	37.56	24.66	10.92	11.49	146.72	10.24	174.15	91.35	22.124	86.79
12_15607	0.222587	4.49263	-2.16756	0.00227812	0.00624126	yes	down	34.29	9.64	37.56	49.32	32.75	0	20.96	20.47	0	0	32.712	8.286
12_15948	0.486258	2.05652	-1.04021	1.02666e-14	5.23087e-14	yes	down	745.89	125.29	237.87	986.49	895.13	965.06	125.76	51.18	163.26	639.44	598.134	388.94
13_16033	0.222587	4.49263	-2.16756	0.00227812	0.00624126	yes	down	34.29	9.64	37.56	49.32	32.75	0	20.96	20.47	0	0	32.712	8.286
13_16209	2.79068	0.358335	1.48062	1.78552e-09	7.79262e-09	yes	up	68.59	125.29	87.64	82.21	21.83	264.24	178.16	358.25	272.11	234.9	77.112	261.532
13_16442	0.0788328	12.6851	-3.66506	0.000825699	0.00244668	yes	down	25.72	28.91	50.08	8.22	10.92	0	0	0	0	0	24.77	0
13_16748	14.1899	0.0704726	3.82679	0.00022257	0.00071604	yes	up	0	0	0	0	0	0	41.92	0	0	13.05	0	10.994
13_16894	0.189199	5.28545	-2.40203	0.000428894	0.0013304	yes	down	68.59	0	0	73.99	32.75	11.49	10.48	10.24	0	13.05	35.066	9.052
14_17362	8.51394	0.117454	3.08983	0.00870193	0.0223197	yes	up	8.57	0	0	0	0	0	31.44	0	43.54	26.1	1.714	20.216
14_17430	4.16237	0.240248	2.05741	0.00108945	0.00316981	yes	up	0	0	12.52	8.22	32.75	34.47	20.96	133.06	32.65	13.05	10.698	46.838
14_17637	0.236498	4.22836	-2.0801	0.0124975	0.0305917	yes	down	51.44	0	12.52	24.66	21.83	0	20.96	10.24	0	0	22.09	6.24
14_17638	0.236498	4.22836	-2.0801	0.0124975	0.0305917	yes	down	51.44	0	12.52	24.66	21.83	0	20.96	10.24	0	0	22.09	6.24
15_17973	2.93258	0.340997	1.55217	0.00140892	0.00397606	yes	up	34.29	38.55	0	8.22	10.92	45.96	83.84	51.18	97.96	26.1	18.396	61.008
15_18224	3.31098	0.302026	1.72726	0.0205409	0.0484886	yes	up	0	0	12.52	8.22	21.83	11.49	52.4	10.24	21.77	39.15	8.514	27.01
16_19205	0.31913	3.13352	-1.64778	2.03989e-08	8.60268e-08	yes	down	0	57.82	212.83	147.97	10.92	34.47	41.92	40.94	0	91.35	85.908	41.736
16_19206	0.23073	4.33407	-2.11572	3.05455e-06	1.15805e-05	yes	down	34.29	86.74	112.67	147.97	10.92	22.98	31.44	10.24	32.65	13.05	78.518	22.072
16_19997	0.398002	2.51255	-1.32915	6.74661e-50	6.17617e-49	yes	down	1226.01	886.64	3805.9	1150.91	1309.94	942.08	1016.55	255.89	544.21	1043.99	1675.88	760.544
17_20381	0.494497	2.02226	-1.01597	0.00496782	0.0130391	yes	down	111.46	77.1	75.12	57.55	87.33	57.44	41.92	40.94	65.31	39.15	81.712	48.952
17_20761	0.291075	3.43554	-1.78054	0.0190813	0.0451378	yes	down	25.72	28.91	12.52	41.1	10.92	11.49	0	10.24	0	26.1	23.834	9.566
18_21231	8.98694	0.111273	3.16783	0.000115405	0.000381072	yes	up	0	9.64	0	8.22	0	126.38	10.48	0	54.42	13.05	3.572	40.866
18_21235	8.98694	0.111273	3.16783	0.000115405	0.000381072	yes	up	0	9.64	0	8.22	0	126.38	10.48	0	54.42	13.05	3.572	40.866
18_21494	0.135142	7.39963	-2.88745	0.0213118	0.0497865	yes	down	8.57	38.55	25.04	0	0	11.49	0	0	0	0	14.432	2.298
18_21984	0.236498	4.22836	-2.0801	0.0124975	0.0305917	yes	down	17.15	9.64	62.6	24.66	10.92	0	0	0	10.88	26.1	24.994	7.396
19_22423	5.67596	0.176182	2.50486	0.00657005	0.0169288	yes	up	0	0	0	8.22	10.92	22.98	0	10.24	76.19	26.1	3.828	27.102
19_23017	0.343211	2.91366	-1.54283	2.14101e-26	1.48814e-25	yes	down	540.13	1040.83	901.4	534.35	218.32	654.86	167.68	153.53	97.96	287.1	647.006	272.226
19_23118	0.492813	2.02917	-1.02089	4.44684e-45	3.91183e-44	yes	down	1963.32	2293.69	1690.12	2490.9	1724.76	1114.42	1792.06	716.49	1654.4	756.89	2032.56	1206.85
19_23127	0.350368	2.85414	-1.51306	0.00264098	0.00720035	yes	down	102.88	19.27	0	49.32	21.83	34.47	0	51.18	10.88	13.05	38.66	21.916
19_23288	0.287911	3.47329	-1.7963	0.00170828	0.00477302	yes	down	42.87	38.55	37.56	49.32	54.58	0	20.96	0	32.65	26.1	44.576	15.942
19_23375	0.135142	7.39963	-2.88745	0.00112952	0.00327792	yes	down	25.72	48.19	12.52	8.22	43.66	11.49	0	0	0	13.05	27.662	4.908
1_798	58.6516	0.0170498	5.8741	1.10538e-08	4.75062e-08	yes	up	0	0	0	0	0	11.49	104.8	10.24	185.03	26.1	0	67.532
20_23984	0.47914	2.08707	-1.06148	1.2125e-27	8.64096e-27	yes	down	728.74	703.53	676.05	616.56	611.31	471.04	377.28	399.19	402.72	182.7	667.238	366.586
21_24338	15.6089	0.064066	3.9643	3.03874e-08	1.27198e-07	yes	up	0	0	0	8.22	10.92	11.49	62.88	0	0	339.3	3.828	82.734
21_24584	0.189199	5.28545	-2.40203	0.00228975	0.0062579	yes	down	34.29	86.74	0	0	21.83	11.49	10.48	0	10.88	0	28.572	6.57
21_25083	24.5958	0.0406573	4.62034	0.000298535	0.000939694	yes	up	0	0	0	0	0	0	73.36	0	54.42	0	0	25.556
21_25084	22.7038	0.0440454	4.50486	0.000547609	0.00167556	yes	up	0	0	0	0	0	0	73.36	0	54.42	0	0	25.556
22_25695	8.04094	0.124363	3.00737	0.000370854	0.00115354	yes	up	17.15	0	0	0	0	11.49	20.96	0	152.38	0	3.43	36.966
22_25917	2.50013	0.39998	1.322	0.00198961	0.00553162	yes	up	34.29	28.91	50.08	16.44	10.92	126.38	41.92	61.41	54.42	143.55	28.128	85.536
22_25918	2.50013	0.39998	1.322	0.00198961	0.00553162	yes	up	34.29	28.91	50.08	16.44	10.92	126.38	41.92	61.41	54.42	143.55	28.128	85.536
23_27374	0.405426	2.46654	-1.30249	0.000298766	0.000939694	yes	down	0	240.93	62.6	139.75	0	34.47	52.4	40.94	65.31	0	88.656	38.624
24_27995	0.291075	3.43554	-1.78054	0.0190813	0.0451378	yes	down	25.72	28.91	12.52	41.1	10.92	11.49	0	10.24	0	26.1	23.834	9.566
25_28017	0.067571	14.7993	-3.88745	0.00914431	0.0231903	yes	down	17.15	9.64	0	32.88	0	0	0	0	0	0	11.934	0
25_28018	0.067571	14.7993	-3.88745	0.00914431	0.0231903	yes	down	17.15	9.64	0	32.88	0	0	0	0	0	0	11.934	0
25_28641	0.135142	7.39963	-2.88745	0.0213118	0.0497865	yes	down	8.57	9.64	0	32.88	0	0	0	0	0	13.05	10.218	2.61
27_29601	0.067571	14.7993	-3.88745	0.00914431	0.0231903	yes	down	8.57	9.64	0	41.1	0	0	0	0	0	0	11.862	0
28_30062	24.5958	0.0406573	4.62034	0.000298535	0.000939694	yes	up	0	0	0	0	0	11.49	10.48	0	119.73	0	0	28.34
2_1833	0.327357	3.05477	-1.61106	0	0	yes	down	40801.1	42491.1	55260.7	52596.5	49526.8	19094.5	12209	21269.6	20571.2	22041.3	48135.2	19037.1
2_2225	0.461997	2.16452	-1.11405	2.29738e-05	8.21221e-05	yes	down	128.6	183.11	225.35	180.86	130.99	68.93	52.4	143.3	76.19	130.5	169.782	94.264
2_2884	0.327459	3.05381	-1.61061	0.00201451	0.00557331	yes	down	77.16	38.55	37.56	0	109.16	11.49	10.48	20.47	32.65	26.1	52.486	20.238
2_3150	2.20732	0.453038	1.14229	0.0015161	0.00424659	yes	up	0	38.55	62.6	73.99	32.75	34.47	125.76	133.06	108.84	143.55	41.578	109.136
3_3368	7.56795	0.132136	2.9199	0.0160698	0.0384992	yes	up	8.57	0	0	0	0	45.96	10.48	10.24	10.88	13.05	1.714	18.122
3_3408	0.067571	14.7993	-3.88745	0.00914431	0.0231903	yes	down	0	28.91	25.04	0	21.83	0	0	0	0	0	15.156	0
3_3789	0.0945994	10.5709	-3.40203	0.00301965	0.00813426	yes	down	42.87	0	37.56	16.44	0	0	0	0	0	13.05	19.374	2.61
3_4132	13.2439	0.0755064	3.72726	0.0124475	0.0305917	yes	up	0	0	0	0	0	34.47	31.44	0	0	13.05	0	15.792
3_4729	0.295623	3.38269	-1.75817	0.00994687	0.0250563	yes	down	8.57	28.91	87.64	16.44	32.75	0	41.92	0	0	13.05	34.862	10.994
4_5266	3.08476	0.324174	1.62516	3.83945e-13	1.9045e-12	yes	up	128.6	144.56	37.56	49.32	76.41	298.71	398.24	245.65	337.41	352.35	87.29	326.472
4_5918	13.2439	0.0755064	3.72726	0.0124475	0.0305917	yes	up	0	0	0	0	0	0	10.48	0	32.65	39.15	0	16.456
4_6058	2.45594	0.407175	1.29628	6.00193e-09	2.58934e-08	yes	up	120.03	154.2	75.12	57.55	43.66	114.89	52.4	491.31	228.57	508.95	90.112	279.224
5_7370	0.0945994	10.5709	-3.40203	0.00301965	0.00813426	yes	down	0	67.46	25.04	8.22	0	0	0	10.24	0	0	20.144	2.048
6_7983	0.33388	2.99509	-1.5826	0.0136801	0.0331978	yes	down	17.15	48.19	25.04	32.88	21.83	0	0	0	0	0	29.018	0
6_7992	13.2439	0.0755064	3.72726	0.0124475	0.0305917	yes	up	0	0	0	0	0	0	73.36	0	0	0	0	14.672
6_8314	0.260787	3.83454	-1.93905	7.35726e-21	4.50232e-20	yes	down	634.44	356.58	187.79	98.65	513.06	68.93	125.76	112.59	108.84	156.6	358.104	114.544
6_8753	0.135142	7.39963	-2.88745	0.0213118	0.0497865	yes	down	8.57	9.64	0	32.88	0	0	0	0	0	13.05	10.218	2.61
7_9235	0.411302	2.43131	-1.28173	0.0144075	0.034813	yes	down	25.72	38.55	62.6	57.55	43.66	34.47	0	20.47	10.88	52.2	45.616	23.604
7_9463	2.79068	0.358335	1.48062	1.78552e-09	7.79262e-09	yes	up	68.59	125.29	87.64	82.21	21.83	264.24	178.16	358.25	272.11	234.9	77.112	261.532
7_9870	2.5677	0.389454	1.36047	0.00135984	0.00385688	yes	up	42.87	19.27	12.52	41.1	10.92	57.44	73.36	122.83	87.07	78.3	25.336	83.8
7_9876	2.28615	0.437416	1.19292	4.38074e-07	1.74301e-06	yes	up	51.44	77.1	112.67	156.19	65.5	218.29	335.36	225.18	326.53	169.65	92.58	255.002
8_10506	4.72997	0.211418	2.24183	0.000238109	0.000759521	yes	up	8.57	9.64	0	16.44	10.92	45.96	73.36	30.71	87.07	39.15	9.114	55.25
8_10689	0.210221	4.7569	-2.25002	0.00131345	0.00374415	yes	down	51.44	38.55	37.56	16.44	32.75	11.49	20.96	0	10.88	0	35.348	8.666
8_11754	0.0945994	10.5709	-3.40203	0.00301965	0.00813426	yes	down	0	67.46	25.04	8.22	0	0	0	10.24	0	0	20.144	2.048
9_12315	6.05436	0.16517	2.59797	5.9098e-06	2.20345e-05	yes	up	17.15	9.64	25.04	0	0	114.89	115.28	61.41	0	39.15	10.366	66.146
9_12331	0.067571	14.7993	-3.88745	0.000227534	0.000729923	yes	down	8.57	9.64	75.12	16.44	43.66	0	0	0	0	13.05	30.686	2.61
LWLT01000021.1_31785	0.496259	2.01508	-1.01084	0.000988498	0.00289104	yes	down	111.46	86.74	125.19	82.21	43.66	45.96	31.44	81.88	54.42	52.2	89.852	53.18
LWLT01000021.1_31898	0.067571	14.7993	-3.88745	0.00914431	0.0231903	yes	down	8.57	9.64	25.04	8.22	21.83	0	0	0	0	0	14.66	0
LWLT01004504.1_33359	3.36265	0.297385	1.7496	8.92872e-38	7.28532e-37	yes	up	240.06	221.66	463.22	205.52	65.5	241.27	167.68	1740.06	968.7	1657.34	239.192	955.01
chi-miR-1	2.34694	0.426087	1.23078	0	0	yes	up	1250.77	2043.26	564.86	654.53	1205.49	1487.75	2954.6	2071.58	3113.38	4288.05	1143.78	2783.07
chi-miR-105a	5.89427	0.169656	2.55931	1.97259e-146	2.67607e-145	yes	up	2.83	3.04	1.56	8.71	2.07	0.55	31.64	24.47	47.37	1.3	3.642	21.066
chi-miR-105b-3p	4.96647	0.20135	2.31222	0.000600095	0.00181642	yes	up	0.1	0.2	0	0.1	0	0	0.53	0.58	0.81	0.26	0.08	0.436
chi-miR-105b-5p	3.6844	0.271415	1.88143	1.62527e-08	6.93203e-08	yes	up	0.21	0.2	0.28	1.02	0.39	0	2.2	1.5	3.65	0	0.42	1.47
chi-miR-10b-3p	3.35924	0.297686	1.74814	1.79772e-16	9.54828e-16	yes	up	0.1	0.61	0.85	2.66	1.29	0.44	4.76	0.58	2.03	11.85	1.102	3.932
chi-miR-10b-5p	3.06385	0.326387	1.61535	0	0	yes	up	56.05	142.38	72.64	214.01	128.92	62.84	407.94	74.21	144.86	1389.91	122.8	415.952
chi-miR-124a	3.86623	0.25865	1.95093	6.9592e-11	3.1725e-10	yes	up	0.84	0.71	0.14	0.2	0.65	0.44	7.49	0	0.3	0.26	0.508	1.698
chi-miR-129-5p	0.341746	2.92615	-1.549	4.08151e-16	2.12767e-15	yes	down	5.34	2.33	6.8	4.2	3.62	1.88	1.76	1.5	0.81	1.43	4.458	1.476
chi-miR-1307-5p	0.441869	2.26312	-1.17831	1.08163e-94	1.28202e-93	yes	down	50.81	48.3	25.06	39.03	45.08	22.2	10.23	25.16	14.61	25.25	41.656	19.49
chi-miR-133a-3p	2.19185	0.456235	1.13215	1.00433e-230	1.85389e-229	yes	up	56.68	90.53	28.04	23.56	49.09	61.41	93.35	80.21	112.8	231.04	49.58	115.762
chi-miR-133b	3.67886	0.271823	1.87926	0.00010397	0.000346362	yes	up	0.31	0.41	0	0.1	0.13	0.11	0.44	0.23	0.81	2.47	0.19	0.812
chi-miR-135b-3p	0.262776	3.80552	-1.92809	0.00359958	0.00962737	yes	down	0.84	0.2	0.14	0.2	0.65	0	0.35	0	0	0.13	0.406	0.096
chi-miR-135b-5p	0.302977	3.30058	-1.72272	0	0	yes	down	583.16	346.43	483.86	530.16	541.64	72.56	154.17	165.04	150.74	214.9	497.05	151.482
chi-miR-1468-3p	0.135142	7.39963	-2.88745	0.0213118	0.0497865	yes	down	0.1	0.41	0	0	0.26	0	0	0	0.1	0	0.154	0.02
chi-miR-146b-3p	2.83798	0.352363	1.50486	7.3981e-07	2.9229e-06	yes	up	0.21	0.51	0.57	0.92	0.78	1.21	0.79	0.81	4.46	0.91	0.598	1.636
chi-miR-147-3p	2.10699	0.474612	1.07518	1.53798e-09	6.81797e-09	yes	up	1.89	2.13	1.84	1.23	3.1	6.52	2.12	1.5	9.13	1.3	2.038	4.114
chi-miR-147-5p	2.20732	0.453038	1.14229	0.00332135	0.00892565	yes	up	0.1	0.51	0.99	0.2	0.39	1.1	0.35	0.58	1.93	0.52	0.438	0.896
chi-miR-150	2.04328	0.48941	1.03088	1.2001e-179	1.8261e-178	yes	up	75.96	51.65	23.36	35.34	55.68	79.08	95.55	65.67	156.22	102.96	48.398	99.896
chi-miR-188-3p	0.463344	2.15822	-1.10985	0.00144208	0.00404933	yes	down	1.47	1.52	0.28	1.64	0.26	0.88	0.53	0	0.61	0.52	1.034	0.508
chi-miR-19b-5p	0.489307	2.04371	-1.03119	0.0209641	0.049384	yes	down	0.63	0.91	0.28	0.31	1.16	0.77	0.09	0.12	0.2	0.52	0.658	0.34
chi-miR-206	14.4527	0.0691913	3.85327	1.53785e-56	1.56002e-55	yes	up	0.31	0.51	0.42	0.72	0	0.44	1.15	1.15	0.3	31.89	0.392	6.986
chi-miR-217-5p	0.481014	2.07894	-1.05585	2.055e-06	7.92441e-06	yes	down	0.94	3.14	3.54	3.69	2.2	1.66	2.47	0.46	0.41	1.17	2.702	1.234
chi-miR-219	0.270284	3.69981	-1.88745	0.011369	0.0283848	yes	down	0.21	0.3	0.42	0.2	0.52	0.22	0	0	0.1	0.13	0.33	0.09
chi-miR-2332	3.79088	0.263791	1.92253	6.43979e-55	6.41699e-54	yes	up	4.4	2.23	5.38	2.25	1.68	1.55	2.03	10.16	31.24	15.1	3.188	12.016
chi-miR-335-5p	0.493911	2.02465	-1.01768	0	0	yes	down	15404.1	15088.7	12834.9	10456.6	15595.9	5299.17	6094.22	8623.92	7388.55	6967.77	13876.1	6874.73
chi-miR-33a-5p	0.422814	2.3651	-1.2419	1.09796e-25	7.53841e-25	yes	down	13.73	12.05	5.1	10.55	6.98	5.41	3.17	6.69	1.72	4.95	9.682	4.388
chi-miR-33b-3p	0.461735	2.16574	-1.11486	2.8292e-05	0.000100495	yes	down	1.05	1.62	4.25	1.54	1.68	0.99	0.71	1.38	0.61	0.78	2.028	0.894
chi-miR-33b-5p	0.338205	2.95679	-1.56403	1.77357e-16	9.50525e-16	yes	down	5.87	6.18	1.98	2.56	4.78	1.33	0.26	2.77	0.51	3.25	4.274	1.624
chi-miR-3955-3p	0.436612	2.29036	-1.19558	1.98575e-05	7.18955e-05	yes	down	1.36	2.23	1.13	2.36	1.55	0.88	0.97	1.27	0.41	0.26	1.726	0.758
chi-miR-449a-5p	2.10221	0.47569	1.07191	0.000118382	0.000388625	yes	up	0.94	0.2	1.56	0.31	1.42	1.77	3.09	0.81	1.72	0.65	0.886	1.608
chi-miR-451-3p	0.327459	3.05381	-1.61061	0.00201451	0.00557331	yes	down	0.31	0.2	0.99	0.31	1.42	0.22	0.09	0.12	0.41	0.13	0.646	0.194
chi-miR-483	0.231222	4.32486	-2.11265	0	0	yes	down	56.79	63.19	126.31	60.03	40.56	21.43	11.99	17.89	10.35	17.7	69.376	15.872
chi-miR-497-3p	2.01812	0.495511	1.01301	9.33926e-22	5.84223e-21	yes	up	0.52	0	0.14	25.3	0.26	0	29	0	21.4	0.52	5.244	10.184
chi-miR-545-3p	0.468121	2.1362	-1.09505	3.58424e-10	1.60791e-09	yes	down	7.23	4.66	2.55	3.69	3.23	3.75	0.88	2.77	1.83	1.3	4.272	2.106
chi-miR-592	0.397747	2.51416	-1.33008	8.41858e-07	3.31445e-06	yes	down	2.1	3.54	1.13	0.82	2.2	1.33	0.09	1.96	0.41	0.39	1.958	0.836
chi-miR-767	6.62195	0.151013	2.72726	1.4039e-130	1.77617e-129	yes	up	1.89	1.42	1.27	7.17	1.81	0.88	20.89	26.55	39.36	1.56	2.712	17.848
chi-miR-877-3p	0.453289	2.2061	-1.1415	0.00125705	0.00360161	yes	down	1.57	1.11	1.13	0.92	0.65	0.55	0.18	0.69	0.2	1.04	1.076	0.532
chi-miR-96	0.44475	2.24845	-1.16893	5.14793e-47	4.60045e-46	yes	down	22.42	13.67	31.15	20.69	19.38	6.07	10.14	9.93	6.49	14.71	21.462	9.468
oar-miR-541-3p	0.452869	2.20814	-1.14283	6.23766e-06	2.31802e-05	yes	down	2.93	2.43	1.7	1.23	2.33	1.55	1.23	0.46	0.61	0.91	2.124	0.952

## Sheet: D1vsW4
10_12780	2.31484	0.431996	1.21091	0.00101503	0.00276713	yes	up	25.72	96.37	25.04	16.44	32.75	60.21	150.22	142.9	122.52	191.6	39.264	133.49
10_13159	0.273621	3.65468	-1.86975	0.00476255	0.0116453	yes	down	60.01	48.19	12.52	0	54.58	15.05	0	0	36.76	14.74	35.06	13.31
10_13244	0.44769	2.23369	-1.15943	1.54774e-80	1.28786e-79	yes	down	1320.31	3141.78	2153.34	1767.47	1484.6	1821.33	834.54	1156.16	1212.94	1503.36	1973.5	1305.67
11_14239	10.8354	0.09229	3.43768	0.00215114	0.00553932	yes	up	0	0	0	0	10.92	0	33.38	0	85.76	0	2.184	23.828
11_14521	3.85806	0.259197	1.94788	3.27739e-06	1.08436e-05	yes	up	25.72	38.55	12.52	24.66	10.92	120.42	50.07	116.92	159.27	206.34	22.474	130.604
11_14779	11.8204	0.0845992	3.56321	0.0215351	0.0467153	yes	up	0	0	0	0	0	45.16	0	0	12.25	29.48	0	17.378
11_14842	2.28783	0.437096	1.19398	5.76042e-05	0.000174535	yes	up	120.03	67.46	50.08	24.66	32.75	135.47	116.84	376.73	183.78	176.87	58.996	197.938
11_14961	0.211079	4.73755	-2.24414	0.00510808	0.0122984	yes	down	25.72	9.64	87.64	16.44	0	0	16.69	25.98	0	0	27.888	8.534
11_15216	0.41804	2.39211	-1.25829	1.02478e-12	4.20084e-12	yes	down	102.88	163.83	62.6	221.96	185.58	135.47	116.84	38.97	12.25	147.39	147.37	90.184
12_15402	0.207376	4.82215	-2.26968	0.00102122	0.00277723	yes	down	25.72	9.64	25.04	24.66	32.75	0	33.38	0	0	14.74	23.562	9.624
12_15607	0.115887	8.62912	-3.10921	0.000233319	0.000668768	yes	down	34.29	9.64	37.56	49.32	32.75	0	0	0	0	29.48	32.712	5.896
12_15614	0.440123	2.27209	-1.18402	4.44324e-34	2.60748e-33	yes	down	1054.54	1647.99	1602.48	1142.69	1037.04	1234.29	867.93	545.6	612.59	987.5	1296.95	849.582
12_15695	0.364829	2.74101	-1.45471	0.00384948	0.00953815	yes	down	77.16	9.64	125.19	24.66	43.66	0	33.38	0	12.25	103.17	56.062	29.76
12_15944	0.467475	2.13915	-1.09704	0.000608041	0.00168648	yes	down	68.59	125.29	150.23	65.77	152.83	90.31	50.07	51.96	49.01	88.43	112.542	65.956
13_16033	0.0579434	17.2582	-4.10921	4.32e-05	0.000131607	yes	down	34.29	9.64	37.56	49.32	32.75	0	0	0	0	14.74	32.712	2.948
13_16442	0.0820864	12.1823	-3.60671	0.00100113	0.00273593	yes	down	25.72	28.91	50.08	8.22	10.92	0	0	0	12.25	0	24.77	2.45
13_16894	0.147756	6.76793	-2.75872	0.000167729	0.000489575	yes	down	68.59	0	0	73.99	32.75	0	50.07	0	0	0	35.066	10.014
14_17362	7.8803	0.126899	2.97825	0.0140887	0.0317352	yes	up	8.57	0	0	0	0	45.16	0	12.99	36.76	14.74	1.714	21.93
14_17430	6.30424	0.158623	2.65632	3.64793e-06	1.19631e-05	yes	up	0	0	12.52	8.22	32.75	15.05	50.07	116.92	208.28	29.48	10.698	83.96
14_17604	7.8803	0.126899	2.97825	0.0140887	0.0317352	yes	up	0	9.64	0	0	0	30.1	33.38	0	12.25	44.22	1.928	23.99
15_17973	3.15212	0.317247	1.65632	0.000595635	0.00165619	yes	up	34.29	38.55	0	8.22	10.92	165.58	116.84	38.97	98.02	14.74	18.396	86.83
16_19193	2.95511	0.338397	1.56321	7.81507e-07	2.64857e-06	yes	up	51.44	67.46	25.04	57.55	21.83	406.41	250.36	129.91	171.53	88.43	44.664	209.328
16_19205	0.391641	2.55336	-1.3524	1.62407e-06	5.4708e-06	yes	down	0	57.82	212.83	147.97	10.92	15.05	16.69	77.94	73.51	58.96	85.908	48.43
16_19206	0.360379	2.77485	-1.47241	0.000325778	0.000924281	yes	down	34.29	86.74	112.67	147.97	10.92	0	0	64.95	36.76	103.17	78.518	40.976
16_19385	0.0547243	18.2734	-4.19168	0.0027687	0.00704817	yes	down	25.72	9.64	25.04	8.22	21.83	0	0	0	0	0	18.09	0
16_19565	0.328346	3.04557	-1.60671	1.0968e-05	3.48415e-05	yes	down	102.88	67.46	137.71	115.09	87.33	30.1	116.84	0	12.25	117.91	102.094	55.42
16_19997	0.387374	2.58148	-1.3682	4.68096e-51	3.14414e-50	yes	down	1226.01	886.64	3805.9	1150.91	1309.94	1670.81	934.69	441.68	575.84	987.5	1675.88	922.104
17_20076	0.474277	2.10847	-1.0762	0.0224212	0.0485429	yes	down	60.01	67.46	62.6	8.22	21.83	15.05	0	90.93	24.5	0	44.024	26.096
17_20129	0.231773	4.31456	-2.10921	0.00299076	0.00756166	yes	down	8.57	0	0	0	54.58	15.05	0	0	0	0	12.63	3.01
17_20381	0.380583	2.62755	-1.39372	0.000353644	0.000998261	yes	down	111.46	77.1	75.12	57.55	87.33	45.16	50.07	25.98	24.5	58.96	81.712	40.934
17_20769	0.406414	2.46055	-1.29898	6.16659e-18	2.80643e-17	yes	down	411.53	742.08	550.85	657.66	403.9	571.99	383.89	220.84	110.27	456.9	553.204	348.778
17_20772	0.0820864	12.1823	-3.60671	0.0199903	0.0438764	yes	down	0	19.27	0	0	0	0	0	0	0	0	3.854	0
18_20941	11.8204	0.0845992	3.56321	0.0215351	0.0467153	yes	up	0	0	0	0	0	30.1	0	0	24.5	0	0	10.92
19_22532	10.8354	0.09229	3.43768	0.00215114	0.00553932	yes	up	8.57	0	0	0	0	45.16	16.69	12.99	36.76	44.22	1.714	31.164
19_22642	3.17401	0.315059	1.66631	0.00102817	0.00278255	yes	up	8.57	19.27	0	0	0	15.05	0	25.98	85.76	0	5.568	25.358
19_22645	4.92519	0.203038	2.30018	0.00350043	0.00875109	yes	up	8.57	0	0	0	0	0	33.38	0	24.5	29.48	1.714	17.472
19_22720	0.281182	3.55642	-1.83043	3.14866e-104	3.00064e-103	yes	down	1697.55	3922.4	1589.96	1619.49	1648.35	707.46	667.63	727.47	747.37	1503.36	2095.55	870.658
19_23015	2.38429	0.419411	1.25356	1.81756e-151	2.00652e-150	yes	up	2177.66	1802.18	2366.17	1603.05	1877.59	7812.15	4740.21	7040.88	7583.93	6691.43	1965.33	6773.72
19_23340	0.103688	9.64431	-3.26968	6.9223e-05	0.000208604	yes	down	25.72	38.55	25.04	24.66	76.41	0	16.69	0	12.25	0	38.076	5.788
19_23375	0.211079	4.73755	-2.24414	0.00510808	0.0122984	yes	down	25.72	48.19	12.52	8.22	43.66	15.05	0	12.99	0	14.74	27.662	8.556
19_23534	0.0615648	16.243	-4.02175	0.0053083	0.0126199	yes	down	34.29	0	12.52	16.44	10.92	0	0	0	0	0	14.834	0
1_1484	0.328346	3.04557	-1.60671	0.0204764	0.044767	yes	down	60.01	0	12.52	8.22	65.5	0	16.69	12.99	12.25	29.48	29.25	14.282
1_1530	0.401311	2.49183	-1.31721	0.00735886	0.0172015	yes	down	17.15	38.55	37.56	73.99	10.92	15.05	0	0	0	0	35.634	3.01
1_798	47.2818	0.0211498	5.56321	3.87459e-07	1.33751e-06	yes	up	0	0	0	0	0	240.84	33.38	25.98	12.25	29.48	0	68.386
20_23984	0.42056	2.37778	-1.24962	1.05125e-34	6.20185e-34	yes	down	728.74	703.53	676.05	616.56	611.31	240.84	600.87	532.61	281.79	412.69	667.238	413.76
22_26005	0.346094	2.88939	-1.53076	0.000441959	0.0012444	yes	down	42.87	163.83	62.6	65.77	21.83	15.05	50.07	51.96	61.26	0	71.38	35.668
23_26908	0.338607	2.95328	-1.56232	0.000910482	0.00251284	yes	down	51.44	77.1	25.04	90.43	32.75	45.16	16.69	38.97	49.01	0	55.352	29.966
25_28500	0.484027	2.066	-1.04684	3.71354e-06	1.21425e-05	yes	down	231.48	250.57	262.91	156.19	240.16	75.26	83.45	181.87	232.79	191.6	228.262	152.994
27_29580	0.36262	2.75771	-1.46347	6.27728e-112	6.24926e-111	yes	down	497.26	8461.59	8225.25	57.55	54.58	255.89	83.45	2844.93	1102.67	3787.88	3459.25	1614.96
27_29601	0.0703598	14.2127	-3.8291	0.0102574	0.023679	yes	down	8.57	9.64	0	41.1	0	0	0	0	0	0	11.862	0
27_29893	0.394015	2.53798	-1.34368	0.000924633	0.0025456	yes	down	17.15	86.74	100.16	65.77	65.5	60.21	16.69	25.98	61.26	29.48	67.064	38.724
29_30703	0.442831	2.2582	-1.17517	3.605e-29	1.96077e-28	yes	down	1097.4	1464.88	713.61	1200.23	895.13	812.82	717.71	805.41	661.6	604.29	1074.25	720.366
29_31074	0.179098	5.58355	-2.48118	0.000195517	0.000564771	yes	down	0	0	112.67	8.22	0	0	0	25.98	0	0	24.178	5.196
29_31156	0.328346	3.04557	-1.60671	0.0204764	0.044767	yes	down	60.01	0	12.52	8.22	65.5	0	16.69	12.99	12.25	29.48	29.25	14.282
2_1833	0.193335	5.17236	-2.37082	0	0	yes	down	40801.1	42491.1	55260.7	52596.5	49526.8	12779.4	8178.53	13302.3	17912.3	14547.2	48135.2	13344
2_1841	0.197007	5.07595	-2.34368	0.0151301	0.0335389	yes	down	8.57	0	25.04	24.66	43.66	0	0	12.99	12.25	0	20.386	5.048
2_2884	0.37886	2.63949	-1.40026	0.00585243	0.0137959	yes	down	77.16	38.55	37.56	0	109.16	15.05	16.69	51.96	12.25	44.22	52.486	28.034
3_3275	0.0615648	16.243	-4.02175	0.0053083	0.0126199	yes	down	17.15	28.91	25.04	8.22	0	0	0	0	0	0	15.864	0
3_4729	0.307824	3.24861	-1.69982	0.012714	0.02899	yes	down	8.57	28.91	87.64	16.44	32.75	30.1	33.38	0	12.25	0	34.862	15.146
4_5266	3.08359	0.324297	1.62461	6.78592e-13	2.81275e-12	yes	up	128.6	144.56	37.56	49.32	76.41	617.14	383.89	519.62	318.55	117.91	87.29	391.422
4_5709	3.15212	0.317247	1.65632	0.0151858	0.0335956	yes	up	8.57	38.55	0	0	0	90.31	0	51.96	24.5	58.96	9.424	45.146
4_5766	0.358195	2.79177	-1.48118	0.00818712	0.0190577	yes	down	8.57	38.55	50.08	49.32	76.41	45.16	16.69	0	24.5	29.48	44.586	23.166
4_6007	17.7307	0.0563995	4.14817	0.00306381	0.0077114	yes	up	0	0	0	0	0	0	0	0	0	0	0	0
5_6518	0.477848	2.09272	-1.06538	5.7712e-31	3.1699e-30	yes	down	891.64	2351.51	1589.96	1085.14	1069.79	1219.24	484.04	948.31	1065.92	1061.2	1397.61	955.742
5_6627	0.366975	2.72498	-1.44625	7.65522e-05	0.000229451	yes	down	60.01	67.46	175.27	139.75	65.5	60.21	83.45	38.97	24.5	73.69	101.598	56.164
6_7835	9.85037	0.101519	3.30018	0.004022	0.00989962	yes	up	8.57	0	0	0	0	15.05	66.76	0	0	14.74	1.714	19.31
6_8117	0.0615648	16.243	-4.02175	0.0053083	0.0126199	yes	down	0	0	25.04	49.32	0	0	0	0	0	0	14.872	0
6_8249	0.46464	2.1522	-1.10581	0.00107533	0.00289611	yes	down	102.88	57.82	112.67	106.87	87.33	105.37	116.84	38.97	24.5	73.69	93.514	71.874
6_8540	0.390968	2.55775	-1.35488	2.11075e-13	8.84769e-13	yes	down	437.25	510.78	425.66	263.06	251.07	105.37	233.67	220.84	196.03	324.25	377.564	216.032
6_8786	0.328346	3.04557	-1.60671	3.38814e-05	0.000104359	yes	down	68.59	67.46	87.64	123.31	120.08	30.1	33.38	77.94	36.76	29.48	93.416	41.532
7_10428	0.197007	5.07595	-2.34368	0.0151301	0.0335389	yes	down	0	28.91	62.6	8.22	10.92	0	0	12.99	12.25	0	22.13	5.048
7_9235	0.171311	5.83734	-2.54531	0.000111677	0.000332054	yes	down	25.72	38.55	62.6	57.55	43.66	15.05	33.38	12.99	0	0	45.616	12.284
7_9455	0.197007	5.07595	-2.34368	0.0151301	0.0335389	yes	down	0	28.91	62.6	8.22	10.92	0	0	12.99	12.25	0	22.13	5.048
7_9870	3.23655	0.308971	1.69446	2.86702e-05	8.87981e-05	yes	up	42.87	19.27	12.52	41.1	10.92	270.94	33.38	90.93	98.02	162.13	25.336	131.08
7_9876	2.19581	0.455412	1.13475	2.49645e-06	8.28436e-06	yes	up	51.44	77.1	112.67	156.19	65.5	421.46	250.36	272.8	306.3	265.3	92.58	303.244
8_11436	0.0234533	42.638	-5.41407	1.78101e-06	5.98141e-06	yes	down	25.72	28.91	25.04	106.87	0	0	0	0	0	0	37.308	0
8_11721	0.483955	2.06631	-1.04706	0	0	yes	down	32459.1	17915.8	17902.8	29553.7	27792.6	15067.4	29359.2	14666.3	14849.3	20501.7	25124.8	18888.8
9_12221	0.492519	2.03038	-1.02175	0.00352745	0.00877927	yes	down	102.88	57.82	112.67	106.87	87.33	105.37	116.84	38.97	24.5	73.69	93.514	71.874
9_12315	6.30424	0.158623	2.65632	3.64793e-06	1.19631e-05	yes	up	17.15	9.64	25.04	0	0	180.63	66.76	64.95	134.77	0	10.366	89.422
9_12331	0.14072	7.10633	-2.8291	0.00142401	0.00377143	yes	down	8.57	9.64	75.12	16.44	43.66	0	0	12.99	0	14.74	30.686	5.546
LWLT01000021.1_31792	2.79094	0.358302	1.48075	0.0210842	0.0459157	yes	up	17.15	0	0	32.88	0	60.21	0	64.95	49.01	58.96	10.006	46.626
LWLT01000027.1_32257	0.471447	2.12113	-1.08483	0	0	yes	down	44444.8	79498.5	49414.1	36730.4	33731.1	23963.3	19778.7	49896.7	46973.8	21901.9	48763.8	32502.9
LWLT01000027.1_32310	0.328346	3.04557	-1.60671	0.0111266	0.0255798	yes	down	60.01	38.55	0	41.1	21.83	15.05	16.69	0	24.5	29.48	32.298	17.144
LWLT01000048.1_32570	0.411925	2.42763	-1.27955	0.000183867	0.000533884	yes	down	68.59	125.29	150.23	65.77	152.83	90.31	50.07	51.96	49.01	88.43	112.542	65.956
LWLT01000184.1_32852	13.7905	0.0725136	3.7856	0.011153	0.0255877	yes	up	0	0	0	0	0	45.16	0	12.99	24.5	14.74	0	19.478
LWLT01000224.1_32902	0.38478	2.59889	-1.37789	1.94315e-05	6.10314e-05	yes	down	180.04	173.47	37.56	131.53	65.5	90.31	66.76	51.96	49.01	103.17	117.62	72.242
LWLT01000397.1_33036	15.7606	0.0634494	3.97825	0.0058236	0.0137862	yes	up	0	0	0	0	0	0	0	12.99	24.5	73.69	0	22.236
chi-miR-1	3.95165	0.253059	1.98245	0	0	yes	up	1250.77	2043.26	564.86	654.53	1205.49	5436.96	7397.32	3650.21	3512.2	3315.69	1143.78	4662.48
chi-miR-105a	0.373032	2.68074	-1.42263	1.15275e-12	4.7081e-12	yes	down	2.83	3.04	1.56	8.71	2.07	0.51	2.9	0.34	0.52	3.23	3.642	1.5
chi-miR-105b-5p	0.155532	6.42954	-2.68472	0.000299622	0.000852241	yes	down	0.21	0.2	0.28	1.02	0.39	0	0.24	0	0	0.12	0.42	0.072
chi-miR-1271-3p	0.262677	3.80696	-1.92864	0.000198697	0.000572474	yes	down	0.94	0.3	0.85	0.51	0.9	0	0.12	0.11	0.62	0	0.7	0.17
chi-miR-129-3p	0.316185	3.16271	-1.66116	3.47586e-08	1.24218e-07	yes	down	3.46	1.11	1.98	1.54	1.03	0.31	0.24	0.57	0.62	1.19	1.824	0.586
chi-miR-129-5p	0.299121	3.34313	-1.7412	2.03213e-18	9.40178e-18	yes	down	5.34	2.33	6.8	4.2	3.62	1.12	0.12	1.03	2.59	1.43	4.458	1.258
chi-miR-1307-5p	0.449565	2.22437	-1.1534	9.35285e-90	8.08405e-89	yes	down	50.81	48.3	25.06	39.03	45.08	13.69	16.34	21.07	25.76	18.04	41.656	18.98
chi-miR-133a-3p	4.08858	0.244583	2.0316	0	0	yes	up	56.68	90.53	28.04	23.56	49.09	228.29	262.51	170.29	209.19	167	49.58	207.456
chi-miR-133a-5p	3.38853	0.295113	1.76066	2.48605e-24	1.27153e-23	yes	up	1.26	4.15	0.42	0.72	1.55	8.28	6.17	2.98	7.03	3.82	1.62	5.656
chi-miR-133b	6.89526	0.145027	2.7856	2.69354e-11	1.065e-10	yes	up	0.31	0.41	0	0.1	0.13	0.51	3.51	1.37	0.72	1.19	0.19	1.46
chi-miR-135b-3p	0.273621	3.65468	-1.86975	0.00476255	0.0116453	yes	down	0.84	0.2	0.14	0.2	0.65	0	0.24	0	0	0.36	0.406	0.12
chi-miR-135b-5p	0.178349	5.60698	-2.48722	0	0	yes	down	583.16	346.43	483.86	530.16	541.64	72.66	79.52	68.94	66	159.36	497.05	89.296
chi-miR-137	0.434575	2.3011	-1.20232	0.0051029	0.0122984	yes	down	0.52	0.51	1.42	0.41	1.29	0.41	0.24	0.34	0.52	0.12	0.83	0.326
chi-miR-146b-3p	2.61414	0.382535	1.38633	9.7691e-06	3.12107e-05	yes	up	0.21	0.51	0.57	0.92	0.78	0.51	1.94	0.46	1.55	3.46	0.598	1.584
chi-miR-150	2.40782	0.415314	1.26773	1.25618e-287	2.02991e-286	yes	up	75.96	51.65	23.36	35.34	55.68	117.31	82.91	136.39	145.46	106.2	48.398	117.654
chi-miR-186-3p	0.407275	2.45534	-1.29592	2.05554e-07	7.16229e-07	yes	down	1.68	2.94	2.97	2.46	1.81	1.02	0.85	1.49	0.62	0.84	2.372	0.964
chi-miR-18a-3p	0.422613	2.36623	-1.24259	4.00683e-18	1.83853e-17	yes	down	6.71	8	9.63	5.22	6.2	1.64	1.82	2.86	4.35	4.18	7.152	2.97
chi-miR-196a	0.211079	4.73755	-2.24414	0.00510808	0.0122984	yes	down	0	0	0.99	0.51	0.26	0.2	0	0.11	0	0	0.352	0.062
chi-miR-206	4.15905	0.24044	2.05625	8.82361e-10	3.27944e-09	yes	up	0.31	0.51	0.42	0.72	0	1.43	3.63	1.26	1.14	1.19	0.392	1.73
chi-miR-216b	0.401666	2.48963	-1.31593	1.68731e-07	5.9162e-07	yes	down	1.36	2.33	4.53	2.15	1.81	0.72	1.33	0.92	1.55	0.12	2.436	0.928
chi-miR-217-5p	0.37565	2.66205	-1.41254	3.41998e-09	1.25851e-08	yes	down	0.94	3.14	3.54	3.69	2.2	0.82	0.97	1.26	0.62	1.43	2.702	1.02
chi-miR-2284d	0.495724	2.01725	-1.01239	2.87118e-19	1.36228e-18	yes	down	10.16	8.91	7.65	13.93	11.11	6.03	4.72	4.12	4.45	6.57	10.352	5.178
chi-miR-26a-3p	0.390298	2.56215	-1.35735	0.000121702	0.000360897	yes	down	0.84	1.32	0.85	1.64	1.29	0.31	0.36	0.8	0.21	0.72	1.188	0.48
chi-miR-27a-5p	2.07376	0.482215	1.05225	7.80405e-13	3.22278e-12	yes	up	1.47	3.24	5.81	2.97	2.2	4.09	1.57	6.64	4.45	15.05	3.138	6.36
chi-miR-335-5p	0.381943	2.61819	-1.38857	0	0	yes	down	15404.1	15088.7	12834.9	10456.6	15595.9	6287.78	3313.91	5377	4884.64	6359.5	13876.1	5244.57
chi-miR-33b-3p	0.246259	4.06076	-2.02175	1.34513e-10	5.1718e-10	yes	down	1.05	1.62	4.25	1.54	1.68	0.92	0.12	0.23	0.41	0.6	2.028	0.456
chi-miR-33b-5p	0.183737	5.44255	-2.44428	7.59521e-28	4.07147e-27	yes	down	5.87	6.18	1.98	2.56	4.78	0.61	0.48	0.57	0.72	1.67	4.274	0.81
chi-miR-34b-3p	0.380658	2.62703	-1.39343	9.35005e-58	6.59829e-57	yes	down	19.91	18.73	23.93	18.85	20.28	5.42	3.99	12.48	8.9	7.29	20.34	7.616
chi-miR-34c-3p	0.254203	3.93386	-1.97595	1.51082e-14	6.58032e-14	yes	down	3.56	2.63	2.41	1.84	3.75	0.61	0.12	0.8	0.83	1.19	2.838	0.71
chi-miR-34c-5p	0.464464	2.15302	-1.10636	1.1504e-154	1.32237e-153	yes	down	100.06	88.3	71.65	54.4	79.06	29.74	17.43	55.65	48.73	29.51	78.694	36.212
chi-miR-383	2.49543	0.400733	1.31929	0.00158015	0.00415535	yes	up	0.1	0.2	0.14	0.41	0.9	0	4.36	0	0.21	0	0.35	0.914
chi-miR-3958-5p	7.8803	0.126899	2.97825	0.0140887	0.0317352	yes	up	0.1	0	0	0	0	0.51	0	0.11	0.1	0.12	0.02	0.168
chi-miR-410-3p	0.489285	2.0438	-1.03125	0	0	yes	down	363.98	227.75	322.01	237.68	359.24	96.06	105.05	180.48	153.73	195.43	302.132	146.15
chi-miR-449a-5p	2.35314	0.424963	1.23459	6.36841e-06	2.04633e-05	yes	up	0.94	0.2	1.56	0.31	1.42	0.82	1.45	1.6	1.45	4.54	0.886	1.972
chi-miR-451-3p	0.37886	2.63949	-1.40026	0.00585243	0.0137959	yes	down	0.31	0.2	0.99	0.31	1.42	0.1	0.24	0.11	0.52	0.12	0.646	0.218
chi-miR-483	0.206132	4.85126	-2.27836	0	0	yes	down	56.79	63.19	126.31	60.03	40.56	5.72	7.62	21.64	21.52	12.3	69.376	13.76
chi-miR-487b-5p	0.0615648	16.243	-4.02175	0.0053083	0.0126199	yes	down	0.31	0.3	0	0.1	0.13	0	0	0	0	0	0.168	0
chi-miR-490	2.12576	0.470421	1.08798	1.7793e-33	1.03329e-32	yes	up	5.45	6.38	11.05	11.88	5.04	19.52	16.46	17.18	16.45	13.74	7.96	16.67
chi-miR-497-3p	0.0270402	36.9819	-5.20875	7.65909e-62	5.5096e-61	yes	down	0.52	0	0.14	25.3	0.26	0	0.24	0.46	0	0.12	5.244	0.164
chi-miR-502a	0.422159	2.36878	-1.24414	3.659e-05	0.000111775	yes	down	1.68	2.03	0.71	1.23	2.2	0.72	0.36	1.15	0.52	0.6	1.57	0.67
chi-miR-502b-5p	0.406328	2.46107	-1.29928	1.07785e-10	4.15848e-10	yes	down	4.19	2.53	4.67	3.59	3.49	1.53	1.82	2.06	1.14	0.84	3.694	1.478
chi-miR-532-3p	0.474049	2.10949	-1.07689	2.98998e-42	1.86247e-41	yes	down	24.2	22.08	20.82	22.74	18.34	7.46	9.08	11.91	13.14	9.92	21.636	10.302
chi-miR-542-3p	0.487642	2.05068	-1.03611	0	0	yes	down	7085.51	5932.4	7105.6	7379.53	7689.84	3548.81	3840.39	3602.23	2929.23	3132.44	7038.58	3410.62
chi-miR-545-3p	0.446821	2.23803	-1.16223	7.44051e-11	2.90076e-10	yes	down	7.23	4.66	2.55	3.69	3.23	0.82	3.39	1.37	2.69	1.67	4.272	1.988
chi-miR-877-3p	0.389911	2.56469	-1.35879	0.000252338	0.000721429	yes	down	1.57	1.11	1.13	0.92	0.65	0.2	0.24	0.34	0.52	0.84	1.076	0.428
chi-miR-96	0.494123	2.02379	-1.01706	3.93481e-37	2.35877e-36	yes	down	22.42	13.67	31.15	20.69	19.38	9.2	9.44	9.62	9.83	13.74	21.462	10.366
chi-miR-98-3p	0.489308	2.0437	-1.03119	5.08108e-62	3.67884e-61	yes	down	39.18	36.66	37.24	34.42	25.71	11.55	15.13	22.1	19.45	17.08	34.642	17.062
oar-let-7a	2.13059	0.469353	1.09125	2.1063e-92	1.86391e-91	yes	up	22.32	20.76	22.37	18.03	30.49	57.43	44.54	35.73	53.38	45.27	22.794	47.27
oar-let-7f	2.32894	0.42938	1.21967	1.42803e-274	2.24261e-273	yes	up	50.5	52.25	44.89	45.69	67.17	142.66	128.41	79.25	153.32	91.03	52.1	118.934
oar-miR-323b	0.492519	2.03038	-1.02175	0.00352745	0.00877927	yes	down	1.26	0.61	1.56	1.13	1.03	0.82	0.24	0.92	0.31	0.36	1.118	0.53
oar-miR-3957-5p	0.429834	2.32648	-1.21815	3.59006e-07	1.24314e-06	yes	down	3.14	2.33	3.4	1.33	2.58	0.41	0.48	1.72	1.55	1.19	2.556	1.07
oar-miR-541-3p	0.440123	2.27209	-1.18402	4.22213e-06	1.36454e-05	yes	down	2.93	2.43	1.7	1.23	2.33	0.2	0.48	1.6	1.45	0.96	2.124	0.938

## Sheet: D1vsW8
miRNA id	FC(W8/D1)	FC(D1/W8)	Log2FC(W8/D1)	Pvalue	Padjust	Significant	Regulate	D1_1	D1_2	D1_3	D1_4	D1_5	W8_1	W8_2	W8_3	W8_4	W8_5	D1	W8
10_13159	0.206122	4.85151	-2.27843	0.00113745	0.0027289	yes	down	60.01	48.19	12.52	0	54.58	0	12.79	13.6	11.28	12.66	35.06	10.066
10_13244	0.429389	2.32889	-1.21964	8.82591e-90	5.57478e-89	yes	down	1320.31	3141.78	2153.34	1767.47	1484.6	1312.27	895.06	408.07	778.08	1772.4	1973.5	1033.18
10_13282	0.381931	2.61827	-1.38862	0.0245311	0.0464058	yes	down	17.15	38.55	50.08	32.88	32.75	13.39	12.79	40.81	0	25.32	34.282	18.462
10_13550	0.486476	2.0556	-1.03956	2.13745e-07	6.47608e-07	yes	down	257.2	269.85	325.5	295.95	251.07	160.69	127.87	258.44	180.42	202.56	279.914	185.996
11_14165	0.381931	2.61827	-1.38862	0.0245311	0.0464058	yes	down	8.57	106.01	25.04	16.44	10.92	13.39	0	0	22.55	50.64	33.396	17.316
11_14496	0.371019	2.69528	-1.43044	0.0126178	0.0253717	yes	down	0	19.27	62.6	49.32	21.83	13.39	25.57	13.6	0	12.66	30.604	13.044
11_14521	5.10151	0.19602	2.35092	9.66638e-10	3.14157e-09	yes	up	25.72	38.55	12.52	24.66	10.92	187.47	153.44	244.84	146.59	113.94	22.474	169.256
11_14691	0.34409	2.90622	-1.53914	5.44429e-11	1.84446e-10	yes	down	351.51	279.48	125.19	164.42	261.99	187.47	102.29	40.81	90.21	164.58	236.518	117.072
11_14705	0.214049	4.67182	-2.22399	0.0064307	0.0135396	yes	down	42.87	0	0	8.22	10.92	13.39	0	13.6	0	0	12.402	5.398
11_14750	0.257652	3.88121	-1.9565	0.00313027	0.0069714	yes	down	8.57	9.64	50.08	41.1	65.5	13.39	0	0	22.55	25.32	34.978	12.252
11_15199	2.27671	0.439231	1.18695	0.015695	0.0311116	yes	up	8.57	28.91	37.56	24.66	10.92	267.81	63.93	0	0	12.66	22.124	68.88
11_15216	0.248854	4.01842	-2.00663	3.73954e-24	1.4985e-23	yes	down	102.88	163.83	62.6	221.96	185.58	40.17	25.57	54.41	169.15	50.64	147.37	67.988
12_15524	0.369274	2.70802	-1.43724	2.19502e-45	1.07633e-44	yes	down	1371.75	1792.55	538.33	756.31	1702.93	321.37	434.74	1060.98	518.72	898.86	1232.37	646.934
12_15607	0.109123	9.16396	-3.19597	0.000154407	0.000402393	yes	down	34.29	9.64	37.56	49.32	32.75	0	12.79	0	0	12.66	32.712	5.09
12_15695	0.103061	9.70301	-3.27843	1.41933e-06	4.15396e-06	yes	down	77.16	9.64	125.19	24.66	43.66	26.78	0	13.6	0	0	56.062	8.076
12_15844	0.493126	2.02788	-1.01997	4.89677e-11	1.66401e-10	yes	down	462.97	578.24	425.66	378.16	469.4	321.37	115.08	367.26	360.85	430.44	462.886	319
12_15885	0.185509	5.39056	-2.43044	0.0117345	0.023853	yes	down	25.72	19.27	0	16.44	32.75	26.78	0	0	0	0	18.836	5.356
12_15948	0.32652	3.0626	-1.61476	8.64114e-28	3.59138e-27	yes	down	745.89	125.29	237.87	986.49	895.13	80.34	89.51	40.81	608.93	544.38	598.134	272.794
12_15968	0.285399	3.50387	-1.80895	0.017232	0.0337396	yes	down	17.15	0	12.52	0	54.58	0	0	13.6	0	37.98	16.85	10.316
13_16033	0.109123	9.16396	-3.19597	0.000154407	0.000402393	yes	down	34.29	9.64	37.56	49.32	32.75	0	12.79	0	0	12.66	32.712	5.09
13_16332	0.319575	3.12916	-1.64577	1.83985e-41	8.86617e-41	yes	down	823.05	1108.29	1452.25	797.42	567.64	482.06	332.45	557.69	428.51	291.18	949.73	418.378
13_16442	0.0386478	25.8747	-4.69347	0.000316261	0.000798148	yes	down	25.72	28.91	50.08	8.22	10.92	0	0	0	0	0	24.77	0
13_16748	7.42037	0.134764	2.89149	0.0171123	0.0336541	yes	up	0	0	0	0	0	0	0	68.01	0	0	0	13.602
13_16894	0.278264	3.59371	-1.84547	0.00274629	0.00620273	yes	down	68.59	0	0	73.99	32.75	13.39	12.79	40.81	0	12.66	35.066	15.93
14_17305	4.82324	0.207329	2.27	0.000171161	0.000442957	yes	up	8.57	0	50.08	0	0	120.51	0	40.81	45.11	126.6	11.73	66.606
14_17477	0.433853	2.30493	-1.20472	0.00011989	0.000315382	yes	down	111.46	192.75	50.08	98.65	141.91	53.56	102.29	40.81	112.76	50.64	118.97	72.012
15_17973	6.30732	0.158546	2.65703	2.88085e-11	9.91011e-11	yes	up	34.29	38.55	0	8.22	10.92	227.64	25.57	231.24	135.32	189.9	18.396	161.934
15_18100	4.32855	0.231024	2.11388	0.0083273	0.0174017	yes	up	0	19.27	12.52	0	0	0	12.79	81.61	22.55	63.3	6.358	36.05
15_18159	0.0662533	15.0936	-3.91586	0.00863737	0.017949	yes	down	25.72	28.91	0	8.22	0	0	0	0	0	0	12.57	0
15_18522	12.9857	0.077008	3.69885	0.0131181	0.0261427	yes	up	0	0	0	0	0	13.39	12.79	13.6	0	50.64	0	18.084
16_19193	4.25126	0.235225	2.08789	2.16947e-13	7.77395e-13	yes	up	51.44	67.46	25.04	57.55	21.83	187.47	281.3	285.65	270.64	341.82	44.664	273.376
16_19205	0.0447011	22.3708	-4.48355	6.37467e-21	2.45754e-20	yes	down	0	57.82	212.83	147.97	10.92	0	0	0	0	25.32	85.908	5.064
16_19206	0.0452462	22.1013	-4.46606	4.41781e-11	1.51043e-10	yes	down	34.29	86.74	112.67	147.97	10.92	0	25.57	0	0	0	78.518	5.114
16_19385	0.103061	9.70301	-3.27843	0.005367	0.0114729	yes	down	25.72	9.64	25.04	8.22	21.83	0	0	0	0	12.66	18.09	2.532
16_19617	0.458677	2.18018	-1.12445	1.0323e-05	2.87091e-05	yes	down	214.34	279.48	75.12	106.87	196.49	26.78	115.08	149.63	180.42	88.62	174.46	112.106
16_19777	2.06122	0.485151	1.0435	0.0080431	0.0168393	yes	up	0	19.27	0	8.22	21.83	13.39	38.36	40.81	11.28	126.6	9.864	46.088
16_19997	0.305708	3.27109	-1.70977	2.95857e-72	1.71383e-71	yes	down	1226.01	886.64	3805.9	1150.91	1309.94	307.98	63.93	870.55	530	1582.5	1675.88	670.992
17_20129	0.272808	3.66558	-1.87404	0.00527143	0.0112902	yes	down	8.57	0	0	0	54.58	0	0	0	22.55	0	12.63	4.51
18_21067	0.48095	2.07922	-1.05604	0.0224268	0.04286	yes	down	34.29	38.55	87.64	73.99	32.75	40.17	38.36	40.81	11.28	50.64	53.444	36.252
18_21231	12.0581	0.0829317	3.59193	2.25343e-06	6.54372e-06	yes	up	0	9.64	0	8.22	0	26.78	38.36	108.82	11.28	101.28	3.572	57.304
18_21235	12.0581	0.0829317	3.59193	2.25343e-06	6.54372e-06	yes	up	0	9.64	0	8.22	0	26.78	38.36	108.82	11.28	101.28	3.572	57.304
18_21494	0.0662533	15.0936	-3.91586	0.00863737	0.017949	yes	down	8.57	38.55	25.04	0	0	0	0	0	0	0	14.432	0
18_21507	11.1306	0.0898427	3.47645	0.0248796	0.0467486	yes	up	0	0	0	0	0	0	38.36	0	33.83	0	0	14.438
18_21568	3.71019	0.269528	1.89149	0.00871357	0.0180738	yes	up	0	0	25.04	0	21.83	40.17	51.15	40.81	0	75.96	9.374	41.618
18_21706	0.354154	2.82363	-1.49755	1.86503e-05	5.13571e-05	yes	down	231.48	38.55	12.52	32.88	207.41	13.39	115.08	13.6	112.76	0	104.568	50.966
18_21984	0.0386478	25.8747	-4.69347	0.000316261	0.000798148	yes	down	17.15	9.64	62.6	24.66	10.92	0	0	0	0	0	24.994	0
19_22645	3.71019	0.269528	1.89149	0.0231068	0.0440843	yes	up	8.57	0	0	0	0	40.17	25.57	13.6	11.28	37.98	1.714	25.72
19_22720	0.263922	3.78899	-1.92181	1.36491e-114	9.47804e-114	yes	down	1697.55	3922.4	1589.96	1619.49	1648.35	535.62	1483.24	190.43	947.23	658.32	2095.55	762.968
19_23015	2.48456	0.402486	1.31299	1.31889e-174	1.10039e-173	yes	up	2177.66	1802.18	2366.17	1603.05	1877.59	6333.69	4807.75	7726.1	6698.24	7292.15	1965.33	6571.59
19_23017	0.192296	5.20031	-2.3786	4.34516e-46	2.14951e-45	yes	down	540.13	1040.83	901.4	534.35	218.32	227.64	191.8	149.63	191.7	101.28	647.006	172.41
19_23127	0.206122	4.85151	-2.27843	6.7348e-05	0.000179274	yes	down	102.88	19.27	0	49.32	21.83	13.39	0	0	33.83	25.32	38.66	14.508
19_23288	0.403281	2.47966	-1.31014	0.0123641	0.0249513	yes	down	42.87	38.55	37.56	49.32	54.58	26.78	0	40.81	22.55	37.98	44.576	25.624
19_23340	0.0488183	20.4841	-4.35644	8.21609e-06	2.2964e-05	yes	down	25.72	38.55	25.04	24.66	76.41	0	0	0	0	12.66	38.076	2.532
19_23375	0.331267	3.01872	-1.59393	0.0237888	0.045231	yes	down	25.72	48.19	12.52	8.22	43.66	0	0	0	45.11	12.66	27.662	11.554
19_23490	0.257652	3.88121	-1.9565	0.00313027	0.0069714	yes	down	34.29	38.55	50.08	16.44	43.66	0	12.79	0	33.83	12.66	36.604	11.856
19_23534	0.0579717	17.2498	-4.10851	0.00438834	0.00947136	yes	down	34.29	0	12.52	16.44	10.92	0	0	0	0	0	14.834	0
1_1125	0.231887	4.31245	-2.10851	0.00345513	0.00761901	yes	down	17.15	28.91	37.56	0	21.83	0	0	13.6	0	12.66	21.09	5.252
1_1484	0.123673	8.08584	-3.0154	0.000539969	0.0013297	yes	down	60.01	0	12.52	8.22	65.5	0	12.79	0	11.28	0	29.25	4.814
1_1530	0.137414	7.27726	-2.8634	6.01499e-06	1.69389e-05	yes	down	17.15	38.55	37.56	73.99	10.92	0	12.79	13.6	0	0	35.634	5.278
1_798	53.7977	0.0185881	5.74947	3.7785e-08	1.16374e-07	yes	up	0	0	0	0	0	120.51	63.93	108.82	33.83	37.98	0	73.014
20_23984	0.45775	2.1846	-1.12737	1.34078e-30	5.69957e-30	yes	down	728.74	703.53	676.05	616.56	611.31	575.79	217.37	462.48	405.95	417.78	667.238	415.874
21_24338	14.377	0.0695557	3.84569	1.21663e-07	3.72657e-07	yes	up	0	0	0	8.22	10.92	13.39	358.02	13.6	11.28	0	3.828	79.258
21_24584	0.309182	3.23434	-1.69347	0.0145468	0.0289383	yes	down	34.29	86.74	0	0	21.83	0	25.57	13.6	22.55	0	28.572	12.344
21_24819	12.9857	0.077008	3.69885	0.0131181	0.0261427	yes	up	0	0	0	0	0	0	89.51	0	0	0	0	17.902
21_24849	2.27866	0.438854	1.18819	0	0	yes	up	7313.16	9328.95	12832.4	8344.09	8711.12	38966.3	46210.7	25449.9	13159.7	23838.8	9305.94	29525.1
22_25659	0.132507	7.54679	-2.91586	0.0200483	0.0386449	yes	down	17.15	0	37.56	0	0	0	0	13.6	0	0	10.942	2.72
22_26005	0.275757	3.62638	-1.85853	4.25994e-05	0.000114486	yes	down	42.87	163.83	62.6	65.77	21.83	66.95	0	13.6	22.55	37.98	71.38	28.216
23_26346	0.19876	5.03119	-2.3309	0.0036215	0.00793889	yes	down	42.87	19.27	50.08	24.66	0	13.39	0	13.6	0	12.66	27.376	7.93
23_26580	0.168645	5.92962	-2.56794	2.32426e-06	6.71452e-06	yes	down	51.44	96.37	50.08	16.44	120.08	0	25.57	0	22.55	12.66	66.882	12.156
23_26908	0.173915	5.74993	-2.52355	4.1098e-06	1.17513e-05	yes	down	51.44	77.1	25.04	90.43	32.75	13.39	0	68.01	0	0	55.352	16.28
24_27786	0.350964	2.8493	-1.51061	0.000410188	0.00102136	yes	down	128.6	38.55	12.52	32.88	141.91	40.17	38.36	13.6	78.94	0	70.892	34.214
24_27999	0.404315	2.47332	-1.30645	0.0011525	0.0027532	yes	down	77.16	67.46	137.71	41.1	76.41	147.3	0	27.2	22.55	25.32	79.968	44.474
24_28012	7.42037	0.134764	2.89149	0.0171123	0.0336541	yes	up	0	0	0	8.22	0	13.39	63.93	13.6	11.28	0	1.644	20.44
25_28658	0.448813	2.2281	-1.15581	0.00849911	0.0177276	yes	down	60.01	28.91	50.08	106.87	43.66	40.17	51.15	40.81	33.83	25.32	57.906	38.256
26_28982	0.19876	5.03119	-2.3309	0.0036215	0.00793889	yes	down	25.72	19.27	0	49.32	32.75	26.78	0	0	11.28	0	25.412	7.612
26_29288	5.2561	0.190255	2.39399	0.00170834	0.0039625	yes	up	0	0	0	16.44	10.92	13.39	76.72	40.81	33.83	25.32	5.472	38.014
27_29601	0.132507	7.54679	-2.91586	0.0200483	0.0386449	yes	down	8.57	9.64	0	41.1	0	0	0	0	0	0	11.862	0
27_29893	0.463773	2.15623	-1.10851	0.0038461	0.00833321	yes	down	17.15	86.74	100.16	65.77	65.5	26.78	51.15	81.61	22.55	63.3	67.064	49.078
28_30062	16.6958	0.0598951	4.06142	0.00372792	0.00809283	yes	up	0	0	0	0	0	13.39	0	40.81	0	63.3	0	23.5
28_30155	0.206122	4.85151	-2.27843	0.0213911	0.0411622	yes	down	0	19.27	50.08	16.44	10.92	0	12.79	0	0	12.66	19.342	5.09
28_30468	0.441689	2.26404	-1.1789	0.00185959	0.00429549	yes	down	120.03	57.82	87.64	82.21	43.66	66.95	25.57	68.01	56.38	37.98	78.272	50.978
29_31074	0.0210806	47.437	-5.56794	6.63615e-07	1.96796e-06	yes	down	0	0	112.67	8.22	0	0	0	0	0	0	24.178	0
29_31156	0.123673	8.08584	-3.0154	0.000539969	0.0013297	yes	down	60.01	0	12.52	8.22	65.5	0	12.79	0	11.28	0	29.25	4.814
2_1833	0.135101	7.40187	-2.88789	0	0	yes	down	40801.1	42491.1	55260.7	52596.5	49526.8	9788.43	6802.46	13942.4	7126.75	8241.65	48135.2	9180.33
2_1841	0.0927547	10.7811	-3.43044	0.00278085	0.00624295	yes	down	8.57	0	25.04	24.66	43.66	0	0	0	0	12.66	20.386	2.532
2_2251	0.0579717	17.2498	-4.10851	0.00438834	0.00947136	yes	down	17.15	0	0	49.32	0	0	0	0	0	0	13.294	0
2_2884	0.249724	4.00442	-2.00159	0.000312629	0.000794362	yes	down	77.16	38.55	37.56	0	109.16	80.34	0	13.6	0	0	52.486	18.788
3_3408	0.132507	7.54679	-2.91586	0.0200483	0.0386449	yes	down	0	28.91	25.04	0	21.83	13.39	0	0	0	0	15.156	2.678
3_3513	0.426672	2.34372	-1.2288	6.98575e-07	2.06615e-06	yes	down	171.47	202.38	212.83	164.42	152.83	147.3	25.57	68.01	135.32	177.24	180.786	110.688
3_3789	0.0927547	10.7811	-3.43044	0.00278085	0.00624295	yes	down	42.87	0	37.56	16.44	0	0	0	13.6	0	0	19.374	2.72
3_3868	11.1306	0.0898427	3.47645	0.0248796	0.0467486	yes	up	0	0	0	0	0	0	76.72	0	0	0	0	15.344
3_4131	12.9857	0.077008	3.69885	0.0131181	0.0261427	yes	up	0	0	0	0	0	13.39	0	13.6	45.11	12.66	0	16.952
3_4132	14.8407	0.067382	3.89149	0.00696882	0.014645	yes	up	0	0	0	0	0	26.78	0	13.6	45.11	12.66	0	19.63
3_4230	0.115943	8.6249	-3.10851	0.0103702	0.0212731	yes	down	17.15	0	25.04	24.66	0	0	12.79	0	0	0	13.37	2.558
3_4643	16.6958	0.0598951	4.06142	0.00372792	0.00809283	yes	up	0	0	0	0	0	0	0	0	67.66	37.98	0	21.128
3_4644	16.6958	0.0598951	4.06142	0.00372792	0.00809283	yes	up	0	0	0	0	0	0	0	0	67.66	37.98	0	21.128
3_4729	0.0579717	17.2498	-4.10851	5.6057e-05	0.000149932	yes	down	8.57	28.91	87.64	16.44	32.75	0	0	0	11.28	0	34.862	2.256
3_4828	0.318551	3.13921	-1.6504	7.11223e-10	2.32003e-09	yes	down	265.78	192.75	62.6	197.3	174.66	40.17	12.79	27.2	124.04	177.24	178.618	76.288
4_5046	0.48095	2.07922	-1.05604	0.0224268	0.04286	yes	down	77.16	28.91	37.56	73.99	32.75	13.39	25.57	27.2	56.38	50.64	50.074	34.636
4_5152	0.34783	2.87497	-1.52355	0.0193753	0.0376724	yes	down	34.29	38.55	50.08	24.66	0	0	12.79	40.81	22.55	0	29.516	15.23
4_5266	2.82297	0.354237	1.49721	4.82897e-11	1.64597e-10	yes	up	128.6	144.56	37.56	49.32	76.41	267.81	191.8	448.88	496.17	354.48	87.29	351.828
4_5632	0.109123	9.16396	-3.19597	0.000154407	0.000402393	yes	down	34.29	28.91	50.08	16.44	43.66	0	12.79	0	0	12.66	34.676	5.09
4_5660	0.0843224	11.8592	-3.56794	0.00144314	0.00338244	yes	down	0	67.46	50.08	0	0	0	12.79	0	0	0	23.508	2.558
4_5691	0.208534	4.79539	-2.26165	0	0	yes	down	16298.1	23062.2	14322.2	11007.6	18088.1	3039.64	3925.48	8705.47	4578.26	4481.64	16555.7	4946.1
4_6007	18.5509	0.0539056	4.21342	0.00200719	0.00461737	yes	up	0	0	0	0	0	53.56	0	0	0	0	0	10.712
4_6058	2.35454	0.424711	1.23545	3.51634e-08	1.08599e-07	yes	up	120.03	154.2	75.12	57.55	43.66	495.45	230.16	530.49	225.53	50.64	90.112	306.454
5_6266	11.1306	0.0898427	3.47645	0.0248796	0.0467486	yes	up	0	0	0	0	0	40.17	25.57	13.6	0	0	0	15.868
5_6518	0.328917	3.04028	-1.6042	1.96919e-58	1.05337e-57	yes	down	891.64	2351.51	1589.96	1085.14	1069.79	843.6	549.82	340.06	507.44	936.84	1397.61	635.552
5_6939	2.23454	0.447518	1.15998	0.000889102	0.00216091	yes	up	60.01	9.64	25.04	41.1	10.92	66.95	51.15	0	112.76	227.88	29.342	91.748
5_7321	0.139132	7.18742	-2.84547	0.000103217	0.000273453	yes	down	17.15	9.64	100.16	24.66	32.75	0	0	27.2	0	0	36.872	5.44
5_7354	0.343536	2.9109	-1.54147	0.00218654	0.00498887	yes	down	42.87	28.91	50.08	90.43	43.66	13.39	51.15	40.81	22.55	0	51.19	25.58
5_7370	0.0463773	21.5623	-4.43044	0.00116106	0.00276185	yes	down	0	67.46	25.04	8.22	0	0	0	0	0	0	20.144	0
5_7785	0.0772956	12.9374	-3.69347	0.0171582	0.0336541	yes	down	0	28.91	12.52	16.44	0	0	0	0	0	0	11.574	0
5_7786	0.0772956	12.9374	-3.69347	0.0171582	0.0336541	yes	down	0	28.91	12.52	16.44	0	0	0	0	0	0	11.574	0
6_7983	0.327369	3.05465	-1.61101	0.0120656	0.0244372	yes	down	17.15	48.19	25.04	32.88	21.83	0	25.57	0	0	12.66	29.018	7.646
6_8216	0.463773	2.15623	-1.10851	0.000399907	0.000997981	yes	down	42.87	125.29	200.31	131.53	109.16	66.95	12.79	68.01	78.94	151.92	121.832	75.722
6_8249	0.350018	2.857	-1.5145	2.26512e-05	6.20686e-05	yes	down	102.88	57.82	112.67	106.87	87.33	40.17	76.72	40.81	45.11	50.64	93.514	50.69
6_8314	0.320881	3.11642	-1.63989	4.97861e-17	1.86157e-16	yes	down	634.44	356.58	187.79	98.65	513.06	281.2	102.29	54.41	202.98	164.58	358.104	161.092
6_8724	0.487355	2.05189	-1.03695	0.000884532	0.00215448	yes	down	154.32	96.37	75.12	139.75	87.33	66.95	25.57	95.22	33.83	177.24	110.578	79.762
6_8734	0.401101	2.49314	-1.31796	0.00143519	0.00337406	yes	down	128.6	38.55	12.52	32.88	141.91	40.17	38.36	13.6	101.49	0	70.892	38.724
7_9235	0.403281	2.47966	-1.31014	0.0123641	0.0249513	yes	down	25.72	38.55	62.6	57.55	43.66	13.39	25.57	13.6	22.55	50.64	45.616	25.15
7_9474	2.93723	0.340457	1.55446	0.01276	0.0256116	yes	up	8.57	9.64	0	0	43.66	40.17	25.57	40.81	33.83	101.28	12.374	48.332
7_9678	0.491054	2.03643	-1.02605	2.20556e-08	6.8305e-08	yes	down	154.32	587.88	338.02	378.16	196.49	227.64	140.65	312.85	157.87	316.5	330.974	231.102
7_9841	2.3704	0.42187	1.24513	0.00105733	0.00254762	yes	up	60.01	77.1	12.52	0	21.83	241.03	38.36	81.61	135.32	12.66	34.292	101.796
7_9870	2.78264	0.359371	1.47645	0.00036421	0.000910932	yes	up	42.87	19.27	12.52	41.1	10.92	107.12	102.29	54.41	112.76	151.92	25.336	105.7
8_10622	2.4189	0.413412	1.27435	1.42524e-08	4.43848e-08	yes	up	128.6	106.01	75.12	131.53	32.75	334.76	127.87	476.08	281.91	379.8	94.802	320.084
8_11185	0.371019	2.69528	-1.43044	0.0126178	0.0253717	yes	down	25.72	28.91	12.52	41.1	10.92	13.39	25.57	0	0	25.32	23.834	12.856
8_11436	0.0441689	22.6404	-4.50083	2.31237e-06	6.69748e-06	yes	down	25.72	28.91	25.04	106.87	0	0	0	0	11.28	0	37.308	2.256
8_11754	0.0463773	21.5623	-4.43044	0.00116106	0.00276185	yes	down	0	67.46	25.04	8.22	0	0	0	0	0	0	20.144	0
9_12181	0.168645	5.92962	-2.56794	0.00639504	0.0134899	yes	down	34.29	19.27	12.52	16.44	21.83	13.39	0	0	11.28	0	20.87	4.934
9_12221	0.405802	2.46426	-1.30115	0.000324818	0.000817896	yes	down	102.88	57.82	112.67	106.87	87.33	40.17	76.72	40.81	45.11	50.64	93.514	50.69
9_12331	0.132507	7.54679	-2.91586	0.00100661	0.00243065	yes	down	8.57	9.64	75.12	16.44	43.66	0	0	13.6	11.28	0	30.686	4.976
9_12518	3.71019	0.269528	1.89149	0.00336022	0.00743906	yes	up	0	9.64	0	24.66	10.92	26.78	38.36	13.6	135.32	25.32	9.044	47.876
LWLT01000021.1_31898	0.132507	7.54679	-2.91586	0.0200483	0.0386449	yes	down	8.57	9.64	25.04	8.22	21.83	13.39	0	0	0	0	14.66	2.678
LWLT01000027.1_32107	0.42942	2.32872	-1.21954	2.96335e-07	8.92999e-07	yes	down	214.34	269.85	175.27	164.42	207.41	107.12	89.51	95.22	124.04	202.56	206.258	123.69
LWLT01000027.1_32149	0.265013	3.77339	-1.91586	0.0101799	0.0209211	yes	down	60.01	19.27	12.52	0	32.75	40.17	0	0	0	0	24.91	8.034
LWLT01000027.1_32155	0.0403281	24.7966	-4.63207	6.57201e-07	1.95412e-06	yes	down	0	0	287.95	0	0	0	12.79	0	0	0	57.59	2.558
LWLT01000027.1_32257	0.202235	4.94474	-2.30589	0	0	yes	down	44444.8	79498.5	49414.1	36730.4	33731.1	9306.37	8630.94	16445.2	11434.4	22965.2	48763.8	13756.4
LWLT01000055.1_32587	2.37684	0.420727	1.24904	0.00193959	0.00447105	yes	up	60.01	0	0	0	54.58	120.51	76.72	54.41	112.76	113.94	22.918	95.668
LWLT01000224.1_32902	0.34783	2.87497	-1.52355	2.91867e-06	8.40999e-06	yes	down	180.04	173.47	37.56	131.53	65.5	0	63.93	54.41	90.21	88.62	117.62	59.434
LWLT01000259.1_32938	11.1306	0.0898427	3.47645	0.0248796	0.0467486	yes	up	0	0	0	0	0	0	25.57	0	0	50.64	0	15.242
chi-let-7c-3p	0.418527	2.38933	-1.25661	4.81607e-06	1.36659e-05	yes	down	1.57	1.82	2.27	2.46	1.16	1.07	0.6	0.53	1.03	0.65	1.856	0.776
chi-miR-1	6.20457	0.161172	2.63333	0	0	yes	up	1250.77	2043.26	564.86	654.53	1205.49	6063.35	4943.96	3651.74	8455.42	11987.3	1143.78	7020.35
chi-miR-105b-5p	0.390546	2.56052	-1.35644	0.019533	0.037913	yes	down	0.21	0.2	0.28	1.02	0.39	0.47	0.36	0.11	0	0	0.42	0.188
chi-miR-1185-3p	0.205469	4.86691	-2.28301	9.50835e-63	5.23662e-62	yes	down	14.88	8.2	10.05	9.94	10.72	0.83	2.65	2.13	2.06	3.14	10.758	2.162
chi-miR-1185-5p	0.454381	2.2008	-1.13803	2.50949e-39	1.15457e-38	yes	down	25.25	16.61	18.27	11.68	18.34	5.33	9.29	7.57	6.82	11.17	18.03	8.036
chi-miR-1197-3p	0.326965	3.05844	-1.61279	1.98032e-45	9.7533e-45	yes	down	14.67	13.57	13.59	7.99	11.76	3.08	3.5	4.26	4.11	4.71	12.316	3.932
chi-miR-1271-3p	0.216428	4.62048	-2.20804	3.7686e-05	0.00010177	yes	down	0.94	0.3	0.85	0.51	0.9	0.12	0.12	0.21	0.28	0	0.7	0.146
chi-miR-129-3p	0.183219	5.45795	-2.44836	5.90679e-13	2.10312e-12	yes	down	3.46	1.11	1.98	1.54	1.03	0.12	0.36	0.32	0.28	0.55	1.824	0.326
chi-miR-129-5p	0.252526	3.95999	-1.9855	2.51811e-22	9.87808e-22	yes	down	5.34	2.33	6.8	4.2	3.62	0.24	1.09	1.17	1.68	1.11	4.458	1.058
chi-miR-1306-5p	0.496776	2.01298	-1.00933	4.59074e-12	1.61398e-11	yes	down	6.29	5.57	8.07	5.63	5.17	2.49	3.02	3.94	2.99	2.59	6.146	3.006
chi-miR-1307-3p	0.457728	2.1847	-1.12744	1.94273e-152	1.55141e-151	yes	down	73.86	86.68	80.43	63.41	61.23	32.84	31.13	34.74	27.01	40.63	73.122	33.27
chi-miR-1307-5p	0.332011	3.01195	-1.5907	6.07433e-150	4.81638e-149	yes	down	50.81	48.3	25.06	39.03	45.08	11.85	13.39	19.82	14.86	10.44	41.656	14.072
chi-miR-130b-5p	0.434757	2.30014	-1.20172	1.13443e-50	5.76495e-50	yes	down	23.05	23.8	23.51	19.26	17.31	7.59	7.6	11.4	11.03	8.31	21.386	9.186
chi-miR-133a-3p	5.36141	0.186518	2.42261	0	0	yes	up	56.68	90.53	28.04	23.56	49.09	223.58	180.26	227.21	264.2	427.2	49.58	264.49
chi-miR-133a-5p	3.54941	0.281737	1.82758	1.9156e-27	7.93199e-27	yes	up	1.26	4.15	0.42	0.72	1.55	3.44	5.79	2.56	7.29	9.97	1.62	5.81
chi-miR-133b	7.00813	0.142691	2.80903	7.37057e-12	2.56707e-11	yes	up	0.31	0.41	0	0.1	0.13	1.42	0.6	0.85	1.96	2.03	0.19	1.372
chi-miR-134	0.43758	2.2853	-1.19238	4.23944e-17	1.5905e-16	yes	down	7.12	7.29	7.65	4.81	7.75	3.56	4.34	5.33	2.34	0.09	6.924	3.132
chi-miR-135b-3p	0.360713	2.77229	-1.47108	0.0156692	0.0311116	yes	down	0.84	0.2	0.14	0.2	0.65	0.24	0.12	0.21	0.19	0	0.406	0.152
chi-miR-135b-5p	0.375458	2.66341	-1.41328	0	0	yes	down	583.16	346.43	483.86	530.16	541.64	188.85	174.71	402.09	152.52	33.89	497.05	190.412
chi-miR-136-3p	0.492891	2.02885	-1.02066	0	0	yes	down	1074.85	892.46	894.38	846.31	1078.9	397.73	516.52	380.99	434.01	596.94	957.38	465.238
chi-miR-137	0.436493	2.29099	-1.19597	0.00462662	0.00994724	yes	down	0.52	0.51	1.42	0.41	1.29	0.36	0.24	0.43	0.37	0.28	0.83	0.336
chi-miR-146b-3p	2.96101	0.337722	1.56609	1.66308e-07	5.05251e-07	yes	up	0.21	0.51	0.57	0.92	0.78	1.07	2.41	2.77	0.84	1.75	0.598	1.768
chi-miR-146b-5p	2.55097	0.392008	1.35104	0	0	yes	up	75.96	56.51	79.58	76.63	88.62	166.2	246.5	186.5	168.59	186.45	75.46	190.848
chi-miR-147-3p	3.61532	0.2766	1.85413	4.38798e-33	1.9314e-32	yes	up	1.89	2.13	1.84	1.23	3.1	2.37	19.67	3.94	3.83	7.57	2.038	7.476
chi-miR-147-5p	2.26734	0.441046	1.181	0.00212763	0.00486627	yes	up	0.1	0.51	0.99	0.2	0.39	1.07	2.17	0.85	0.37	0.46	0.438	0.984
chi-miR-150	4.03543	0.247805	2.01272	0	0	yes	up	75.96	51.65	23.36	35.34	55.68	129.34	269.42	173.82	227	192.36	48.398	198.388
chi-miR-154b-3p	0.486642	2.0549	-1.03907	2.31349e-43	1.11969e-42	yes	down	28.71	26.03	20.82	12.81	27.26	8.42	16.53	8.21	9.25	13.67	23.126	11.216
chi-miR-181b-3p	0.366137	2.73122	-1.44954	0.000515294	0.00127456	yes	down	1.15	1.32	0.42	0.41	0.9	0.36	0.24	0.21	0.47	0.28	0.84	0.312
chi-miR-181c-3p	0.440585	2.26971	-1.18251	1.66883e-05	4.6068e-05	yes	down	1.78	2.63	2.41	1.02	1.29	0.36	0.72	0.96	1.31	0.55	1.826	0.78
chi-miR-188-3p	0.302872	3.30172	-1.72322	7.79349e-06	2.18374e-05	yes	down	1.47	1.52	0.28	1.64	0.26	0.12	0.12	0.32	0	1.02	1.034	0.316
chi-miR-188-5p	0.281993	3.54619	-1.82627	3.7098e-40	1.74267e-39	yes	down	11.42	9.42	5.38	6.56	12.14	1.9	2.9	3.84	2.06	2.12	8.984	2.564
chi-miR-18a-3p	0.377003	2.6525	-1.40735	2.99586e-22	1.17111e-21	yes	down	6.71	8	9.63	5.22	6.2	2.61	2.53	2.45	3.08	2.49	7.152	2.632
chi-miR-18a-5p	0.405224	2.46777	-1.30321	0	0	yes	down	243.91	251.14	209.72	173.75	199.45	82.15	76.37	84.94	86.63	102.78	215.594	86.574
chi-miR-18b-3p	0.0386478	25.8747	-4.69347	0.000316261	0.000798148	yes	down	0.31	0.1	0.14	0.31	0.52	0	0	0	0	0	0.276	0
chi-miR-18b-5p	0.371019	2.69528	-1.43044	1.39479e-15	5.09598e-15	yes	down	6.91	4.35	3.96	2.97	5.04	1.42	1.93	2.56	1.59	1.2	4.646	1.74
chi-miR-196a	0.19876	5.03119	-2.3309	0.0036215	0.00793889	yes	down	0	0	0.99	0.51	0.26	0	0	0.11	0.09	0.09	0.352	0.058
chi-miR-197-3p	0.482166	2.07398	-1.0524	3.16924e-246	3.0545e-245	yes	down	125.2	133.98	164.55	121.4	127.24	59.39	69.62	86.32	53.64	53.47	134.474	64.488
chi-miR-202-5p	2.62805	0.38051	1.39399	0.000168464	0.000436991	yes	up	0.73	0.1	0.57	0.51	0.13	0.47	4.34	0.43	0.47	0.18	0.408	1.178
chi-miR-206	3.40101	0.294031	1.76596	3.70849e-07	1.11155e-06	yes	up	0.31	0.51	0.42	0.72	0	3.08	0.72	1.28	0.75	1.29	0.392	1.424
chi-miR-223-3p	2.25978	0.442521	1.17618	0	0	yes	up	166.48	140.46	170.49	216.57	161.34	162.05	584.45	475.09	417.65	299.12	171.068	387.672
chi-miR-223-5p	2.14097	0.467077	1.09827	3.6747e-73	2.15095e-72	yes	up	10.58	15.9	18.69	25.82	13.05	15.06	53.81	38.79	36.73	35.55	16.808	35.988
chi-miR-2284d	0.402406	2.48505	-1.31327	3.24244e-29	1.3628e-28	yes	down	10.16	8.91	7.65	13.93	11.11	1.9	3.98	3.62	5.7	5.17	10.352	4.074
chi-miR-2318	0.417396	2.39581	-1.26051	0.00136748	0.0032254	yes	down	0.31	0.51	1.42	1.64	0.78	0.12	0.72	0.53	0	0.55	0.932	0.384
chi-miR-2483-5p	2.34095	0.427177	1.2271	8.89993e-07	2.62536e-06	yes	up	1.05	0.91	1.27	0.61	1.03	2.96	2.78	2.34	1.87	1.48	0.974	2.286
chi-miR-296-3p	0.472168	2.11789	-1.08263	1.52827e-40	7.27068e-40	yes	down	18.65	22.38	32.14	14.44	15.11	8.65	6.39	13	9.91	8.87	20.544	9.364
chi-miR-29a-3p	2.21554	0.451357	1.14766	0	0	yes	up	3416.4	3193.14	4180.04	3583.07	2930.4	7997.45	6675.6	7022.98	7156.39	8881.7	3460.61	7546.82
chi-miR-29b-3p	2.42975	0.411566	1.28081	0	0	yes	up	103.41	78.58	90.2	91.89	73.89	218.96	183.52	175.73	217.38	257.84	87.594	210.686
chi-miR-30c-3p	0.480177	2.08257	-1.05836	8.33404e-15	3.035e-14	yes	down	9.32	6.99	7.08	5.33	6.59	3.32	3.02	2.66	4.21	3.51	7.062	3.344
chi-miR-323a-3p	0.45143	2.21518	-1.14743	8.88152e-40	4.10312e-39	yes	down	18.86	17.62	24.5	13.42	16.92	4.62	7.84	8.63	8.32	10.16	18.264	7.914
chi-miR-323b	0.315353	3.17105	-1.66496	1.41479e-120	9.94803e-120	yes	down	36.04	29.97	40.07	21.92	34.36	7.71	14.36	6.93	11.03	10.16	32.472	10.038
chi-miR-324-5p	0.459819	2.17477	-1.12086	7.3778e-40	3.43683e-39	yes	down	19.49	21.87	12.6	20.18	17.18	8.54	8.33	8.85	8.5	8.5	18.264	8.544
chi-miR-329a-3p	0.44724	2.23594	-1.16088	7.74915e-57	4.1255e-56	yes	down	24.73	26.53	30.45	21.92	25.19	7.71	10.98	12.04	12.06	13.21	25.764	11.2
chi-miR-335-5p	0.277566	3.60274	-1.8491	0	0	yes	down	15404.1	15088.7	12834.9	10456.6	15595.9	3547.53	5159.08	4788.63	3513.01	2509.38	13876.1	3903.53
chi-miR-33a-5p	0.303599	3.29382	-1.71976	4.38471e-41	2.09492e-40	yes	down	13.73	12.05	5.1	10.55	6.98	2.37	2.41	2.56	5.14	2.4	9.682	2.976
chi-miR-33b-3p	0.276056	3.62246	-1.85697	7.1178e-10	2.32003e-09	yes	down	1.05	1.62	4.25	1.54	1.68	0	0.36	0.32	0.65	1.11	2.028	0.488
chi-miR-33b-5p	0.225879	4.42714	-2.14638	9.58848e-25	3.85609e-24	yes	down	5.87	6.18	1.98	2.56	4.78	1.78	0.36	1.07	0.84	0.92	4.274	0.994
chi-miR-34b-3p	0.248394	4.02586	-2.0093	1.13811e-98	7.44099e-98	yes	down	19.91	18.73	23.93	18.85	20.28	5.45	6.39	6.61	4.11	2.96	20.34	5.104
chi-miR-34b-5p	0.231887	4.31245	-2.10851	6.82856e-20	2.60557e-19	yes	down	4.61	4.05	3.68	2.15	3.23	1.19	0.12	1.39	1.03	0.37	3.544	0.82
chi-miR-34c-3p	0.239367	4.17769	-2.0627	1.00022e-15	3.6664e-15	yes	down	3.56	2.63	2.41	1.84	3.75	0.71	1.57	0.53	0.47	0.28	2.838	0.712
chi-miR-34c-5p	0.214809	4.6553	-2.21888	0	0	yes	down	100.06	88.3	71.65	54.4	79.06	21.46	21.48	23.45	10.37	10.62	78.694	17.476
chi-miR-362-3p	0.39318	2.54337	-1.34674	3.16932e-162	2.60537e-161	yes	down	74.6	68.46	44.04	45.79	58	26.32	20.99	23.13	20.75	24.47	58.178	23.132
chi-miR-365-3p	2.23589	0.44725	1.16085	0	0	yes	up	239.51	277.17	305.58	218.72	265.07	636.36	548.26	733.52	522.33	463.5	261.21	580.794
chi-miR-376a	0.366316	2.72989	-1.44884	1.95871e-124	1.4128e-123	yes	down	53.96	42.53	35.26	31.14	37.07	10.2	17.37	8.63	16.07	20.13	39.992	14.48
chi-miR-382-3p	0.459806	2.17483	-1.1209	0	0	yes	down	151.19	168.71	195.7	118.84	160.96	51.81	94.96	62.13	68.41	81.27	159.08	71.716
chi-miR-382-5p	0.489996	2.04083	-1.02916	0	0	yes	down	211.64	227.65	259.28	179.38	231.1	73.74	122.1	103.59	110.46	120.42	221.81	106.062
chi-miR-3955-3p	0.237833	4.20464	-2.07198	1.71886e-10	5.73636e-10	yes	down	1.36	2.23	1.13	2.36	1.55	0	0.72	0.43	0.47	0.46	1.726	0.416
chi-miR-3955-5p	0.497611	2.0096	-1.00691	7.45045e-20	2.8332e-19	yes	down	7.44	10.53	12.6	12.09	10.85	2.02	4.46	4.9	4.21	9.7	10.702	5.058
chi-miR-3958-3p	0.436178	2.29264	-1.19701	0	0	yes	down	469.48	473.62	497.32	312.26	409.75	153.76	216.33	148.45	203.08	205.66	432.486	185.456
chi-miR-410-3p	0.390975	2.55771	-1.35485	0	0	yes	down	363.98	227.75	322.01	237.68	359.24	86.07	147.44	87.92	140.18	115.25	302.132	115.372
chi-miR-411b-5p	0.350412	2.85379	-1.51288	1.26878e-292	1.35095e-291	yes	down	112.11	98.03	68.25	69.56	97.27	26.32	26.18	30.91	27.01	43.87	89.044	30.858
chi-miR-412-3p	0.476308	2.09948	-1.07003	0.000133204	0.000349581	yes	down	2.3	1.92	1.27	1.33	1.42	0.24	0.84	0.64	0.56	1.57	1.648	0.77
chi-miR-412-5p	0.462112	2.16398	-1.11369	0	0	yes	down	230.5	217.12	274.71	161.76	209.91	75.28	108.47	84.62	93.64	129.01	218.8	98.204
chi-miR-432-3p	0.168645	5.92962	-2.56794	0.00639504	0.0134899	yes	down	0.1	0.51	0	0.2	0.39	0	0.12	0	0.09	0	0.24	0.042
chi-miR-432-5p	0.432919	2.3099	-1.20783	0	0	yes	down	159.36	145.12	182.39	128.67	163.54	43.98	70.95	56.27	75.61	79.51	155.816	65.264
chi-miR-433	0.360256	2.7758	-1.4729	1.25495e-161	1.02411e-160	yes	down	63.18	53.17	65.42	35.14	41.98	10.79	17.49	19.29	19.81	22.9	51.778	18.056
chi-miR-449a-5p	2.78264	0.359371	1.47645	1.08861e-08	3.40914e-08	yes	up	0.94	0.2	1.56	0.31	1.42	1.19	2.17	3.73	1.21	2.96	0.886	2.252
chi-miR-450-3p	0.40337	2.47911	-1.30982	2.25496e-82	1.37762e-81	yes	down	34.05	34.43	30.3	28.07	26.61	12.45	12.19	14.39	9.53	13.67	30.692	12.446
chi-miR-450-5p	0.404536	2.47197	-1.30566	0	0	yes	down	2788.29	2936.02	2729.44	1818.32	2300.15	922.18	783.41	1362.71	717.37	1240.24	2514.44	1005.18
chi-miR-451-5p	2.4881	0.401913	1.31504	0	0	yes	up	1976.42	1243.86	1298.38	1470.11	1441.24	3008.97	3189.27	3809.25	3682.63	4580.76	1486	3654.18
chi-miR-454-3p	0.476855	2.09707	-1.06838	1.81458e-176	1.52534e-175	yes	down	75.54	108.15	132.4	75.2	79.96	40.9	39.45	51.15	40.37	47.28	94.25	43.83
chi-miR-454-5p	0.222611	4.49214	-2.1674	0.000200013	0.00051643	yes	down	0.52	0.2	0.71	0.31	1.29	0	0	0.32	0.09	0.18	0.606	0.118
chi-miR-483	0.156159	6.40373	-2.67891	0	0	yes	down	56.79	63.19	126.31	60.03	40.56	8.54	12.19	15.45	9.25	7.48	69.376	10.582
chi-miR-487a-3p	0.350243	2.85516	-1.51357	2.82339e-122	2.01054e-121	yes	down	51.55	38.99	22.8	27.05	42.89	10.55	19.3	11.3	11.87	12.47	36.656	13.098
chi-miR-487a-5p	0.231887	4.31245	-2.10851	0.00107858	0.00259324	yes	down	0.31	1.11	0	0	0.78	0	0.12	0	0.37	0	0.44	0.098
chi-miR-490	2.06566	0.484107	1.0466	1.36585e-31	5.87317e-31	yes	up	5.45	6.38	11.05	11.88	5.04	14.58	22.2	12.58	13.36	19.12	7.96	16.368
chi-miR-493-3p	0.404498	2.4722	-1.3058	0	0	yes	down	200.74	224.81	246.96	194.85	189.38	38.77	98.45	68.84	81.49	126.7	211.348	82.85
chi-miR-493-5p	0.358021	2.79313	-1.48188	0	0	yes	down	286.66	358.89	469.28	303.65	304.47	52.16	128.86	91.22	132.61	182.3	344.59	117.43
chi-miR-496-3p	0.334728	2.9875	-1.57894	2.10174e-66	1.17487e-65	yes	down	22.63	20.86	24.78	11.27	14.98	5.45	6.88	5.12	5.98	7.57	18.904	6.2
chi-miR-496-5p	0.364393	2.74429	-1.45643	0.00277594	0.00624295	yes	down	1.15	0.51	0.42	0.1	1.03	0	0.24	0.11	0.47	0.28	0.642	0.22
chi-miR-497-3p	0.0290995	34.3648	-5.10286	1.90907e-63	1.06186e-62	yes	down	0.52	0	0.14	25.3	0.26	0	0	0.85	0	0	5.244	0.17
chi-miR-500-3p	0.459795	2.17488	-1.12094	5.49395e-153	4.41887e-152	yes	down	75.44	89.01	73.78	59.52	72.73	30.47	36.68	42.95	31.31	29.46	74.096	34.174
chi-miR-500-5p	0.449882	2.22281	-1.15238	5.25356e-136	3.91565e-135	yes	down	65.27	62.68	63.16	58.29	66.4	27.98	30.41	34.1	25.79	24.01	63.16	28.458
chi-miR-502a	0.371019	2.69528	-1.43044	3.06288e-06	8.80282e-06	yes	down	1.68	2.03	0.71	1.23	2.2	0.59	1.09	0.53	0.28	0.55	1.57	0.608
chi-miR-502b-3p	0.376396	2.65678	-1.40968	4.59839e-06	1.31148e-05	yes	down	1.68	1.32	1.13	1.33	2.45	0.36	0.84	1.17	0.28	0.37	1.582	0.604
chi-miR-502b-5p	0.440585	2.26971	-1.18251	1.14055e-09	3.68536e-09	yes	down	4.19	2.53	4.67	3.59	3.49	1.3	1.57	1.49	2.06	1.48	3.694	1.58
chi-miR-532-3p	0.331405	3.01746	-1.59333	3.81288e-78	2.29183e-77	yes	down	24.2	22.08	20.82	22.74	18.34	7.35	6.64	8.1	6.17	7.76	21.636	7.204
chi-miR-532-5p	0.43814	2.28238	-1.19054	0	0	yes	down	396.56	446.79	379.78	400.87	395.93	167.27	169.88	176.59	194.95	172.97	403.986	176.332
chi-miR-542-3p	0.35781	2.79478	-1.48273	0	0	yes	down	7085.51	5932.4	7105.6	7379.53	7689.84	2359.81	2236.94	2542.34	2385.84	2859.48	7038.58	2476.88
chi-miR-542-5p	0.384644	2.59981	-1.37841	1.46834e-58	7.89232e-58	yes	down	20.85	21.67	20.25	17.11	20.93	6.52	6.88	9.59	5.89	9.42	20.162	7.66
chi-miR-545-3p	0.339463	2.94583	-1.55867	1.24078e-16	4.59335e-16	yes	down	7.23	4.66	2.55	3.69	3.23	2.02	1.81	0.75	1.68	1.29	4.272	1.51
chi-miR-545-5p	0.477827	2.09281	-1.06544	3.68243e-07	1.10671e-06	yes	down	3.67	3.14	1.98	2.97	2.97	2.02	1.33	1.49	0.75	1.66	2.946	1.45
chi-miR-628-5p	0.465944	2.14618	-1.10177	1.11812e-30	4.77123e-30	yes	down	13.52	15.49	16.28	13.93	13.95	8.3	7.72	6.5	6.73	5.08	14.634	6.866
chi-miR-660	0.482216	2.07376	-1.05225	0	0	yes	down	271.04	329.32	252.06	255.91	291.3	139.29	125.24	140.89	138.13	131.04	279.926	134.918
chi-miR-665	0.3585	2.7894	-1.47996	1.34691e-71	7.7223e-71	yes	down	27.45	25.22	18.41	17.01	22.09	5.45	10.86	8.74	5.42	9.42	22.036	7.978
chi-miR-708-5p	2.22633	0.449169	1.15467	6.28091e-93	4.03567e-92	yes	up	23.99	14.28	18.13	18.85	20.67	48.72	45.49	54.03	20.65	46.64	19.184	43.106
chi-miR-758	0.450052	2.22196	-1.15184	1.58039e-34	6.9837e-34	yes	down	15.4	16.51	22.37	8.3	16.41	5.22	6.76	8.1	6.73	7.39	15.798	6.84
chi-miR-874-5p	0.461093	2.16876	-1.11687	1.46756e-09	4.72832e-09	yes	down	3.98	3.65	4.11	2.97	5.3	1.66	1.93	1.81	1.59	2.03	4.002	1.804
chi-miR-96	0.490462	2.03889	-1.02779	7.13282e-39	3.24166e-38	yes	down	22.42	13.67	31.15	20.69	19.38	12.57	4.34	7.67	13.74	11.64	21.462	9.992
chi-miR-98-3p	0.353725	2.82705	-1.4993	2.42219e-113	1.67161e-112	yes	down	39.18	36.66	37.24	34.42	25.71	12.33	12.07	11.94	13.27	11.73	34.642	12.268
oar-let-7a	2.34046	0.427266	1.22679	1.65867e-125	1.20415e-124	yes	up	22.32	20.76	22.37	18.03	30.49	48.13	56.1	56.16	48.69	53.01	22.794	52.418
oar-let-7f	2.31907	0.431207	1.21355	1.12975e-279	1.1695e-278	yes	up	50.5	52.25	44.89	45.69	67.17	116.53	104	133.32	107.38	134.64	52.1	119.174
oar-miR-26a	2.44725	0.408622	1.29116	0	0	yes	up	179.58	185.42	198.11	213.81	222.44	515.44	482.74	473.28	429.9	526.76	199.872	485.624
oar-miR-299-3p	0.427858	2.33722	-1.22479	1.47632e-17	5.57611e-17	yes	down	6.71	6.48	6.23	6.45	8.01	1.19	4.1	2.45	2.62	3.88	6.776	2.848
oar-miR-370-3p	0.480757	2.08005	-1.05662	2.77547e-136	2.08254e-135	yes	down	80.26	89.32	68.25	47.33	77.89	20.15	39.94	34.96	29.72	47.01	72.61	34.356
oar-miR-3956-5p	0.296962	3.36744	-1.75165	9.06324e-25	3.65802e-24	yes	down	3.25	6.68	9.2	4.71	5.81	2.02	2.78	2.66	1.4	0.09	5.93	1.79
oar-miR-3957-3p	0.442421	2.26029	-1.17651	5.66482e-29	2.37201e-28	yes	down	16.66	10.94	16.71	9.22	8.78	2.96	5.31	3.73	7.94	6.46	12.462	5.28
oar-miR-3957-5p	0.269832	3.70601	-1.88987	9.52121e-13	3.36858e-12	yes	down	3.14	2.33	3.4	1.33	2.58	0.24	0.24	0.85	1.03	0.83	2.556	0.638
oar-miR-431	0.120883	8.27244	-3.04831	5.98153e-72	3.44709e-71	yes	down	9.12	9.11	9.06	7.79	10.59	0.24	1.21	0.85	1.78	1.2	9.134	1.056
oar-miR-539-3p	0.492535	2.03031	-1.0217	8.43093e-74	5.01371e-73	yes	down	51.34	36.96	29.03	36.37	50.51	18.14	28.72	13.85	16.64	24.01	40.842	20.272
oar-miR-539-5p	0.493064	2.02813	-1.02015	3.93133e-09	1.24864e-08	yes	down	5.03	3.24	5.24	4.2	4.13	1.19	3.86	1.92	1.59	2.22	4.368	2.156
oar-miR-541-3p	0.128278	7.79558	-2.96266	8.81728e-18	3.3416e-17	yes	down	2.93	2.43	1.7	1.23	2.33	0	0.24	0.64	0.28	0.18	2.124	0.268
oar-miR-541-5p	0.322501	3.10077	-1.63262	1.54567e-28	6.44798e-28	yes	down	6.6	7.29	10.2	5.43	8.4	1.07	2.29	1.6	1.21	5.26	7.584	2.286

## Sheet: D1vsW12
miRNA id	FC(W12/D1)	FC(D1/W12)	Log2FC(W12/D1)	Pvalue	Padjust	Significant	Regulate	D1_1	D1_2	D1_3	D1_4	D1_5	W12_1	W12_2	W12_3	W12_4	W12_5	D1	W12
10_12780	0.225724	4.43019	-2.14737	0.000867129	0.00199871	yes	down	25.72	96.37	25.04	16.44	32.75	45.39	12.22	0	13.66	0	39.264	14.254
10_12814	9.02897	0.110755	3.17456	0.0056279	0.0116436	yes	up	8.57	0	0	0	0	15.13	48.89	0	54.62	14.3	1.714	26.588
10_13009	7.22317	0.138443	2.85263	0.0186253	0.0347536	yes	up	0	9.64	0	0	0	15.13	73.34	0	13.66	0	1.928	20.426
10_13159	0.200644	4.98396	-2.31729	0.000930941	0.00213253	yes	down	60.01	48.19	12.52	0	54.58	0	0	16.72	13.66	28.61	35.06	11.798
10_13244	0.401106	2.49311	-1.31794	1.75856e-102	9.96816e-102	yes	down	1320.31	3141.78	2153.34	1767.47	1484.6	1618.88	1662.33	1471.4	559.88	929.74	1973.5	1248.45
10_13457	0.200644	4.98396	-2.31729	0.000930941	0.00213253	yes	down	34.29	48.19	37.56	16.44	43.66	0	24.45	33.44	0	0	36.028	11.578
10_13550	0.33464	2.98829	-1.57932	4.93266e-13	1.60239e-12	yes	down	257.2	269.85	325.5	295.95	251.07	136.17	171.12	200.65	109.24	143.04	279.914	152.044
10_13697	2.93441	0.340784	1.55307	0.00381964	0.00816081	yes	up	0	0	62.6	24.66	0	30.26	146.68	66.88	40.97	28.61	17.452	62.68
11_13943	0.465129	2.14994	-1.1043	0.00839265	0.0168004	yes	down	120.03	38.55	62.6	32.88	65.5	30.26	85.56	16.72	68.28	28.61	63.912	45.886
11_14521	6.24503	0.160127	2.64271	3.30657e-13	1.09333e-12	yes	up	25.72	38.55	12.52	24.66	10.92	226.95	183.34	284.25	191.18	314.68	22.474	240.08
11_14691	0.196598	5.08651	-2.34668	2.04572e-18	7.23819e-18	yes	down	351.51	279.48	125.19	164.42	261.99	166.43	48.89	50.16	68.28	57.21	236.518	78.194
11_14705	0.277814	3.59953	-1.84781	0.0149491	0.0287343	yes	down	42.87	0	0	8.22	10.92	15.13	0	0	13.66	14.3	12.402	8.618
11_15199	3.20118	0.312385	1.6786	0.000179132	0.000433586	yes	up	8.57	28.91	37.56	24.66	10.92	30.26	158.9	16.72	286.77	14.3	22.124	101.39
11_15216	0.246645	4.05441	-2.01949	1.15548e-24	4.39636e-24	yes	down	102.88	163.83	62.6	221.96	185.58	45.39	61.11	33.44	54.62	28.61	147.37	44.634
12_15393	0.112862	8.86037	-3.14737	0.00943016	0.0186422	yes	down	34.29	9.64	12.52	16.44	0	0	12.22	0	0	0	14.578	2.444
12_15402	0.380167	2.63042	-1.39529	0.0162694	0.0311106	yes	down	25.72	9.64	25.04	24.66	32.75	15.13	0	16.72	13.66	14.3	23.562	11.962
12_15607	0.265558	3.76566	-1.9129	0.00439034	0.00922054	yes	down	34.29	9.64	37.56	49.32	32.75	15.13	0	33.44	13.66	14.3	32.712	15.306
12_15614	0.419888	2.38159	-1.25192	1.12386e-38	4.78395e-38	yes	down	1054.54	1647.99	1602.48	1142.69	1037.04	801.88	1014.51	1136.99	696.44	643.67	1296.95	858.698
12_15695	0.367847	2.71852	-1.44282	0.0033074	0.00714888	yes	down	77.16	9.64	125.19	24.66	43.66	60.52	36.67	33.44	13.66	14.3	56.062	31.718
12_15796	0.0902897	11.0755	-3.4693	1.87672e-05	4.82647e-05	yes	down	0	96.37	37.56	32.88	32.75	0	0	0	0	28.61	39.912	5.722
12_15844	0.449543	2.22448	-1.15347	2.55999e-13	8.49e-13	yes	down	462.97	578.24	425.66	378.16	469.4	529.54	366.69	451.45	273.11	85.82	462.886	341.322
12_15944	0.336673	2.97024	-1.57058	3.77295e-06	1.0125e-05	yes	down	68.59	125.29	150.23	65.77	152.83	15.13	61.11	66.88	40.97	114.43	112.542	59.704
13_16033	0.265558	3.76566	-1.9129	0.00439034	0.00922054	yes	down	34.29	9.64	37.56	49.32	32.75	15.13	0	33.44	13.66	14.3	32.712	15.306
13_16332	0.297804	3.35791	-1.74756	1.38249e-45	6.14379e-45	yes	down	823.05	1108.29	1452.25	797.42	567.64	665.71	403.36	535.05	409.67	257.47	949.73	454.252
13_16442	0.0376207	26.5811	-4.73233	0.000280682	0.000670618	yes	down	25.72	28.91	50.08	8.22	10.92	0	0	0	0	0	24.77	0
13_16748	7.22317	0.138443	2.85263	0.0186253	0.0347536	yes	up	0	0	0	0	0	0	36.67	0	27.31	0	0	12.796
13_16894	0.0451448	22.1509	-4.4693	3.56194e-06	9.60514e-06	yes	down	68.59	0	0	73.99	32.75	0	12.22	0	0	0	35.066	2.444
13_16905	0.361159	2.76887	-1.4693	0.0264499	0.0481798	yes	down	17.15	9.64	0	65.77	43.66	45.39	24.45	0	13.66	0	27.244	16.7
14_17305	3.61159	0.276887	1.85263	0.00406192	0.00857944	yes	up	8.57	0	50.08	0	0	90.78	12.22	33.44	109.24	42.91	11.73	57.718
14_17362	7.22317	0.138443	2.85263	0.0186253	0.0347536	yes	up	8.57	0	0	0	0	45.39	36.67	33.44	0	0	1.714	23.1
14_17430	3.61159	0.276887	1.85263	0.00406192	0.00857944	yes	up	0	0	12.52	8.22	32.75	90.78	12.22	83.6	68.28	42.91	10.698	59.558
15_17973	7.49404	0.133439	2.90574	2.02107e-14	6.82497e-14	yes	up	34.29	38.55	0	8.22	10.92	242.08	256.68	117.04	68.28	328.99	18.396	202.614
15_18737	0.0752414	13.2906	-3.73233	0.000656872	0.00152675	yes	down	34.29	0	0	16.44	54.58	0	0	16.72	0	0	21.062	3.344
16_19193	4.21352	0.237331	2.07503	2.33936e-13	7.78153e-13	yes	up	51.44	67.46	25.04	57.55	21.83	302.59	403.36	418.01	245.8	200.25	44.664	314.002
16_19205	0.0979045	10.214	-3.35248	8.26305e-18	2.90514e-17	yes	down	0	57.82	212.83	147.97	10.92	30.26	0	0	0	0	85.908	6.052
16_19206	0.154153	6.48706	-2.69756	5.16668e-08	1.46433e-07	yes	down	34.29	86.74	112.67	147.97	10.92	45.39	24.45	0	27.31	0	78.518	19.43
16_19307	0.150483	6.64528	-2.73233	0.00301644	0.00657112	yes	down	0	9.64	0	8.22	0	0	0	33.44	0	0	3.572	6.688
16_19385	0.200644	4.98396	-2.31729	0.0192346	0.0357353	yes	down	25.72	9.64	25.04	8.22	21.83	15.13	0	0	13.66	0	18.09	5.758
16_19997	0.228824	4.37017	-2.12769	1.69241e-97	9.4486e-97	yes	down	1226.01	886.64	3805.9	1150.91	1309.94	136.17	464.47	1939.57	150.21	414.81	1675.88	621.046
17_20076	0.434728	2.30029	-1.20182	0.0107328	0.0209196	yes	down	60.01	67.46	62.6	8.22	21.83	0	0	167.2	0	42.91	44.024	42.022
17_20129	0.265558	3.76566	-1.9129	0.00439034	0.00922054	yes	down	8.57	0	0	0	54.58	30.26	0	16.72	0	0	12.63	9.396
17_20381	0.471969	2.11878	-1.08324	0.00273111	0.00598473	yes	down	111.46	77.1	75.12	57.55	87.33	30.26	36.67	66.88	95.59	57.21	81.712	57.322
18_20916	0.340716	2.935	-1.55336	1.37996e-05	3.59891e-05	yes	down	94.31	192.75	137.71	41.1	65.5	90.78	48.89	100.32	54.62	0	106.274	58.922
18_21067	0.468169	2.13598	-1.0949	0.0178953	0.0338123	yes	down	34.29	38.55	87.64	73.99	32.75	15.13	61.11	33.44	13.66	71.52	53.444	38.972
18_21231	8.57752	0.116584	3.10056	0.000159658	0.000388141	yes	up	0	9.64	0	8.22	0	105.91	48.89	50.16	27.31	28.61	3.572	52.176
18_21235	8.57752	0.116584	3.10056	0.000159658	0.000388141	yes	up	0	9.64	0	8.22	0	105.91	48.89	50.16	27.31	28.61	3.572	52.176
18_21494	0.128985	7.75283	-2.95472	0.0184165	0.0346792	yes	down	8.57	38.55	25.04	0	0	15.13	0	0	0	0	14.432	3.026
18_21827	0.0644926	15.5057	-3.95472	0.00797953	0.0161775	yes	down	8.57	0	37.56	0	32.75	0	0	0	0	0	15.776	0
18_21984	0.0376207	26.5811	-4.73233	0.000280682	0.000670618	yes	down	17.15	9.64	62.6	24.66	10.92	0	0	0	0	0	24.994	0
18_21986	0.494785	2.02108	-1.01513	9.81348e-55	4.61982e-54	yes	down	2469.16	3536.91	2904.5	1619.49	2412.48	1391.94	2151.25	1555	2348.76	2345.81	2588.51	1958.55
19_22720	0.210648	4.74725	-2.24709	1.8051e-141	1.12037e-140	yes	down	1697.55	3922.4	1589.96	1619.49	1648.35	1059.08	171.12	568.5	177.52	1716.44	2095.55	738.532
19_22760	10.8348	0.0922955	3.4376	0.00170144	0.0037806	yes	up	0	0	0	8.22	0	15.13	0	16.72	40.97	100.13	1.644	34.59
19_23015	3.58998	0.278553	1.84398	0	0	yes	up	2177.66	1802.18	2366.17	1603.05	1877.59	12497.2	13543.1	10868.3	10692.3	7795.51	1965.33	11079.3
19_23017	0.222971	4.48488	-2.16507	7.22609e-42	3.12381e-41	yes	down	540.13	1040.83	901.4	534.35	218.32	287.47	134.45	250.81	163.87	343.29	647.006	235.978
19_23127	0.468169	2.13598	-1.0949	0.0178953	0.0338123	yes	down	102.88	19.27	0	49.32	21.83	45.39	48.89	16.72	27.31	42.91	38.66	36.244
19_23156	0.164163	6.09151	-2.6068	0.00562464	0.0116436	yes	down	8.57	0	50.08	16.44	43.66	0	0	16.72	13.66	0	23.75	6.076
19_23288	0.235538	4.24559	-2.08597	0.000454084	0.00106432	yes	down	42.87	38.55	37.56	49.32	54.58	0	61.11	16.72	0	0	44.576	15.566
19_23340	0.0475209	21.0434	-4.39529	6.77633e-06	1.80108e-05	yes	down	25.72	38.55	25.04	24.66	76.41	0	12.22	0	0	0	38.076	2.444
19_23504	0.496226	2.01521	-1.01093	4.18864e-75	2.18478e-74	yes	down	3678.02	3315.25	3918.57	3452.73	3700.59	2935.17	2200.14	3126.72	3318.31	3003.78	3613.03	2916.82
19_23534	0.112862	8.86037	-3.14737	0.00943016	0.0186422	yes	down	34.29	0	12.52	16.44	10.92	0	0	0	13.66	0	14.834	2.732
19_23624	0.225724	4.43019	-2.14737	2.50574e-08	7.19349e-08	yes	down	34.29	125.29	225.35	115.09	76.41	45.39	48.89	66.88	27.31	14.3	115.286	40.554
1_1125	0.169293	5.90691	-2.5624	0.000940003	0.00214885	yes	down	17.15	28.91	37.56	0	21.83	0	0	0	0	0	21.09	0
1_1484	0.361159	2.76887	-1.4693	0.0264499	0.0481798	yes	down	60.01	0	12.52	8.22	65.5	60.52	0	33.44	0	0	29.25	18.792
1_694	4.96593	0.201372	2.31206	0.0140558	0.0271576	yes	up	8.57	9.64	0	0	0	30.26	73.34	0	0	42.91	3.642	29.302
1_798	79.4549	0.0125858	6.31206	2.02006e-11	6.32193e-11	yes	up	0	0	0	0	0	45.39	110.01	351.13	54.62	85.82	0	129.394
20_23984	0.435325	2.29713	-1.19983	4.47446e-34	1.82092e-33	yes	down	728.74	703.53	676.05	616.56	611.31	484.15	391.14	635.38	477.95	328.99	667.238	463.522
21_24849	2.34908	0.425698	1.2321	0	0	yes	up	7313.16	9328.95	12832.4	8344.09	8711.12	43755.2	21158	26568.8	18708.2	64953.1	9305.94	35028.7
21_24946	0.461432	2.16717	-1.11581	7.50139e-99	4.20911e-98	yes	down	3480.83	4192.25	4870.05	4126.83	3798.84	3858.08	2285.7	3026.4	2854.02	3304.15	4093.76	3065.67
21_25083	14.4463	0.0692217	3.85263	0.00753596	0.0153623	yes	up	0	0	0	0	0	45.39	0	66.88	0	0	0	22.454
21_25084	12.6406	0.0791105	3.65999	0.0140799	0.0271576	yes	up	0	0	0	0	0	45.39	0	66.88	0	0	0	22.454
21_25306	0.261549	3.82338	-1.93485	0	0	yes	down	13228.9	28353.1	18290.8	16047	14311.1	5234.89	6343.74	7574.36	10269	9182.97	18046.2	7721
22_26005	0.341637	2.92709	-1.54947	0.000288495	0.000687806	yes	down	42.87	163.83	62.6	65.77	21.83	45.39	24.45	16.72	95.59	14.3	71.38	39.29
22_26154	0.180579	5.53773	-2.4693	0.0104346	0.0204099	yes	down	17.15	28.91	12.52	24.66	0	0	12.22	0	0	14.3	16.648	5.304
23_26580	0.300966	3.32264	-1.73233	0.000208472	0.000501327	yes	down	51.44	96.37	50.08	16.44	120.08	15.13	61.11	33.44	40.97	0	66.882	30.13
23_26893	2.50033	0.399947	1.32212	0.00256168	0.00563571	yes	up	25.72	9.64	87.64	16.44	0	0	195.57	0	259.46	14.3	27.888	93.866
23_26908	0.056431	17.7207	-4.14737	8.75587e-09	2.55322e-08	yes	down	51.44	77.1	25.04	90.43	32.75	0	12.22	16.72	0	0	55.352	5.788
23_27060	0.056431	17.7207	-4.14737	0.00401971	0.00855537	yes	down	0	48.19	12.52	0	21.83	0	0	0	0	0	16.508	0
23_27320	2.17364	0.460058	1.12011	0.000376977	0.000889217	yes	up	8.57	9.64	162.75	98.65	0	136.17	122.23	351.13	163.87	185.95	55.922	191.87
24_27786	0.488052	2.04896	-1.03489	0.00811465	0.0163916	yes	down	128.6	38.55	12.52	32.88	141.91	105.91	85.56	0	54.62	28.61	70.892	54.94
24_27999	0.416722	2.39968	-1.26284	0.00143226	0.00321463	yes	down	77.16	67.46	137.71	41.1	76.41	30.26	85.56	83.6	40.97	14.3	79.968	50.938
25_28499	0.495137	2.01964	-1.0141	1.87882e-06	5.12866e-06	yes	down	231.48	250.57	262.91	156.19	240.16	226.95	268.91	133.76	68.28	114.43	228.262	162.466
25_28500	0.451448	2.21509	-1.14737	3.46079e-07	9.61235e-07	yes	down	231.48	250.57	262.91	156.19	240.16	226.95	268.91	133.76	68.28	114.43	228.262	162.466
25_28658	0.40776	2.45242	-1.29421	0.00376574	0.00806116	yes	down	60.01	28.91	50.08	106.87	43.66	60.52	61.11	33.44	13.66	28.61	57.906	39.468
26_28982	0.25797	3.87641	-1.95472	0.00872716	0.0174386	yes	down	25.72	19.27	0	49.32	32.75	0	12.22	0	13.66	28.61	25.412	10.898
26_29338	10.3833	0.0963084	3.37619	1.61554e-05	4.1741e-05	yes	up	0	0	25.04	0	0	0	48.89	0	218.49	42.91	5.008	62.058
27_29601	0.0644926	15.5057	-3.95472	0.00797953	0.0161775	yes	down	8.57	9.64	0	41.1	0	0	0	0	0	0	11.862	0
27_29792	4.51448	0.221509	2.17456	0.00142465	0.00320401	yes	up	0	19.27	0	0	0	15.13	73.34	33.44	54.62	0	3.854	35.306
27_29893	0.270869	3.69182	-1.88433	1.52013e-05	3.94593e-05	yes	down	17.15	86.74	100.16	65.77	65.5	15.13	12.22	33.44	13.66	42.91	67.064	23.472
28_30062	23.4753	0.0425979	4.55307	0.000363095	0.000860124	yes	up	0	0	0	0	0	45.39	48.89	0	54.62	28.61	0	35.502
28_30155	0.0501609	19.9358	-4.31729	0.00204268	0.00452977	yes	down	0	19.27	50.08	16.44	10.92	0	0	0	0	0	19.342	0
28_30468	0.236473	4.22881	-2.08025	2.24409e-06	6.09581e-06	yes	down	120.03	57.82	87.64	82.21	43.66	30.26	12.22	50.16	54.62	14.3	78.272	32.312
28_30480	2.70869	0.369182	1.4376	0.00130713	0.00295167	yes	up	34.29	19.27	12.52	16.44	32.75	75.65	24.45	133.76	163.87	128.73	23.054	105.292
29_30703	0.415492	2.40678	-1.26711	4.69041e-34	1.90184e-33	yes	down	1097.4	1464.88	713.61	1200.23	895.13	1119.6	770.05	852.74	436.98	572.15	1074.25	750.304
29_31074	0.0205204	48.732	-5.6068	5.50236e-07	1.5169e-06	yes	down	0	0	112.67	8.22	0	0	0	0	0	0	24.178	0
29_31156	0.361159	2.76887	-1.4693	0.0264499	0.0481798	yes	down	60.01	0	12.52	8.22	65.5	60.52	0	33.44	0	0	29.25	18.792
2_1833	0.172941	5.78231	-2.53165	0	0	yes	down	40801.1	42491.1	55260.7	52596.5	49526.8	11392.7	12797.5	9547.38	20606.3	11671.8	48135.2	13203.1
2_1865	0.456547	2.19036	-1.13116	0	0	yes	down	38460.6	48080.7	52143.3	46085.7	39134.6	42060.7	25839.4	32186.9	31421.5	34715.1	44781	33244.7
2_2251	0.056431	17.7207	-4.14737	0.00401971	0.00855537	yes	down	17.15	0	0	49.32	0	0	0	0	0	0	13.294	0
2_2884	0.10418	9.59874	-3.26284	1.97769e-06	5.38532e-06	yes	down	77.16	38.55	37.56	0	109.16	15.13	0	0	27.31	0	52.486	8.488
2_3168	0.482237	2.07367	-1.05219	3.51849e-57	1.67053e-56	yes	down	2469.16	3536.91	2904.5	1619.49	2412.48	1391.94	2151.25	1555	2348.76	2345.81	2588.51	1958.55
3_3368	16.2521	0.0615304	4.02256	4.83157e-05	0.000121721	yes	up	8.57	0	0	0	0	105.91	73.34	0	13.66	57.21	1.714	50.024
3_3408	0.128985	7.75283	-2.95472	0.0184165	0.0346792	yes	down	0	28.91	25.04	0	21.83	0	0	0	0	14.3	15.156	2.86
3_3470	7.22317	0.138443	2.85263	0.0186253	0.0347536	yes	up	0	0	0	0	0	0	0	100.32	0	0	0	20.064
3_3513	0.478535	2.08971	-1.0633	8.60348e-06	2.28126e-05	yes	down	171.47	202.38	212.83	164.42	152.83	211.82	61.11	183.92	81.93	185.95	180.786	144.946
3_4131	14.4463	0.0692217	3.85263	0.00753596	0.0153623	yes	up	0	0	0	0	0	60.52	12.22	33.44	13.66	0	0	23.968
3_4132	14.4463	0.0692217	3.85263	0.00753596	0.0153623	yes	up	0	0	0	0	0	60.52	12.22	33.44	13.66	0	0	23.968
3_4241	3.61159	0.276887	1.85263	0.0260371	0.0478135	yes	up	0	9.64	12.52	0	0	0	61.11	16.72	40.97	42.91	4.432	32.342
3_4274	3.61159	0.276887	1.85263	0.0260371	0.0478135	yes	up	17.15	9.64	0	0	0	15.13	36.67	16.72	54.62	42.91	5.358	33.21
3_4336	8.12607	0.123061	3.02256	0.0102403	0.0200652	yes	up	8.57	0	0	0	0	0	24.45	16.72	68.28	14.3	1.714	24.75
3_4724	2.6442	0.378187	1.40283	0.000758125	0.00175474	yes	up	25.72	28.91	12.52	16.44	54.58	105.91	24.45	150.48	177.52	143.04	27.634	120.28
3_4729	0.056431	17.7207	-4.14737	4.73896e-05	0.000119659	yes	down	8.57	28.91	87.64	16.44	32.75	0	0	0	13.66	0	34.862	2.732
4_4907	10.3833	0.0963084	3.37619	1.61554e-05	4.1741e-05	yes	up	0	0	25.04	0	0	0	48.89	0	218.49	42.91	5.008	62.058
4_5660	0.246245	4.061	-2.02184	0.0174699	0.0331213	yes	down	0	67.46	50.08	0	0	0	12.22	33.44	0	0	23.508	9.132
4_5691	0.159508	6.26928	-2.6483	0	0	yes	down	16298.1	23062.2	14322.2	11007.6	18088.1	4160.68	3825.8	6755.06	3782.6	3304.15	16555.7	4365.66
4_6007	52.368	0.0190956	5.71061	4.61982e-08	1.31269e-07	yes	up	0	0	0	0	0	15.13	12.22	33.44	13.66	0	0	14.89
5_6123	0.435881	2.2942	-1.19799	0.00835389	0.0167833	yes	down	34.29	9.64	75.12	106.87	54.58	15.13	48.89	50.16	40.97	42.91	56.1	39.612
5_6124	0.435881	2.2942	-1.19799	0.00835389	0.0167833	yes	down	34.29	9.64	75.12	106.87	54.58	15.13	48.89	50.16	40.97	42.91	56.1	39.612
5_6518	0.348352	2.87066	-1.52138	5.81359e-55	2.74847e-54	yes	down	891.64	2351.51	1589.96	1085.14	1069.79	1149.86	904.5	1070.11	341.39	472.02	1397.61	787.576
5_6621	3.38586	0.295346	1.75952	0.0163172	0.0311485	yes	up	8.57	0	25.04	8.22	0	45.39	48.89	66.88	13.66	28.61	8.366	40.686
5_6627	0.4603	2.1725	-1.11935	0.000923634	0.00212455	yes	down	60.01	67.46	175.27	139.75	65.5	45.39	48.89	66.88	136.56	71.52	101.598	73.848
5_6939	2.4214	0.412983	1.27584	0.000172744	0.000419035	yes	up	60.01	9.64	25.04	41.1	10.92	0	232.24	66.88	177.52	0	29.342	95.328
5_7321	0.180579	5.53773	-2.4693	0.000292422	0.000695676	yes	down	17.15	9.64	100.16	24.66	32.75	0	0	0	13.66	0	36.872	2.732
5_7354	0.434728	2.30029	-1.20182	0.0107328	0.0209196	yes	down	42.87	28.91	50.08	90.43	43.66	45.39	61.11	33.44	13.66	28.61	51.19	36.442
6_8249	0.44293	2.25769	-1.17485	0.00044701	0.00105218	yes	down	102.88	57.82	112.67	106.87	87.33	121.04	36.67	50.16	68.28	100.13	93.514	75.256
6_8258	0.318669	3.13805	-1.64987	0.0101248	0.019874	yes	down	51.44	9.64	0	0	0	0	0	0	13.66	28.61	12.216	8.454
6_8314	0.244026	4.09792	-2.03489	1.27432e-22	4.71922e-22	yes	down	634.44	356.58	187.79	98.65	513.06	75.65	85.56	50.16	163.87	328.99	358.104	140.846
6_8540	0.474719	2.10651	-1.07485	4.04278e-10	1.21722e-09	yes	down	437.25	510.78	425.66	263.06	251.07	378.24	158.9	568.5	191.18	228.86	377.564	305.136
6_8694	0.465129	2.14994	-1.1043	0.00839265	0.0168004	yes	down	120.03	38.55	62.6	32.88	65.5	30.26	85.56	16.72	68.28	28.61	63.912	45.886
6_8734	0.488052	2.04896	-1.03489	0.00811465	0.0163916	yes	down	128.6	38.55	12.52	32.88	141.91	105.91	85.56	0	54.62	28.61	70.892	54.94
6_8786	0.338586	2.95346	-1.5624	3.26042e-05	8.32287e-05	yes	down	68.59	67.46	87.64	123.31	120.08	15.13	48.89	66.88	68.28	57.21	93.416	51.278
7_10415	0.112862	8.86037	-3.14737	0.00943016	0.0186422	yes	down	8.57	0	37.56	16.44	0	0	0	0	0	0	12.514	0
7_10428	0.0451448	22.1509	-4.4693	0.0010464	0.00238218	yes	down	0	28.91	62.6	8.22	10.92	0	0	0	0	0	22.13	0
7_10446	0.225724	4.43019	-2.14737	0.00988754	0.0194771	yes	down	0	19.27	0	0	10.92	0	0	0	0	0	6.038	0
7_9235	0.157025	6.36839	-2.67093	4.97112e-05	0.000124671	yes	down	25.72	38.55	62.6	57.55	43.66	0	36.67	0	0	14.3	45.616	10.194
7_9455	0.0451448	22.1509	-4.4693	0.0010464	0.00238218	yes	down	0	28.91	62.6	8.22	10.92	0	0	0	0	0	22.13	0
7_9678	0.297425	3.36219	-1.7494	2.34943e-17	8.18249e-17	yes	down	154.32	587.88	338.02	378.16	196.49	181.56	146.68	183.92	81.93	214.56	330.974	161.73
7_9870	2.90217	0.34457	1.53713	0.000158769	0.000387676	yes	up	42.87	19.27	12.52	41.1	10.92	181.56	97.78	117.04	136.56	114.43	25.336	129.474
8_10622	2.39002	0.418406	1.25702	1.95633e-08	5.64541e-08	yes	up	128.6	106.01	75.12	131.53	32.75	378.24	476.7	284.25	409.67	343.29	94.802	378.43
8_10689	0.300966	3.32264	-1.73233	0.00616405	0.012682	yes	down	51.44	38.55	37.56	16.44	32.75	30.26	12.22	0	13.66	28.61	35.348	16.95
8_10753	0.164163	6.09151	-2.6068	0.00562464	0.0116436	yes	down	25.72	28.91	25.04	0	10.92	0	0	0	0	28.61	18.118	5.722
8_10943	16.2521	0.0615304	4.02256	0.00406055	0.00857944	yes	up	0	0	0	0	0	60.52	0	0	0	57.21	0	23.546
8_10985	0.34089	2.9335	-1.55262	3.44105e-09	1.01406e-08	yes	down	197.19	115.65	125.19	230.18	272.9	121.04	48.89	83.6	136.56	143.04	188.222	106.626
8_11436	0.0214975	46.517	-5.53968	1.0045e-06	2.75555e-06	yes	down	25.72	28.91	25.04	106.87	0	0	0	0	0	0	37.308	0
8_11494	16.2521	0.0615304	4.02256	0.00406055	0.00857944	yes	up	0	0	0	0	0	60.52	0	0	0	57.21	0	23.546
8_11721	0.457728	2.1847	-1.12744	0	0	yes	down	32459.1	17915.8	17902.8	29553.7	27792.6	17626.1	15633.2	22940.5	22135.7	17994	25124.8	19265.9
8_11723	0.476611	2.09815	-1.06912	5.92659e-15	2.00745e-14	yes	down	608.72	636.06	625.97	493.25	633.14	514.41	488.92	518.33	314.08	472.02	599.428	461.552
8_11812	0.225724	4.43019	-2.14737	0.00289356	0.00631582	yes	down	42.87	0	12.52	0	0	0	0	16.72	13.66	0	11.078	6.076
9_12221	0.489069	2.0447	-1.03189	0.00262955	0.00577359	yes	down	102.88	57.82	112.67	106.87	87.33	121.04	36.67	50.16	68.28	100.13	93.514	75.256
9_12331	0.193478	5.16855	-2.36976	0.00308876	0.00670237	yes	down	8.57	9.64	75.12	16.44	43.66	0	0	50.16	0	0	30.686	10.032
LWLT01000021.1_31785	0.488452	2.04728	-1.03371	0.000684058	0.00158661	yes	down	111.46	86.74	125.19	82.21	43.66	0	48.89	0	95.59	100.13	89.852	48.922
LWLT01000027.1_32104	0.292831	3.41494	-1.77186	1.68717e-08	4.89411e-08	yes	down	188.62	192.75	212.83	98.65	32.75	30.26	24.45	83.6	68.28	143.04	145.12	69.926
LWLT01000027.1_32107	0.275885	3.6247	-1.85786	1.91821e-12	6.1416e-12	yes	down	214.34	269.85	175.27	164.42	207.41	30.26	48.89	117.04	95.59	185.95	206.258	95.546
LWLT01000027.1_32149	0.0322463	31.0113	-4.95472	7.72933e-05	0.000190829	yes	down	60.01	19.27	12.52	0	32.75	0	0	0	0	0	24.91	0
LWLT01000027.1_32155	0.157025	6.36839	-2.67093	4.97112e-05	0.000124671	yes	down	0	0	287.95	0	0	0	0	0	0	57.21	57.59	11.442
LWLT01000027.1_32257	0.0985385	10.1483	-3.34317	0	0	yes	down	44444.8	79498.5	49414.1	36730.4	33731.1	14615.3	4925.87	8744.8	5093.54	6293.63	48763.8	7934.63
LWLT01000027.1_32308	0.494286	2.02312	-1.01658	5.17411e-07	1.42996e-06	yes	down	248.63	173.47	200.31	328.83	371.15	75.65	207.79	217.37	232.15	328.99	264.478	212.39
LWLT01000048.1_32570	0.344742	2.90072	-1.53641	1.11875e-05	2.94534e-05	yes	down	68.59	125.29	150.23	65.77	152.83	15.13	61.11	66.88	40.97	114.43	112.542	59.704
LWLT01000055.1_32594	0.252423	3.96161	-1.98609	4.46437e-22	1.63155e-21	yes	down	643.01	221.66	75.12	189.08	644.06	211.82	97.78	150.48	136.56	157.34	354.586	150.796
LWLT01000224.1_32902	0.268047	3.73068	-1.89944	3.77345e-08	1.07495e-07	yes	down	180.04	173.47	37.56	131.53	65.5	105.91	36.67	66.88	27.31	42.91	117.62	55.936
LWLT01000397.1_33036	10.8348	0.0922955	3.4376	0.0264967	0.0481798	yes	up	0	0	0	0	0	30.26	0	16.72	0	42.91	0	17.978
LWLT01004504.1_33359	2.15481	0.464078	1.10756	1.77011e-13	5.90568e-13	yes	up	240.06	221.66	463.22	205.52	65.5	1180.12	1014.51	1203.87	136.56	572.15	239.192	821.442
LWLT01006596.1_33421	0.476611	2.09815	-1.06912	5.92659e-15	2.00745e-14	yes	down	608.72	636.06	625.97	493.25	633.14	514.41	488.92	518.33	314.08	472.02	599.428	461.552
chi-let-7c-3p	0.462459	2.16235	-1.1126	2.91224e-05	7.45507e-05	yes	down	1.57	1.82	2.27	2.46	1.16	0.91	0.75	0.56	0.84	1.27	1.856	0.866
chi-miR-1	7.67515	0.130291	2.9402	0	0	yes	up	1250.77	2043.26	564.86	654.53	1205.49	5851.66	7054.75	13037.2	8347.37	11814.1	1143.78	9221.02
chi-miR-105a	0.160278	6.23918	-2.64136	8.16469e-28	3.1828e-27	yes	down	2.83	3.04	1.56	8.71	2.07	0	0	1.13	0.1	2.19	3.642	0.684
chi-miR-105b-5p	0.0950417	10.5217	-3.39529	3.55817e-05	9.04606e-05	yes	down	0.21	0.2	0.28	1.02	0.39	0	0	0.11	0	0.12	0.42	0.046
chi-miR-1185-3p	0.175246	5.70627	-2.51255	6.192e-71	3.15565e-70	yes	down	14.88	8.2	10.05	9.94	10.72	2.92	1.59	2.14	1.78	0.92	10.758	1.87
chi-miR-1185-5p	0.243439	4.1078	-2.03837	3.70925e-91	2.00048e-90	yes	down	25.25	16.61	18.27	11.68	18.34	5.03	5.7	3.72	4.7	1.96	18.03	4.222
chi-miR-1197-3p	0.202691	4.93362	-2.30265	8.26498e-73	4.25111e-72	yes	down	14.67	13.57	13.59	7.99	11.76	3.62	2.85	1.58	3.03	0.92	12.316	2.4
chi-miR-127-3p	0.459742	2.17513	-1.1211	0	0	yes	down	1846.29	1730.85	2155.23	1525.43	1885.35	901.52	949.99	719.7	926.95	562.28	1828.63	812.088
chi-miR-127-5p	0.390751	2.55918	-1.35568	0	0	yes	down	198.02	226.74	151.8	142.3	189.25	76.64	78.22	76.89	75.23	44.71	181.622	70.338
chi-miR-1271-5p	0.374917	2.66726	-1.41536	0	0	yes	down	135.16	150.99	104.5	82.47	119.62	48.48	58.43	45.26	32.71	32.96	118.548	43.568
chi-miR-128-3p	0.449665	2.22388	-1.15308	0	0	yes	down	383.05	420.56	420.28	400.46	391.41	196.92	166.16	215.02	169.28	155.93	403.152	180.662
chi-miR-129-3p	0.234084	4.27197	-2.0949	4.15855e-11	1.28695e-10	yes	down	3.46	1.11	1.98	1.54	1.03	0.5	0.34	0.11	0.84	0.35	1.824	0.428
chi-miR-129-5p	0.165452	6.04404	-2.59551	1.1686e-30	4.67018e-30	yes	down	5.34	2.33	6.8	4.2	3.62	0.7	0.42	0.34	1.25	0.92	4.458	0.726
chi-miR-1306-3p	0.412953	2.42158	-1.27595	5.06403e-09	1.48447e-08	yes	down	2.62	2.23	4.25	3.69	2.07	1.71	0.92	1.13	1.04	1.27	2.972	1.214
chi-miR-1307-3p	0.385314	2.59528	-1.37589	1.89e-210	1.43822e-209	yes	down	73.86	86.68	80.43	63.41	61.23	34.8	25.23	34.34	28.42	17.4	73.122	28.038
chi-miR-1307-5p	0.389854	2.56506	-1.35899	1.14073e-120	6.70557e-120	yes	down	50.81	48.3	25.06	39.03	45.08	16.39	15.84	10.92	24.45	14.29	41.656	16.378
chi-miR-130a-5p	0.318669	3.13805	-1.64987	0.0101248	0.019874	yes	down	0.31	0.1	0.28	0.41	0.9	0.1	0.08	0.11	0.1	0.23	0.4	0.124
chi-miR-130b-3p	0.440987	2.26764	-1.18119	3.51105e-59	1.67415e-58	yes	down	28.29	22.08	27.75	24.18	26.09	12.27	11.82	10.69	12.85	7.72	25.678	11.07
chi-miR-130b-5p	0.347563	2.87718	-1.52466	4.01639e-73	2.07545e-72	yes	down	23.05	23.8	23.51	19.26	17.31	7.24	7.46	4.62	8.15	9.57	21.386	7.408
chi-miR-133a-3p	7.74003	0.129198	2.95234	0	0	yes	up	56.68	90.53	28.04	23.56	49.09	314.09	376.32	508.96	406.79	369.01	49.58	395.034
chi-miR-133a-5p	5.15253	0.194079	2.36528	2.2579e-54	1.04959e-53	yes	up	1.26	4.15	0.42	0.72	1.55	7.04	7.88	12.05	8.15	9.1	1.62	8.844
chi-miR-133b	12.2393	0.0817043	3.61345	1.95153e-24	7.37465e-24	yes	up	0.31	0.41	0	0.1	0.13	2.41	1.84	3.49	2.72	2.19	0.19	2.53
chi-miR-134	0.314964	3.17497	-1.66674	1.16053e-27	4.49251e-27	yes	down	7.12	7.29	7.65	4.81	7.75	2.01	2.35	2.25	3.34	0.58	6.924	2.106
chi-miR-135a	0.267212	3.74234	-1.90394	5.53533e-35	2.26928e-34	yes	down	6.6	6.38	6.51	8.91	8.01	2.31	1.09	2.59	2.51	1.38	7.282	1.976
chi-miR-135b-5p	0.491882	2.03301	-1.02362	0	0	yes	down	583.16	346.43	483.86	530.16	541.64	87.1	447.33	347.3	107.42	178.17	497.05	233.464
chi-miR-136-3p	0.359022	2.78535	-1.47786	0	0	yes	down	1074.85	892.46	894.38	846.31	1078.9	333.29	367.27	347.41	396.65	244.78	957.38	337.88
chi-miR-136-5p	0.305296	3.27551	-1.71172	7.65138e-188	5.44916e-187	yes	down	57.52	35.95	38.09	52.56	51.54	13.48	15.76	14.41	19.96	7.38	47.132	14.198
chi-miR-137	0.451448	2.21509	-1.14737	0.00579488	0.0119668	yes	down	0.52	0.51	1.42	0.41	1.29	0.2	0.59	0.34	0.1	0.46	0.83	0.338
chi-miR-146b-3p	3.81995	0.261784	1.93355	4.06457e-12	1.29391e-11	yes	up	0.21	0.51	0.57	0.92	0.78	2.21	2.68	1.35	2.4	2.42	0.598	2.212
chi-miR-146b-5p	2.68611	0.372285	1.42552	0	0	yes	up	75.96	56.51	79.58	76.63	88.62	224.17	204.89	139.03	191.12	232.56	75.46	198.354
chi-miR-147-3p	2.18542	0.457578	1.12791	9.62765e-11	2.93855e-10	yes	up	1.89	2.13	1.84	1.23	3.1	1.81	4.69	4.5	7	3.69	2.038	4.338
chi-miR-150	4.97008	0.201204	2.31327	0	0	yes	up	75.96	51.65	23.36	35.34	55.68	217.84	385.46	209.39	195.71	170.68	48.398	235.816
chi-miR-154a-3p	0.463297	2.15844	-1.10999	3.40854e-88	1.82941e-87	yes	down	46.2	48.2	44.18	30.53	43.92	15.69	24.56	19.48	19.23	17.52	42.606	19.296
chi-miR-154b-3p	0.340144	2.93993	-1.55578	8.62473e-81	4.56289e-80	yes	down	28.71	26.03	20.82	12.81	27.26	7.44	8.38	6.87	6.9	9.33	23.126	7.784
chi-miR-154b-5p	0.374725	2.66862	-1.41609	1.88798e-132	1.13997e-131	yes	down	47.99	45.27	50.13	37.5	39.4	17	18.53	22.06	15.46	7.72	44.058	16.154
chi-miR-181b-3p	0.261365	3.82607	-1.93586	1.76263e-05	4.54359e-05	yes	down	1.15	1.32	0.42	0.41	0.9	0.5	0.08	0.23	0	0.35	0.84	0.232
chi-miR-181c-3p	0.383731	2.60599	-1.38183	9.86515e-07	2.71291e-06	yes	down	1.78	2.63	2.41	1.02	1.29	1.21	0.42	0.23	1.15	0.46	1.826	0.694
chi-miR-182	0.306212	3.26572	-1.7074	2.3082e-236	1.80592e-235	yes	down	47.15	47.09	95.72	59.01	60.97	19.41	12.91	21.95	9.51	30.19	61.988	18.794
chi-miR-183	0.292305	3.42109	-1.77446	2.74113e-132	1.64616e-131	yes	down	26.3	25.01	46.73	25.71	40.17	8.25	9.22	10.69	5.64	12.56	32.784	9.272
chi-miR-184	5.86883	0.170392	2.55307	0.00469155	0.00983454	yes	up	0.21	0	0	0	0	0.2	0.17	0.23	0.21	0.58	0.042	0.278
chi-miR-188-3p	0.184265	5.42698	-2.44015	1.79525e-08	5.19407e-08	yes	down	1.47	1.52	0.28	1.64	0.26	0.5	0	0.34	0.21	0	1.034	0.21
chi-miR-188-5p	0.30399	3.28958	-1.7179	1.56046e-37	6.49315e-37	yes	down	11.42	9.42	5.38	6.56	12.14	3.72	3.02	2.48	3.34	0.81	8.984	2.674
chi-miR-18a-3p	0.352421	2.83752	-1.50463	9.644e-25	3.68195e-24	yes	down	6.71	8	9.63	5.22	6.2	3.42	1.68	2.48	2.93	1.96	7.152	2.494
chi-miR-18a-5p	0.301313	3.31881	-1.73067	0	0	yes	down	243.91	251.14	209.72	173.75	199.45	75.93	56.42	80.49	72.62	39.41	215.594	64.974
chi-miR-18b-5p	0.347946	2.87401	-1.52307	3.55506e-17	1.23427e-16	yes	down	6.91	4.35	3.96	2.97	5.04	1.71	0.84	2.36	1.67	1.73	4.646	1.662
chi-miR-193a	2.17347	0.460095	1.12	0	0	yes	up	122.16	126.68	118.95	85.54	116	357.83	214.78	232.47	213.58	205.48	113.866	244.828
chi-miR-193b-3p	2.34723	0.426035	1.23096	0	0	yes	up	127.51	134.18	131.13	94.25	124.01	416.67	248.14	272.55	241.8	237.98	122.216	283.428
chi-miR-196a	0.193478	5.16855	-2.36976	0.00308876	0.00670237	yes	down	0	0	0.99	0.51	0.26	0	0.25	0	0	0	0.352	0.05
chi-miR-197-3p	0.452837	2.2083	-1.14294	4.37952e-285	3.71423e-284	yes	down	125.2	133.98	164.55	121.4	127.24	72.41	57.59	66.98	52.04	50.02	134.474	59.808
chi-miR-206	5.86883	0.170392	2.55307	2.20494e-17	7.70342e-17	yes	up	0.31	0.51	0.42	0.72	0	1.21	1.34	7.2	1.57	1.15	0.392	2.494
chi-miR-21-3p	0.440162	2.27189	-1.18389	2.91165e-22	1.06761e-21	yes	down	7.75	7.09	12.04	11.88	7.1	3.72	4.44	3.72	5.43	2.3	9.172	3.922
chi-miR-224-3p	0.451448	2.21509	-1.14737	2.81576e-12	8.98941e-12	yes	down	5.66	4.66	6.37	4.2	4.13	1.41	2.51	3.15	2.19	1.84	5.004	2.22
chi-miR-2284c	0.406939	2.45737	-1.29711	1.12251e-05	2.94825e-05	yes	down	0.94	1.92	1.56	2.36	1.16	1.21	0.42	0.23	0.84	0.58	1.588	0.656
chi-miR-2284d	0.374085	2.67319	-1.41856	4.27467e-33	1.72071e-32	yes	down	10.16	8.91	7.65	13.93	11.11	4.12	3.02	3.26	3.97	5.42	10.352	3.958
chi-miR-2318	0.225724	4.43019	-2.14737	2.47795e-06	6.71464e-06	yes	down	0.31	0.51	1.42	1.64	0.78	0.3	0.25	0.34	0.1	0	0.932	0.198
chi-miR-2332	2.36598	0.422657	1.24244	1.14173e-19	4.0918e-19	yes	up	4.4	2.23	5.38	2.25	1.68	6.54	10.23	9.01	1.46	8.99	3.188	7.246
chi-miR-296-3p	0.360546	2.77357	-1.47175	2.93266e-65	1.44808e-64	yes	down	18.65	22.38	32.14	14.44	15.11	8.55	6.29	8.89	8.88	3.34	20.544	7.19
chi-miR-29a-3p	2.72034	0.367601	1.44379	0	0	yes	up	3416.4	3193.14	4180.04	3583.07	2930.4	9106.96	9998.61	10145.7	8482.59	8618.69	3460.61	9270.51
chi-miR-29b-3p	2.49446	0.400889	1.31873	0	0	yes	up	103.41	78.58	90.2	91.89	73.89	244.09	225.01	268.72	205.85	140.71	87.594	216.876
chi-miR-301a-3p	0.393974	2.53824	-1.34383	1.4078e-123	8.3195e-123	yes	down	45.05	44.46	47.44	39.85	45.86	23.23	16.85	23.42	16.93	5.53	44.532	17.192
chi-miR-301a-5p	0.386534	2.58709	-1.37133	1.78806e-21	6.47081e-21	yes	down	6.91	7.49	6.8	7.07	6.33	2.21	2.26	1.46	4.39	3.11	6.92	2.686
chi-miR-323a-3p	0.296388	3.37395	-1.75444	9.09796e-75	4.72329e-74	yes	down	18.86	17.62	24.5	13.42	16.92	6.13	5.11	5.74	6.9	2.3	18.264	5.236
chi-miR-323b	0.215588	4.63847	-2.21365	9.37886e-178	6.5534e-177	yes	down	36.04	29.97	40.07	21.92	34.36	8.35	6.54	8.56	7	3.57	32.472	6.804
chi-miR-324-5p	0.475093	2.10485	-1.07372	8.46984e-38	3.55094e-37	yes	down	19.49	21.87	12.6	20.18	17.18	15.09	7.04	8.78	6.37	6.8	18.264	8.816
chi-miR-329a-3p	0.375	2.66667	-1.41504	1.00763e-77	5.30557e-77	yes	down	24.73	26.53	30.45	21.92	25.19	7.14	12.83	7.43	11.29	7.84	25.764	9.306
chi-miR-329b-3p	0.390307	2.56209	-1.35732	0	0	yes	down	201.16	175.9	306.01	215.65	169.74	80.06	105.38	57.98	94.98	59.47	213.692	79.574
chi-miR-335-5p	0.216188	4.62561	-2.20964	0	0	yes	down	15404.1	15088.7	12834.9	10456.6	15595.9	1995.95	3078.83	3886.36	2916.49	3102.85	13876.1	2996.1
chi-miR-33a-5p	0.324064	3.08581	-1.62565	1.41506e-38	6.00049e-38	yes	down	13.73	12.05	5.1	10.55	6.98	5.13	1.76	4.5	3.45	1.61	9.682	3.29
chi-miR-33b-3p	0.279468	3.57823	-1.83924	6.97694e-10	2.08932e-09	yes	down	1.05	1.62	4.25	1.54	1.68	0.8	0.75	0.23	0.63	0.12	2.028	0.506
chi-miR-33b-5p	0.149703	6.67989	-2.73982	1.02194e-32	4.09882e-32	yes	down	5.87	6.18	1.98	2.56	4.78	1.11	0.42	0.79	0.94	0	4.274	0.652
chi-miR-340-5p	0.429237	2.32972	-1.22015	0	0	yes	down	1166.53	989.07	933.6	954.49	1196.96	489.28	322.25	503.78	488.29	466.51	1048.13	454.022
chi-miR-34b-3p	0.186701	5.35617	-2.4212	1.98489e-125	1.17926e-124	yes	down	19.91	18.73	23.93	18.85	20.28	6.54	1.68	3.6	1.15	6.34	20.34	3.862
chi-miR-34b-5p	0.133119	7.51205	-2.90921	2.37351e-28	9.35094e-28	yes	down	4.61	4.05	3.68	2.15	3.23	0.7	0.42	0.45	0.42	0.35	3.544	0.468
chi-miR-34c-3p	0.218443	4.57786	-2.19467	4.23532e-17	1.46587e-16	yes	down	3.56	2.63	2.41	1.84	3.75	0.3	0.17	0.45	0.52	1.84	2.838	0.656
chi-miR-34c-5p	0.137149	7.29135	-2.86619	0	0	yes	down	100.06	88.3	71.65	54.4	79.06	16.39	5.7	10.58	6.9	15.79	78.694	11.072
chi-miR-362-3p	0.305489	3.27344	-1.71081	4.17908e-233	3.24682e-232	yes	down	74.6	68.46	44.04	45.79	58	23.63	15.76	20.04	14.73	15.67	58.178	17.966
chi-miR-365-3p	2.79971	0.35718	1.48528	0	0	yes	up	239.51	277.17	305.58	218.72	265.07	1052.28	614.49	771.49	569.07	594.43	261.21	720.352
chi-miR-369-3p	0.387693	2.57936	-1.36702	0	0	yes	down	3194.6	2921.75	2851.22	2385.78	2824.48	1171.26	1093.26	1197.47	1197.8	775.37	2835.57	1087.03
chi-miR-369-5p	0.381615	2.62044	-1.38981	0	0	yes	down	148.04	112.41	145.15	116.48	128.02	49.28	55.33	43.34	56.95	36.76	130.02	48.332
chi-miR-374b-3p	0.405821	2.46414	-1.30108	1.58569e-146	9.9531e-146	yes	down	61.82	47.6	49.56	56.96	60.46	18.61	15.59	31.3	26.02	22.59	55.28	22.822
chi-miR-376a	0.242129	4.13003	-2.04615	2.53032e-203	1.86171e-202	yes	down	53.96	42.53	35.26	31.14	37.07	12.87	7.88	11.82	12.02	3.92	39.992	9.702
chi-miR-376b-3p	0.397644	2.51481	-1.33045	3.76545e-188	2.69898e-187	yes	down	82.25	78.99	63.86	53.89	62.91	32.89	26.66	33.21	26.44	16.25	68.38	27.09
chi-miR-376c-3p	0.495594	2.01778	-1.01277	0	0	yes	down	625.38	473.93	521.96	451.28	468.27	231.11	294.92	243.84	271.68	195.22	508.164	247.354
chi-miR-376d	0.363181	2.75345	-1.46124	1.63269e-166	1.1197e-165	yes	down	60.24	64.41	50.27	38.52	49.09	18.3	21.13	17.79	21.73	15.44	52.506	18.878
chi-miR-377	0.46157	2.16652	-1.11538	1.53496e-22	5.66558e-22	yes	down	9.32	7.6	13.31	10.14	11.5	2.51	5.62	3.15	8.67	2.88	10.374	4.566
chi-miR-379-5p	0.475482	2.10313	-1.07254	0	0	yes	down	3987.72	4114.26	4378.71	3928.01	4306.02	1876.57	2097.91	1660.5	2252.12	1784.22	4142.94	1934.26
chi-miR-380-3p	0.434333	2.30238	-1.20313	0	0	yes	down	575.09	564.26	609.61	424.03	543.58	257.36	262.9	223.24	262.69	140.02	543.314	229.242
chi-miR-380-5p	0.348846	2.86659	-1.51934	3.56604e-08	1.01848e-07	yes	down	2.3	2.03	2.55	1.23	2.07	1.01	0.84	0.34	0.52	0.69	2.036	0.68
chi-miR-382-3p	0.387498	2.58066	-1.36774	0	0	yes	down	151.19	168.71	195.7	118.84	160.96	75.03	63.38	55.73	66.88	37.22	159.08	59.648
chi-miR-382-5p	0.37712	2.65167	-1.4069	0	0	yes	down	211.64	227.65	259.28	179.38	231.1	98.56	84.42	74.3	96.13	52.9	221.81	81.262
chi-miR-383	0.361159	2.76887	-1.4693	0.0264499	0.0481798	yes	down	0.1	0.2	0.14	0.41	0.9	0.3	0	0.11	0	0.23	0.35	0.128
chi-miR-3955-3p	0.162058	6.17062	-2.62541	1.3418e-13	4.50374e-13	yes	down	1.36	2.23	1.13	2.36	1.55	0.4	0.17	0.68	0.1	0.12	1.726	0.294
chi-miR-3955-5p	0.310007	3.22573	-1.68963	1.11164e-42	4.84324e-42	yes	down	7.44	10.53	12.6	12.09	10.85	4.93	3.52	2.81	1.99	2.88	10.702	3.226
chi-miR-3958-3p	0.314843	3.17619	-1.6673	0	0	yes	down	469.48	473.62	497.32	312.26	409.75	170.67	132.96	123.61	156.84	81.25	432.486	133.066
chi-miR-3959-3p	0.391783	2.55244	-1.35187	5.79383e-135	3.53678e-134	yes	down	46.31	43.34	39.51	54.91	55.03	12.67	17.35	13.06	27.17	23.86	47.82	18.822
chi-miR-3959-5p	0.479339	2.08621	-1.06088	0	0	yes	down	499.97	462.48	619.95	426.08	538.67	253.14	275.56	208.15	258.62	181.63	509.43	235.42
chi-miR-409-3p	0.414953	2.40991	-1.26898	0	0	yes	down	847.08	877.68	985.71	725.53	871.69	394.64	378.17	314.88	407.62	244.43	861.538	347.948
chi-miR-409-5p	0.379434	2.6355	-1.39808	0	0	yes	down	207.34	200	254.61	154.28	176.72	88.7	76.79	69.35	87.15	43.45	198.59	73.088
chi-miR-410-3p	0.218245	4.58201	-2.19598	0	0	yes	down	363.98	227.75	322.01	237.68	359.24	67.08	60.36	68.78	87.04	38.61	302.132	64.374
chi-miR-410-5p	0.332646	3.0062	-1.58794	0.00817425	0.016482	yes	down	0.21	0.41	0.71	0.61	0.26	0	0.08	0.23	0.31	0.12	0.44	0.148
chi-miR-411a-3p	0.42927	2.32954	-1.22004	0	0	yes	down	289.27	331.04	261.26	217.49	283.55	115.96	128.1	111.23	149.63	80.21	276.522	117.026
chi-miR-411a-5p	0.45941	2.17671	-1.12215	0	0	yes	down	3843.66	3520.94	3756.5	3409.11	3985.79	1508.98	1740.7	1588.68	2003.22	1548.43	3703.2	1678
chi-miR-411b-3p	0.483927	2.06643	-1.04714	3.71075e-25	1.4216e-24	yes	down	14.25	13.77	12.04	9.43	13.82	6.84	6.87	4.62	6.48	5.19	12.662	6
chi-miR-411b-5p	0.257709	3.88034	-1.95618	0	0	yes	down	112.11	98.03	68.25	69.56	97.27	28.26	20.54	25.33	28.63	11.87	89.044	22.926
chi-miR-412-3p	0.231825	4.3136	-2.10889	2.39642e-10	7.25456e-10	yes	down	2.3	1.92	1.27	1.33	1.42	0.91	0.5	0.11	0.21	0.12	1.648	0.37
chi-miR-412-5p	0.287675	3.47615	-1.79749	0	0	yes	down	230.5	217.12	274.71	161.76	209.91	74.62	69.25	56.29	75.13	27.2	218.8	60.498
chi-miR-421-3p	0.425479	2.35029	-1.23284	5.78287e-170	3.99054e-169	yes	down	63.81	75.14	85.53	62.7	65.88	33.39	26.91	29.16	33.33	25.24	70.612	29.606
chi-miR-424-3p	0.319828	3.12668	-1.64463	5.73647e-307	4.97908e-306	yes	down	73.65	74.03	115.55	80.93	75.18	38.82	23.14	21.61	17.97	29.62	83.868	26.232
chi-miR-424-5p	0.330896	3.0221	-1.59555	0	0	yes	down	1214.93	1119.6	996.9	940.97	1122.04	545.3	293.33	366.89	269.8	307.59	1078.89	356.582
chi-miR-429	0.470667	2.12464	-1.08722	3.48494e-156	2.29099e-155	yes	down	46.2	87.8	115.83	88.92	59.29	48.58	27.75	41.77	40.02	26.74	79.608	36.972
chi-miR-432-5p	0.323703	3.08926	-1.62726	0	0	yes	down	159.36	145.12	182.39	128.67	163.54	56.32	54.24	43.12	59.35	30.77	155.816	48.76
chi-miR-433	0.229123	4.36447	-2.12581	7.23192e-271	5.9516e-270	yes	down	63.18	53.17	65.42	35.14	41.98	16.19	10.14	10.69	16.72	4.15	51.778	11.578
chi-miR-449a-5p	2.93441	0.340784	1.55307	8.44576e-10	2.52237e-09	yes	up	0.94	0.2	1.56	0.31	1.42	2.61	1.43	3.49	1.67	3.11	0.886	2.462
chi-miR-450-3p	0.265753	3.76289	-1.91184	5.38877e-143	3.36344e-142	yes	down	34.05	34.43	30.3	28.07	26.61	13.17	5.95	7.77	6.17	8.07	30.692	8.226
chi-miR-450-5p	0.232788	4.29575	-2.10291	0	0	yes	down	2788.29	2936.02	2729.44	1818.32	2300.15	970.92	428.22	569.19	449.53	501.66	2514.44	583.904
chi-miR-451-5p	2.16134	0.462676	1.11193	0	0	yes	up	1976.42	1243.86	1298.38	1470.11	1441.24	2872.63	2668.3	4234.56	3415.44	3096.97	1486	3257.58
chi-miR-454-3p	0.374712	2.66872	-1.41615	1.62726e-277	1.34916e-276	yes	down	75.54	108.15	132.4	75.2	79.96	47.77	31.86	35.35	33.86	22.93	94.25	34.354
chi-miR-483	0.161166	6.20478	-2.63338	0	0	yes	down	56.79	63.19	126.31	60.03	40.56	19.71	7.71	10.02	8.88	7.61	69.376	10.786
chi-miR-485-3p	0.383422	2.60809	-1.383	6.62237e-83	3.52031e-82	yes	down	36.46	29.97	31.15	21.1	22.09	13.78	10.56	7.32	11.7	10.03	28.154	10.678
chi-miR-485-5p	0.450068	2.22189	-1.15179	6.59971e-34	2.66628e-33	yes	down	13.41	14.38	22.09	13.52	12.4	8.55	7.71	7.88	4.81	3.8	15.16	6.55
chi-miR-487a-3p	0.260812	3.83418	-1.93892	1.00197e-174	6.95745e-174	yes	down	51.55	38.99	22.8	27.05	42.89	8.65	7.54	10.36	14	8.07	36.656	9.724
chi-miR-487a-5p	0.135434	7.38364	-2.88433	8.24712e-05	0.000203161	yes	down	0.31	1.11	0	0	0.78	0	0.08	0	0.21	0	0.44	0.058
chi-miR-487b-3p	0.495192	2.01942	-1.01394	0	0	yes	down	1085.75	1041.22	1077.76	868.95	1110.8	504.17	565.53	462.24	593.52	382.61	1036.9	501.614
chi-miR-490	2.24686	0.445065	1.16791	4.56333e-41	1.96506e-40	yes	up	5.45	6.38	11.05	11.88	5.04	30.88	16.85	19.93	8.57	11.41	7.96	17.528
chi-miR-493-3p	0.2391	4.18236	-2.06432	0	0	yes	down	200.74	224.81	246.96	194.85	189.38	68.79	50.47	59.89	46.81	21.09	211.348	49.41
chi-miR-493-5p	0.229977	4.34826	-2.12044	0	0	yes	down	286.66	358.89	469.28	303.65	304.47	110.03	79.56	87.36	66.98	39.07	344.59	76.6
chi-miR-494	0.465755	2.14705	-1.10236	0	0	yes	down	1127.45	1114.54	1302.77	917.51	1005.91	490.39	553.55	499.05	529.25	418.8	1093.64	498.208
chi-miR-496-3p	0.155785	6.41909	-2.68237	1.09171e-130	6.52094e-130	yes	down	22.63	20.86	24.78	11.27	14.98	3.92	2.51	3.15	2.82	2.07	18.904	2.894
chi-miR-496-5p	0.354709	2.81921	-1.49529	0.0021245	0.00470183	yes	down	1.15	0.51	0.42	0.1	1.03	0.2	0.34	0	0.31	0.23	0.642	0.216
chi-miR-499-5p	0.388631	2.57314	-1.36353	1.36224e-139	8.36158e-139	yes	down	49.77	46.58	52.39	54.09	41.72	17.9	20.12	18.58	17.55	20.4	48.91	18.91
chi-miR-500-3p	0.395571	2.52799	-1.33799	2.44871e-204	1.81368e-203	yes	down	75.44	89.01	73.78	59.52	72.73	36.21	28.59	34.67	21	25.35	74.096	29.164
chi-miR-500-5p	0.420982	2.3754	-1.24817	3.15907e-156	2.08912e-155	yes	down	65.27	62.68	63.16	58.29	66.4	30.27	27.66	29.49	23.2	20.4	63.16	26.204
chi-miR-502a	0.180579	5.53773	-2.4693	1.2355e-11	3.89956e-11	yes	down	1.68	2.03	0.71	1.23	2.2	0.2	0.25	0.23	0.52	0.23	1.57	0.286
chi-miR-502b-3p	0.300966	3.32264	-1.73233	8.2071e-08	2.31424e-07	yes	down	1.68	1.32	1.13	1.33	2.45	0.8	0.25	0.56	0.52	0.23	1.582	0.472
chi-miR-502b-5p	0.214438	4.66335	-2.22137	6.56158e-22	2.39013e-21	yes	down	4.19	2.53	4.67	3.59	3.49	0.91	0.5	0.79	1.25	0.46	3.694	0.782
chi-miR-504	0.382208	2.61638	-1.38757	3.72348e-23	1.39286e-22	yes	down	6.08	7.39	9.77	6.25	8.4	2.92	2.43	2.7	2.19	4.03	7.578	2.854
chi-miR-532-3p	0.304728	3.28162	-1.71441	9.58099e-88	5.11754e-87	yes	down	24.2	22.08	20.82	22.74	18.34	8.15	8.8	6.08	4.91	4.26	21.636	6.44
chi-miR-532-5p	0.376085	2.65898	-1.41087	0	0	yes	down	396.56	446.79	379.78	400.87	395.93	177.61	151.32	149.84	140.33	137.49	403.986	151.318
chi-miR-542-3p	0.202562	4.93675	-2.30356	0	0	yes	down	7085.51	5932.4	7105.6	7379.53	7689.84	1583.6	1136.18	1182.61	1475.75	1747.22	7038.58	1425.07
chi-miR-542-5p	0.226489	4.41522	-2.14249	1.91289e-108	1.10115e-107	yes	down	20.85	21.67	20.25	17.11	20.93	8.15	2.93	2.7	4.7	4.26	20.162	4.548
chi-miR-544-5p	0.421703	2.37134	-1.2457	3.79651e-97	2.10896e-96	yes	down	41.49	48.91	34.27	26.12	43.79	18.71	17.27	18.12	17.87	8.87	38.916	16.168
chi-miR-545-3p	0.321133	3.11397	-1.63876	5.37491e-18	1.89572e-17	yes	down	7.23	4.66	2.55	3.69	3.23	1.11	1.01	1.8	2.4	0.81	4.272	1.426
chi-miR-592	0.102602	9.74641	-3.28487	1.71349e-18	6.08205e-18	yes	down	2.1	3.54	1.13	0.82	2.2	0	0.42	0.11	0.1	0.35	1.958	0.196
chi-miR-628-5p	0.378907	2.63917	-1.40009	1.72646e-44	7.61148e-44	yes	down	13.52	15.49	16.28	13.93	13.95	5.33	5.7	4.62	6.79	4.84	14.634	5.456
chi-miR-656	0.348033	2.87329	-1.5227	2.38724e-70	1.21106e-69	yes	down	21.06	22.58	21.38	17.83	20.54	8.65	4.95	8.11	9.3	5.07	20.678	7.216
chi-miR-660	0.439699	2.27428	-1.18541	0	0	yes	down	271.04	329.32	252.06	255.91	291.3	149.45	109.9	136.89	105.64	115.36	279.926	123.448
chi-miR-665	0.288041	3.47173	-1.79566	3.56038e-95	1.96795e-94	yes	down	27.45	25.22	18.41	17.01	22.09	8.15	5.78	5.52	7.21	5.07	22.036	6.346
chi-miR-708-3p	2.12285	0.471065	1.086	2.98818e-92	1.62739e-91	yes	up	24.94	12.56	22.23	20.28	30.62	26.85	43.93	38.39	47.02	76.18	22.126	46.474
chi-miR-708-5p	2.8942	0.345518	1.53317	2.20186e-187	1.55813e-186	yes	up	23.99	14.28	18.13	18.85	20.67	56.12	62.04	48.41	47.86	59.12	19.184	54.71
chi-miR-758	0.291171	3.43441	-1.78006	1.35444e-65	6.7178e-65	yes	down	15.4	16.51	22.37	8.3	16.41	6.03	4.02	4.17	5.43	2.42	15.798	4.414
chi-miR-767	0.346712	2.88424	-1.52819	4.21183e-11	1.29982e-10	yes	down	1.89	1.42	1.27	7.17	1.81	0.4	0.67	0.9	0.52	2.65	2.712	1.028
chi-miR-874-3p	0.483018	2.07032	-1.04985	1.07648e-134	6.53533e-134	yes	down	76.69	83.55	83.26	49.17	67.3	48.88	33.28	26.23	33.23	28.7	71.994	34.064
chi-miR-874-5p	0.454058	2.20236	-1.13905	6.10497e-10	1.83314e-09	yes	down	3.98	3.65	4.11	2.97	5.3	3.12	1.84	1.01	1.15	1.61	4.002	1.746
chi-miR-876-3p	0.338586	2.95346	-1.5624	1.60923e-06	4.40359e-06	yes	down	1.15	1.72	1.42	1.84	1.03	0.8	0.67	0.23	0.42	0.23	1.432	0.47
chi-miR-877-3p	0.357397	2.79801	-1.4844	6.31356e-05	0.000157273	yes	down	1.57	1.11	1.13	0.92	0.65	1.31	0.17	0.23	0	0.23	1.076	0.388
chi-miR-877-5p	0.415041	2.4094	-1.26867	5.00039e-23	1.86424e-22	yes	down	8.7	7.49	13.59	6.56	7.1	5.33	2.85	4.28	2.61	2.42	8.688	3.498
chi-miR-96	0.276457	3.6172	-1.85487	1.00557e-93	5.5034e-93	yes	down	22.42	13.67	31.15	20.69	19.38	6.24	5.87	6.19	3.97	6.57	21.462	5.768
chi-miR-98-3p	0.278992	3.58434	-1.84171	2.54272e-153	1.65202e-152	yes	down	39.18	36.66	37.24	34.42	25.71	11.26	9.98	11.82	8.88	6.11	34.642	9.61
oar-let-7a	2.55607	0.391225	1.35393	1.96884e-161	1.33377e-160	yes	up	22.32	20.76	22.37	18.03	30.49	51.59	55.5	56.96	54.96	67.99	22.794	57.4
oar-let-7f	2.66634	0.375047	1.41486	0	0	yes	up	50.5	52.25	44.89	45.69	67.17	120.69	155.76	139.03	126.02	142.56	52.1	136.812
oar-miR-26a	2.98854	0.334611	1.57944	0	0	yes	up	179.58	185.42	198.11	213.81	222.44	531.62	601.58	766.87	444.09	627.85	199.872	594.402
oar-miR-299-3p	0.288805	3.46254	-1.79183	4.70742e-30	1.87453e-29	yes	down	6.71	6.48	6.23	6.45	8.01	1.41	2.85	1.69	2.4	1.04	6.776	1.878
oar-miR-299-5p	0.410091	2.43848	-1.28598	2.03552e-62	9.9624e-62	yes	down	22.84	25.82	26.76	20.28	22.86	6.64	11.65	11.71	13.48	3.8	23.712	9.456
oar-miR-323b	0.206914	4.83293	-2.2729	9.11298e-08	2.56317e-07	yes	down	1.26	0.61	1.56	1.13	1.03	0.3	0.25	0.23	0	0.35	1.118	0.226
oar-miR-370-3p	0.310574	3.21985	-1.68699	6.13101e-281	5.16027e-280	yes	down	80.26	89.32	68.25	47.33	77.89	26.25	24.31	23.64	24.56	11.87	72.61	22.126
oar-miR-370-5p	0.17848	5.60288	-2.48617	4.70603e-14	1.58436e-13	yes	down	3.14	1.22	2.55	1.43	1.55	0.2	0.5	0.34	0.42	0.23	1.978	0.338
oar-miR-3956-5p	0.328326	3.04575	-1.6068	2.16335e-22	7.95854e-22	yes	down	3.25	6.68	9.2	4.71	5.81	2.31	1.68	1.24	2.72	1.38	5.93	1.866
oar-miR-3957-3p	0.324245	3.08409	-1.62485	7.39926e-47	3.3417e-46	yes	down	16.66	10.94	16.71	9.22	8.78	3.72	3.77	4.5	5.43	2.42	12.462	3.968
oar-miR-3957-5p	0.336534	2.97147	-1.57117	2.70436e-10	8.16452e-10	yes	down	3.14	2.33	3.4	1.33	2.58	0.8	0.75	1.01	1.04	0.58	2.556	0.836
oar-miR-431	0.104093	9.60676	-3.26405	1.73394e-77	9.0868e-77	yes	down	9.12	9.11	9.06	7.79	10.59	1.61	0.42	1.35	0.84	0.58	9.134	0.96
oar-miR-539-3p	0.309965	3.22618	-1.68983	4.37249e-160	2.92641e-159	yes	down	51.34	36.96	29.03	36.37	50.51	10.96	11.4	11.82	17.55	11.75	40.842	12.696
oar-miR-539-5p	0.356407	2.80578	-1.4884	1.51522e-15	5.17972e-15	yes	down	5.03	3.24	5.24	4.2	4.13	1.81	0.84	0.68	3.34	1.04	4.368	1.542
oar-miR-541-3p	0.153685	6.50684	-2.70196	1.55153e-16	5.35326e-16	yes	down	2.93	2.43	1.7	1.23	2.33	0.2	0.34	0.34	0.52	0.23	2.124	0.326
oar-miR-541-5p	0.23892	4.1855	-2.0654	3.39579e-39	1.45105e-38	yes	down	6.6	7.29	10.2	5.43	8.4	2.11	2.26	1.8	1.78	0.58	7.584	1.706

## Sheet: W2vsW4
miRNA id	FC(W4/W2)	FC(W2/W4)	Log2FC(W4/W2)	Pvalue	Padjust	Significant	Regulate	W2_1	W2_2	W2_3	W2_4	W2_5	W4_1	W4_2	W4_3	W4_4	W4_5	W2	W4
10_12829	0.130159	7.68291	-2.94165	0.000604643	0.00232365	yes	down	160.84	20.96	0	0	0	0	0	25.98	0	0	36.36	5.196
10_12931	0.356225	2.80722	-1.48914	0.000578931	0.00223245	yes	down	80.42	115.28	71.65	32.65	130.5	30.1	66.76	38.97	12.25	44.22	86.1	38.46
10_13457	8.33018	0.120045	3.05835	4.59534e-07	2.27945e-06	yes	up	11.49	0	0	0	39.15	30.1	16.69	181.87	147.02	44.22	10.128	83.98
11_14355	3.12382	0.320121	1.64331	0.0177641	0.0493886	yes	up	11.49	20.96	20.47	0	0	75.26	33.38	12.99	73.51	14.74	10.584	41.976
11_14771	0.115697	8.64327	-3.11158	0.00824724	0.0250936	yes	down	22.98	41.92	30.71	0	0	0	0	0	12.25	0	19.122	2.45
11_14961	0.195239	5.12194	-2.35669	0.00236062	0.00823236	yes	down	80.42	41.92	20.47	10.88	26.1	0	16.69	25.98	0	0	35.958	8.534
11_15199	0.494604	2.02182	-1.01565	0.00894921	0.0268715	yes	down	11.49	146.72	10.24	174.15	91.35	0	0	25.98	0	250.56	86.79	55.308
12_15402	0.198338	5.04191	-2.33397	0.000533122	0.00206287	yes	down	45.96	73.36	20.47	10.88	13.05	0	33.38	0	0	14.74	32.744	9.624
12_15776	10.4127	0.0960363	3.38028	0.00321388	0.010933	yes	up	0	10.48	0	0	0	60.21	33.38	12.99	36.76	0	2.096	28.668
12_15944	0.462788	2.16082	-1.11158	0.000413717	0.00162883	yes	down	114.89	136.24	204.71	54.42	104.4	90.31	50.07	51.96	49.01	88.43	122.932	65.956
13_16748	0.138836	7.20273	-2.84854	0.0010838	0.00402758	yes	down	0	41.92	0	0	13.05	0	0	0	0	0	10.994	0
14_17365	0.0578485	17.2865	-4.11158	0.00333124	0.0110323	yes	down	34.47	0	0	65.31	0	0	0	0	0	0	19.956	0
14_17366	0.0578485	17.2865	-4.11158	0.00333124	0.0110323	yes	down	34.47	0	0	65.31	0	0	0	0	0	0	19.956	0
16_19565	0.217941	4.5884	-2.19799	1.39824e-11	8.28641e-11	yes	down	241.27	104.8	225.18	195.92	195.75	30.1	116.84	0	12.25	117.91	192.584	55.42
17_20769	0.476241	2.09978	-1.07024	4.21905e-12	2.54046e-11	yes	down	620.4	555.43	470.84	522.44	743.84	571.99	383.89	220.84	110.27	456.9	582.59	348.778
19_23011	0.138836	7.20273	-2.84854	0.0010838	0.00402758	yes	down	22.98	52.4	10.24	32.65	39.15	15.05	16.69	0	0	0	31.484	6.348
19_23017	2.2138	0.451712	1.14652	1.3318e-13	8.47235e-13	yes	up	654.86	167.68	153.53	97.96	287.1	617.14	417.27	922.33	980.15	530.6	272.226	693.498
19_23340	0.148753	6.72254	-2.74901	0.00193714	0.0069245	yes	down	45.96	10.48	0	32.65	26.1	0	16.69	0	12.25	0	23.038	5.788
1_655	0.0650795	15.3658	-3.94165	0.00628701	0.0197742	yes	down	0	10.48	51.18	0	26.1	0	0	0	0	0	17.552	0
21_24338	0.0157769	63.384	-5.98605	3.34323e-09	1.83633e-08	yes	down	11.49	62.88	0	0	339.3	0	0	0	0	0	82.734	0
21_25228	0.45028	2.22084	-1.15111	0.00538191	0.017216	yes	down	91.91	41.92	40.94	97.96	130.5	15.05	50.07	25.98	24.5	117.91	80.646	46.702
22_25695	0.0612513	16.3262	-4.02912	6.06418e-05	0.00026883	yes	down	11.49	20.96	0	152.38	0	15.05	0	0	0	0	36.966	3.01
22_25939	0.35906	2.78505	-1.47771	0.00279789	0.00966389	yes	down	22.98	94.32	40.94	32.65	39.15	0	50.07	12.99	12.25	29.48	46.008	20.958
23_27374	2.42964	0.411584	1.28074	0.000377035	0.00148962	yes	up	34.47	52.4	40.94	65.31	0	120.42	50.07	129.91	208.28	117.91	38.624	125.318
25_28017	14.5778	0.0685974	3.8657	0.00954772	0.0281433	yes	up	0	0	0	0	0	0	50.07	12.99	36.76	0	0	19.964
25_28018	14.5778	0.0685974	3.8657	0.00954772	0.0281433	yes	up	0	0	0	0	0	0	50.07	12.99	36.76	0	0	19.964
27_29580	0.426821	2.3429	-1.2283	2.27442e-75	2.87753e-74	yes	down	149.35	157.2	163.77	3722.41	13780.7	255.89	83.45	2844.93	1102.67	3787.88	3594.68	1614.96
28_30062	0.160196	6.24236	-2.64209	0.00345051	0.0113273	yes	down	11.49	10.48	0	119.73	0	0	0	0	0	29.48	28.34	5.896
29_30669	0.45028	2.22084	-1.15111	0.00538191	0.017216	yes	down	91.91	62.88	61.41	65.31	78.3	15.05	50.07	51.96	12.25	44.22	71.962	34.71
29_30899	0.122503	8.16309	-3.02912	0.000336532	0.00134621	yes	down	80.42	31.44	20.47	10.88	52.2	30.1	0	0	0	0	39.082	6.02
29_30900	0.122503	8.16309	-3.02912	0.000336532	0.00134621	yes	down	80.42	31.44	20.47	10.88	52.2	30.1	0	0	0	0	39.082	6.02
29_31074	0.173545	5.76218	-2.52661	0.000105885	0.000444873	yes	down	0	62.88	20.47	0	52.2	0	0	25.98	0	0	27.11	5.196
3_3331	0.0650795	15.3658	-3.94165	0.00628701	0.0197742	yes	down	11.49	0	30.71	21.77	0	0	0	0	0	0	12.794	0
3_4250	0.0578485	17.2865	-4.11158	0.00333124	0.0110323	yes	down	0	41.92	10.24	21.77	0	0	0	0	0	0	14.786	0
4_5546	3.64445	0.27439	1.8657	0.012358	0.0354978	yes	up	11.49	0	0	32.65	0	60.21	116.84	0	24.5	14.74	8.828	43.258
4_5568	2.54533	0.392876	1.34785	0.0131988	0.0377205	yes	up	0	20.96	20.47	0	0	60.21	33.38	12.99	24.5	29.48	8.286	32.112
5_6627	0.482541	2.07236	-1.05128	0.00648042	0.0202693	yes	down	114.89	115.28	92.12	65.31	65.25	60.21	83.45	38.97	24.5	73.69	90.57	56.164
5_6679	3.12382	0.320121	1.64331	0.0177641	0.0493886	yes	up	11.49	20.96	20.47	0	0	75.26	33.38	12.99	73.51	14.74	10.584	41.976
6_7992	0.0743766	13.4451	-3.74901	0.0119522	0.0344198	yes	down	0	73.36	0	0	0	0	0	0	0	0	14.672	0
6_8117	0.0520636	19.2073	-4.26358	0.0017771	0.00637267	yes	down	22.98	20.96	30.71	32.65	0	0	0	0	0	0	21.46	0
6_8314	3.30757	0.302337	1.72577	7.31721e-16	4.90427e-15	yes	up	68.93	125.76	112.59	108.84	156.6	1294.5	517.42	181.87	257.29	147.39	114.544	479.694
6_8623	14.5778	0.0685974	3.8657	0.00954772	0.0281433	yes	up	0	0	0	0	0	45.16	0	0	12.25	44.22	0	20.326
7_10393	3.33207	0.300114	1.73642	0.0109105	0.0317447	yes	up	0	0	10.24	21.77	26.1	60.21	0	38.97	110.27	0	11.622	41.89
7_10394	3.33207	0.300114	1.73642	0.0109105	0.0317447	yes	up	0	0	10.24	21.77	26.1	60.21	0	38.97	110.27	0	11.622	41.89
7_10415	7.80954	0.128048	2.96524	0.000669704	0.00253435	yes	up	22.98	0	0	0	0	105.37	0	38.97	36.76	29.48	4.596	42.116
8_10506	0.416509	2.40091	-1.26358	0.0137827	0.0390915	yes	down	45.96	73.36	30.71	87.07	39.15	15.05	50.07	25.98	0	29.48	55.25	24.116
8_11062	0.0650795	15.3658	-3.94165	0.00628701	0.0197742	yes	down	0	10.48	0	65.31	0	0	0	0	0	0	15.158	0
8_11198	0.45028	2.22084	-1.15111	0.00538191	0.017216	yes	down	91.91	41.92	40.94	97.96	130.5	15.05	50.07	25.98	24.5	117.91	80.646	46.702
8_11436	0.0473306	21.128	-4.40108	0.00095406	0.00358091	yes	down	34.47	20.96	40.94	10.88	13.05	0	0	0	0	0	24.06	0
9_12328	2.08255	0.480182	1.05835	0.0135966	0.038661	yes	up	57.44	0	51.18	43.54	26.1	150.52	16.69	155.89	98.02	14.74	35.652	87.172
LWLT01000021.1_31898	20.8255	0.0480182	4.38028	0.00132415	0.00484089	yes	up	0	0	0	0	0	30.1	0	0	49.01	58.96	0	27.614
LWLT01000027.1_32104	0.309997	3.22584	-1.68967	2.51762e-12	1.52411e-11	yes	down	103.4	513.51	296.83	228.57	300.15	120.42	133.53	129.91	73.51	103.17	288.492	112.108
LWLT01000027.1_32155	2.83983	0.352133	1.50581	0.00165545	0.00597447	yes	up	0	115.28	0	0	0	240.84	233.67	0	0	0	23.056	94.902
LWLT01000027.1_32174	0.0578485	17.2865	-4.11158	0.00333124	0.0110323	yes	down	0	31.44	30.71	32.65	0	0	0	0	0	0	18.96	0
LWLT01000027.1_32333	0.0578485	17.2865	-4.11158	0.00333124	0.0110323	yes	down	0	31.44	30.71	32.65	0	0	0	0	0	0	18.96	0
LWLT01000027.1_32335	0.0578485	17.2865	-4.11158	0.00333124	0.0110323	yes	down	0	31.44	30.71	32.65	0	0	0	0	0	0	18.96	0
LWLT01000027.1_32337	0.0578485	17.2865	-4.11158	0.00333124	0.0110323	yes	down	0	31.44	30.71	32.65	0	0	0	0	0	0	18.96	0
LWLT01000048.1_32570	0.435441	2.29652	-1.19945	0.000454235	0.00176368	yes	down	103.4	136.24	194.48	54.42	117.45	90.31	50.07	51.96	49.01	88.43	121.198	65.956
LWLT01000184.1_32852	14.5778	0.0685974	3.8657	0.00954772	0.0281433	yes	up	0	0	0	0	0	45.16	0	12.99	24.5	14.74	0	19.478
LWLT01003763.1_33327	0.0578485	17.2865	-4.11158	0.00333124	0.0110323	yes	down	0	31.44	30.71	32.65	0	0	0	0	0	0	18.96	0
LWLT01004504.1_33359	0.327398	3.05439	-1.61088	5.01609e-34	4.86907e-33	yes	down	241.27	167.68	1740.06	968.7	1657.34	406.41	200.29	467.66	624.85	103.17	955.01	360.476
chi-miR-105a	0.0632872	15.801	-3.98194	4.36924e-217	1.00403e-215	yes	down	0.55	31.64	24.47	47.37	1.3	0.51	2.9	0.34	0.52	3.23	21.066	1.5
chi-miR-105b-3p	0.148753	6.72254	-2.74901	0.000146844	0.000610134	yes	down	0	0.53	0.58	0.81	0.26	0	0.12	0	0	0.24	0.436	0.072
chi-miR-105b-5p	0.0422138	23.689	-4.56614	5.64195e-18	4.0986e-17	yes	down	0	2.2	1.5	3.65	0	0	0.24	0	0	0.12	1.47	0.072
chi-miR-10b-3p	0.281263	3.55539	-1.83001	1.45833e-17	1.03929e-16	yes	down	0.44	4.76	0.58	2.03	11.85	0.41	2.06	0.34	1.03	1.55	3.932	1.078
chi-miR-10b-5p	0.37088	2.69629	-1.43098	0	0	yes	down	62.84	407.94	74.21	144.86	1389.91	92.17	338.76	60.58	126.94	111.69	415.952	146.028
chi-miR-124a	0.343398	2.91207	-1.54204	2.79848e-08	1.47247e-07	yes	down	0.44	7.49	0	0.3	0.26	0.31	0.73	0.23	0.93	1.31	1.698	0.702
chi-miR-137	0.422138	2.3689	-1.24422	0.00307422	0.0104896	yes	down	1.77	0.35	0.69	0.3	1.04	0.41	0.24	0.34	0.52	0.12	0.83	0.326
chi-miR-196a	0.183754	5.44206	-2.44415	0.00136636	0.00497904	yes	down	0	0.62	0	0.2	1.04	0.2	0	0.11	0	0	0.372	0.062
chi-miR-19b-5p	2.98498	0.33501	1.57772	9.72296e-05	0.000410039	yes	up	0.77	0.09	0.12	0.2	0.52	0.82	0.73	1.37	0.83	1.08	0.34	0.966
chi-miR-206	0.28777	3.475	-1.79701	3.27535e-26	2.88129e-25	yes	down	0.44	1.15	1.15	0.3	31.89	1.43	3.63	1.26	1.14	1.19	6.986	1.73
chi-miR-301b	0.478746	2.08879	-1.06267	6.31273e-05	0.00027875	yes	down	1.66	2.29	1.04	2.74	1.3	0.61	0.61	1.49	0.41	1.43	1.806	0.91
chi-miR-34b-3p	0.314589	3.17875	-1.66846	1.65462e-92	2.35836e-91	yes	down	14.36	11.02	38.09	15.42	51.42	5.42	3.99	12.48	8.9	7.29	26.062	7.616
chi-miR-34b-5p	0.491267	2.03555	-1.02542	5.98457e-09	3.23972e-08	yes	down	1.99	1.23	5.66	2.54	11.58	2.04	0.61	2.18	3.72	1.43	4.6	1.996
chi-miR-34c-3p	0.152149	6.57249	-2.71644	3.82994e-34	3.75001e-33	yes	down	1.55	2.03	6	2.13	14.19	0.61	0.12	0.8	0.83	1.19	5.18	0.71
chi-miR-34c-5p	0.343182	2.9139	-1.54295	0	0	yes	down	56.1	40.37	189.51	64.72	224.8	29.74	17.43	55.65	48.73	29.51	115.1	36.212
chi-miR-383	2.08255	0.480182	1.05835	0.00716307	0.0221583	yes	up	0	0.35	0.92	0.2	0.65	0	4.36	0	0.21	0	0.424	0.914
chi-miR-3958-5p	8.33018	0.120045	3.05835	0.0116942	0.03385	yes	up	0	0	0	0.1	0	0.51	0	0.11	0.1	0.12	0.02	0.168
chi-miR-497-3p	0.0133987	74.634	-6.22176	7.7066e-127	1.27612e-125	yes	down	0	29	0	21.4	0.52	0	0.24	0.46	0	0.12	10.184	0.164
chi-miR-502a	0.473306	2.1128	-1.07916	0.000417725	0.00163888	yes	down	1.66	0.88	1.5	1.52	1.69	0.72	0.36	1.15	0.52	0.6	1.45	0.67
chi-miR-502b-5p	0.432226	2.3136	-1.21014	1.92746e-09	1.08516e-08	yes	down	2.54	3.79	2.42	3.96	4.3	1.53	1.82	2.06	1.14	0.84	3.402	1.478
chi-miR-592	2.72982	0.366324	1.44881	3.86768e-08	2.02558e-07	yes	up	1.33	0.09	1.96	0.41	0.39	0.2	0.36	0.57	0.62	9.68	0.836	2.286
chi-miR-767	0.141613	7.0615	-2.81997	4.17265e-136	7.70229e-135	yes	down	0.88	20.89	26.55	39.36	1.56	0.82	5.2	1.6	0.62	5.73	17.848	2.794

## Sheet: W2vsW8
miRNA id	FC(W8/W2)	FC(W2/W8)	Log2FC(W8/W2)	Pvalue	Padjust	Significant	Regulate	W2_1	W2_2	W2_3	W2_4	W2_5	W8_1	W8_2	W8_3	W8_4	W8_5	W2	W8
10_12818	11.766	0.0849906	3.55655	0.0217792	0.0496531	yes	up	0	0	0	0	0	0	25.57	13.6	11.28	25.32	0	15.154
10_12829	0.0612813	16.3182	-4.02841	7.84857e-05	0.000263522	yes	down	160.84	20.96	0	0	0	0	0	0	11.28	0	36.36	2.256
10_13457	4.41225	0.226642	2.14151	0.00223146	0.00627526	yes	up	11.49	0	0	0	39.15	0	25.57	108.82	45.11	50.64	10.128	46.028
11_13919	0.288382	3.46762	-1.79394	0.00758879	0.0191535	yes	down	68.93	10.48	61.41	10.88	26.1	13.39	0	0	11.28	25.32	35.56	9.998
11_14521	2.58852	0.386321	1.37213	1.8164e-05	6.34881e-05	yes	up	0	115.28	81.88	54.42	13.05	187.47	153.44	244.84	146.59	113.94	52.926	169.256
11_14691	0.469823	2.12846	-1.08981	1.33424e-05	4.69314e-05	yes	down	114.89	241.04	276.36	293.87	117.45	187.47	102.29	40.81	90.21	164.58	208.722	117.072
11_14750	0.1961	5.09944	-2.35034	0.000117188	0.000385296	yes	down	68.93	10.48	102.36	43.54	52.2	13.39	0	0	22.55	25.32	55.502	12.252
11_15216	0.385197	2.59608	-1.37633	2.62782e-10	1.11985e-09	yes	down	80.42	104.8	61.41	141.5	13.05	40.17	25.57	54.41	169.15	50.64	80.236	67.988
12_15349	0.478849	2.08834	-1.06236	0.00431192	0.0114846	yes	down	45.96	73.36	194.48	76.19	78.3	53.56	38.36	95.22	22.55	63.3	93.658	54.598
12_15695	0.1961	5.09944	-2.35034	0.0028479	0.00779129	yes	down	22.98	20.96	30.71	54.42	39.15	26.78	0	13.6	0	0	33.644	8.076
12_15926	13.727	0.0728491	3.77894	0.0112953	0.0272662	yes	up	0	0	0	0	0	13.39	0	27.2	11.28	37.98	0	17.97
12_15944	0.498032	2.0079	-1.00569	0.000956579	0.00285685	yes	down	114.89	136.24	204.71	54.42	104.4	26.78	76.72	40.81	101.49	126.6	122.932	74.48
13_16827	13.727	0.0728491	3.77894	0.00033992	0.00106694	yes	up	0	0	0	0	13.05	13.39	38.36	68.01	56.38	0	2.61	35.228
14_17477	0.430826	2.32112	-1.21482	8.20269e-05	0.00027458	yes	down	103.4	146.72	81.88	217.68	169.65	53.56	102.29	40.81	112.76	50.64	143.866	72.012
15_17973	2.15077	0.464949	1.10486	0.000243123	0.000776313	yes	up	45.96	83.84	51.18	97.96	26.1	227.64	25.57	231.24	135.32	189.9	61.008	161.934
15_18100	4.57567	0.218547	2.19398	0.00618935	0.0159114	yes	up	11.49	20.96	0	0	0	0	12.79	81.61	22.55	63.3	6.49	36.05
15_18159	0.0700357	14.2784	-3.83577	0.0101253	0.0247656	yes	down	0	20.96	10.24	0	52.2	0	0	0	0	0	16.68	0
15_18631	5.39275	0.185434	2.43102	0.00986376	0.0242329	yes	up	0	0	0	0	13.05	40.17	12.79	0	11.28	0	2.61	12.848
16_19193	2.29479	0.43577	1.19836	6.3388e-07	2.38081e-06	yes	up	68.93	136.24	81.88	108.84	130.5	187.47	281.3	285.65	270.64	341.82	105.278	273.376
16_19205	0.140071	7.13921	-2.83577	6.13629e-06	2.20747e-05	yes	down	34.47	41.92	40.94	0	91.35	0	0	0	0	25.32	41.736	5.064
16_19206	0.1961	5.09944	-2.35034	0.0148434	0.0352173	yes	down	22.98	31.44	10.24	32.65	13.05	0	25.57	0	0	0	22.072	5.114
16_19565	0.364837	2.74095	-1.45467	2.41527e-07	9.22801e-07	yes	down	241.27	104.8	225.18	195.92	195.75	66.95	115.08	54.41	101.49	63.3	192.584	80.246
16_19617	0.464447	2.1531	-1.10641	1.1597e-05	4.09221e-05	yes	down	275.73	199.12	204.71	185.03	169.65	26.78	115.08	149.63	180.42	88.62	206.848	112.106
18_21568	7.844	0.127486	2.97159	0.000531899	0.00163253	yes	up	11.49	0	10.24	0	0	40.17	51.15	40.81	0	75.96	4.346	41.618
19_22423	0.0817084	12.2387	-3.61337	0.000979612	0.00291777	yes	down	22.98	0	10.24	76.19	26.1	0	12.79	0	0	0	27.102	2.558
19_23340	0.0700357	14.2784	-3.83577	0.000276175	0.000871801	yes	down	45.96	10.48	0	32.65	26.1	0	0	0	0	12.66	23.038	2.532
1_1530	0.261467	3.82458	-1.9353	0.0082901	0.0206414	yes	down	11.49	0	20.47	10.88	26.1	0	12.79	13.6	0	0	13.788	5.278
21_24819	13.727	0.0728491	3.77894	0.0112953	0.0272662	yes	up	0	0	0	0	0	0	89.51	0	0	0	0	17.902
21_24872	7.844	0.127486	2.97159	0.0143044	0.0343057	yes	up	0	0	0	0	13.05	0	12.79	27.2	56.38	0	2.61	19.274
21_25083	0.0377115	26.5171	-4.72885	0.000214854	0.00069203	yes	down	0	73.36	0	54.42	0	0	0	0	0	0	25.556	0
21_25084	0.0408542	24.4773	-4.61337	0.000401686	0.00123974	yes	down	0	73.36	0	54.42	0	0	0	0	0	0	25.556	0
21_25228	0.318	3.14465	-1.6529	0.000200098	0.00064638	yes	down	91.91	41.92	40.94	97.96	130.5	26.78	12.79	40.81	11.28	63.3	80.646	30.992
21_25306	0.380042	2.63129	-1.39577	0	0	yes	down	35236.3	20530.1	33194.1	22889.5	36357	18050.3	12620.4	18730.4	11175	7899.83	29641.4	13695.2
22_25695	0.173029	5.77936	-2.53091	0.000916261	0.00274383	yes	down	11.49	20.96	0	152.38	0	13.39	25.57	0	0	0	36.966	7.792
22_25917	0.477	2.09644	-1.06794	0.00783479	0.0195958	yes	down	126.38	41.92	61.41	54.42	143.55	40.17	25.57	136.02	0	37.98	85.536	47.948
22_25918	0.477	2.09644	-1.06794	0.00783479	0.0195958	yes	down	126.38	41.92	61.41	54.42	143.55	40.17	25.57	136.02	0	37.98	85.536	47.948
22_25939	0.473345	2.11262	-1.07904	0.0175945	0.0406987	yes	down	22.98	94.32	40.94	32.65	39.15	40.17	0	40.81	33.83	12.66	46.008	25.494
23_26346	0.183844	5.4394	-2.44345	0.00161962	0.00467329	yes	down	80.42	0	0	76.19	26.1	13.39	0	13.6	0	12.66	36.542	7.93
23_26580	0.280143	3.56961	-1.83577	0.00257312	0.0071814	yes	down	11.49	31.44	51.18	21.77	130.5	0	25.57	0	22.55	12.66	49.276	12.156
23_26908	0.346059	2.88968	-1.53091	0.0170963	0.0401329	yes	down	68.93	31.44	0	32.65	65.25	13.39	0	68.01	0	0	39.654	16.28
25_28017	17.649	0.0566604	4.14151	0.00311115	0.00846966	yes	up	0	0	0	0	0	13.39	25.57	0	0	75.96	0	22.984
25_28018	17.649	0.0566604	4.14151	0.00311115	0.00846966	yes	up	0	0	0	0	0	13.39	25.57	0	0	75.96	0	22.984
25_28658	0.420214	2.37974	-1.2508	0.00333972	0.00906964	yes	down	114.89	83.84	51.18	87.07	52.2	40.17	51.15	40.81	33.83	25.32	77.836	38.256
26_29288	3.3337	0.299967	1.73712	0.00973014	0.0240111	yes	up	34.47	0	10.24	0	13.05	13.39	76.72	40.81	33.83	25.32	11.552	38.014
29_30899	0.288382	3.46762	-1.79394	0.00758879	0.0191535	yes	down	80.42	31.44	20.47	10.88	52.2	13.39	0	13.6	22.55	12.66	39.082	12.44
29_30900	0.288382	3.46762	-1.79394	0.00758879	0.0191535	yes	down	80.42	31.44	20.47	10.88	52.2	13.39	0	13.6	22.55	12.66	39.082	12.44
29_31074	0.0204271	48.9546	-5.61337	3.04197e-07	1.15428e-06	yes	down	0	62.88	20.47	0	52.2	0	0	0	0	0	27.11	0
2_1833	0.412702	2.42305	-1.27683	0	0	yes	down	19094.5	12209	21269.6	20571.2	22041.3	9788.43	6802.46	13942.4	7126.75	8241.65	19037.1	9180.33
3_3868	11.766	0.0849906	3.55655	0.0217792	0.0496531	yes	up	0	0	0	0	0	0	76.72	0	0	0	0	15.344
3_4643	8.8245	0.113321	3.14151	0.00765348	0.0192292	yes	up	0	0	10.24	0	0	0	0	0	67.66	37.98	2.048	21.128
3_4644	8.8245	0.113321	3.14151	0.00765348	0.0192292	yes	up	0	0	10.24	0	0	0	0	0	67.66	37.98	2.048	21.128
4_5632	0.1961	5.09944	-2.35034	0.0148434	0.0352173	yes	down	11.49	20.96	10.24	21.77	52.2	0	12.79	0	0	12.66	23.332	5.09
4_5660	0.0445682	22.4375	-4.48784	1.8987e-06	6.92027e-06	yes	down	34.47	31.44	30.71	97.96	52.2	0	12.79	0	0	0	49.356	2.558
4_5691	0.325747	3.06987	-1.61818	0	0	yes	down	9685.09	12376.7	18802.8	10633.9	12005.9	3039.64	3925.48	8705.47	4578.26	4481.64	12700.9	4946.1
4_5920	2.10449	0.475175	1.07347	4.54608e-05	0.000154986	yes	up	103.4	83.84	112.59	43.54	104.4	200.86	153.44	217.64	236.81	303.84	89.554	222.518
4_6007	4.9025	0.203978	2.29352	0.0174408	0.0406183	yes	up	0	0	0	0	0	53.56	0	0	0	0	0	10.712
5_6518	0.438506	2.28047	-1.18933	1.8245e-29	1.11074e-28	yes	down	1539.5	848.87	1125.92	1338.76	1448.54	843.6	549.82	340.06	507.44	936.84	1260.32	635.552
5_7354	0.3922	2.54972	-1.35034	0.00849403	0.0211018	yes	down	68.93	83.84	30.71	43.54	52.2	13.39	51.15	40.81	22.55	0	55.844	25.58
6_7992	0.0700357	14.2784	-3.83577	0.0101253	0.0247656	yes	down	0	73.36	0	0	0	0	0	0	0	0	14.672	0
6_8117	0.1961	5.09944	-2.35034	0.0148434	0.0352173	yes	down	22.98	20.96	30.71	32.65	0	13.39	0	0	0	12.66	21.46	5.21
6_8216	0.466905	2.14176	-1.0988	0.000383718	0.00119427	yes	down	80.42	125.76	214.95	130.61	143.55	66.95	12.79	68.01	78.94	151.92	139.058	75.722
6_8724	0.47493	2.10557	-1.07421	0.000441472	0.00135875	yes	down	172.33	178.16	122.83	130.61	104.4	66.95	25.57	95.22	33.83	177.24	141.666	79.762
7_10415	4.9025	0.203978	2.29352	0.0174408	0.0406183	yes	up	22.98	0	0	0	0	0	0	13.6	101.49	0	4.596	23.018
7_9678	0.459609	2.17576	-1.12152	2.92841e-10	1.23843e-09	yes	down	436.58	303.92	440.13	326.53	678.59	227.64	140.65	312.85	157.87	316.5	437.15	231.102
8_11062	0.0612813	16.3182	-4.02841	0.00523269	0.0136741	yes	down	0	10.48	0	65.31	0	0	0	0	0	0	15.158	0
8_11198	0.318	3.14465	-1.6529	0.000200098	0.00064638	yes	down	91.91	41.92	40.94	97.96	130.5	26.78	12.79	40.81	11.28	63.3	80.646	30.992
8_11287	13.727	0.0728491	3.77894	0.0112953	0.0272662	yes	up	0	0	0	0	0	0	25.57	27.2	11.28	25.32	0	17.874
8_11436	0.0891364	11.2188	-3.48784	0.00184985	0.00525549	yes	down	34.47	20.96	40.94	10.88	13.05	0	0	0	11.28	0	24.06	2.256
9_12181	0.178273	5.60938	-2.48784	0.00826899	0.0206352	yes	down	34.47	20.96	30.71	32.65	0	13.39	0	0	11.28	0	23.758	4.934
9_12315	0.122563	8.1591	-3.02841	5.95313e-07	2.24356e-06	yes	down	114.89	115.28	61.41	0	39.15	0	0	27.2	0	25.32	66.146	10.504
9_12518	3.922	0.254972	1.97159	0.00224394	0.0062944	yes	up	0	10.48	10.24	21.77	13.05	26.78	38.36	13.6	135.32	25.32	11.108	47.876
LWLT01000027.1_32155	0.0891364	11.2188	-3.48784	0.00184985	0.00525549	yes	down	0	115.28	0	0	0	0	12.79	0	0	0	23.056	2.558
LWLT01000027.1_32174	0.0544722	18.358	-4.19834	0.00272561	0.00751239	yes	down	0	31.44	30.71	32.65	0	0	0	0	0	0	18.96	0
LWLT01000027.1_32257	0.307809	3.24877	-1.69989	0	0	yes	down	68829.6	28044.1	46203.6	18633.8	31345.8	9306.37	8630.94	16445.2	11434.4	22965.2	38611.4	13756.4
LWLT01000027.1_32333	0.0544722	18.358	-4.19834	0.00272561	0.00751239	yes	down	0	31.44	30.71	32.65	0	0	0	0	0	0	18.96	0
LWLT01000027.1_32335	0.0544722	18.358	-4.19834	0.00272561	0.00751239	yes	down	0	31.44	30.71	32.65	0	0	0	0	0	0	18.96	0
LWLT01000027.1_32337	0.0544722	18.358	-4.19834	0.00272561	0.00751239	yes	down	0	31.44	30.71	32.65	0	0	0	0	0	0	18.96	0
LWLT01000055.1_32587	3.09235	0.323379	1.6287	0.000125207	0.000410443	yes	up	68.93	31.44	0	21.77	0	120.51	76.72	54.41	112.76	113.94	24.428	95.668
LWLT01000224.1_32902	0.47064	2.12477	-1.0873	0.00170884	0.00490518	yes	down	114.89	62.88	112.59	152.38	117.45	0	63.93	54.41	90.21	88.62	112.038	59.434
LWLT01003763.1_33327	0.0544722	18.358	-4.19834	0.00272561	0.00751239	yes	down	0	31.44	30.71	32.65	0	0	0	0	0	0	18.96	0
LWLT01004504.1_33359	0.292064	3.42391	-1.77564	6.39654e-40	4.60218e-39	yes	down	241.27	167.68	1740.06	968.7	1657.34	187.47	703.26	217.64	180.42	316.5	955.01	321.058
chi-miR-1	2.64368	0.37826	1.40255	0	0	yes	up	1487.75	2954.6	2071.58	3113.38	4288.05	6063.35	4943.96	3651.74	8455.42	11987.3	2783.07	7020.35
chi-miR-105a	0.125705	7.95512	-2.99188	2.41571e-178	3.0416e-177	yes	down	0.55	31.64	24.47	47.37	1.3	9.37	4.22	0.75	0.47	0.83	21.066	3.128
chi-miR-105b-3p	0.0233452	42.8353	-5.42073	1.7293e-06	6.32364e-06	yes	down	0	0.53	0.58	0.81	0.26	0	0	0	0	0	0.436	0
chi-miR-105b-5p	0.106	9.43396	-3.23786	4.95036e-15	2.38478e-14	yes	down	0	2.2	1.5	3.65	0	0.47	0.36	0.11	0	0	1.47	0.188
chi-miR-10b-3p	0.304293	3.2863	-1.71647	1.20019e-16	5.93665e-16	yes	down	0.44	4.76	0.58	2.03	11.85	1.42	0.48	0.53	0.37	2.68	3.932	1.096
chi-miR-10b-5p	0.354315	2.82234	-1.49689	0	0	yes	down	62.84	407.94	74.21	144.86	1389.91	105.51	57.91	103.59	93.36	290.34	415.952	130.142
chi-miR-1185-3p	0.332105	3.0111	-1.59029	1.18978e-25	6.69176e-25	yes	down	11.82	6.61	6.35	3.85	4.56	0.83	2.65	2.13	2.06	3.14	6.638	2.162
chi-miR-1197-3p	0.435269	2.29743	-1.20002	3.00479e-23	1.63202e-22	yes	down	12.59	9.43	10.04	6.29	7.55	3.08	3.5	4.26	4.11	4.71	9.18	3.932
chi-miR-124a	0.344218	2.90513	-1.5386	1.82247e-08	7.16062e-08	yes	down	0.44	7.49	0	0.3	0.26	0.24	0.97	1.39	0.65	0.28	1.698	0.706
chi-miR-129-3p	0.333787	2.99592	-1.583	4.84278e-05	0.000164092	yes	down	0.55	1.32	1.15	0.71	1.3	0.12	0.36	0.32	0.28	0.55	1.006	0.326
chi-miR-133a-3p	2.44606	0.40882	1.29046	0	0	yes	up	61.41	93.35	80.21	112.8	231.04	223.58	180.26	227.21	264.2	427.2	115.762	264.49
chi-miR-133a-5p	2.02449	0.493953	1.01756	1.80697e-12	8.27325e-12	yes	up	0.99	3.35	2.54	2.54	5.86	3.44	5.79	2.56	7.29	9.97	3.056	5.81
chi-miR-134	0.464103	2.15469	-1.10748	6.26491e-15	3.00499e-14	yes	down	6.85	5.82	7.85	5.07	7.03	3.56	4.34	5.33	2.34	0.09	6.524	3.132
chi-miR-137	0.424	2.35849	-1.23786	0.00276452	0.00760072	yes	down	1.77	0.35	0.69	0.3	1.04	0.36	0.24	0.43	0.37	0.28	0.83	0.336
chi-miR-1468-3p	11.766	0.0849906	3.55655	0.00117664	0.00348587	yes	up	0	0	0	0.1	0	0.59	0.12	0	0.47	0.09	0.02	0.254
chi-miR-181c-3p	0.40944	2.44236	-1.28828	1.28452e-06	4.71274e-06	yes	down	1.21	2.03	2.42	0.81	3.64	0.36	0.72	0.96	1.31	0.55	2.022	0.78
chi-miR-181d	0.448032	2.23198	-1.15833	8.51082e-29	5.12499e-28	yes	down	14.03	13.31	13.97	7.51	12.5	6.64	3.62	7.35	4.95	4.8	12.264	5.472
chi-miR-188-5p	0.480326	2.08192	-1.05791	9.24603e-12	4.16447e-11	yes	down	5.85	3.79	4.85	4.26	8.72	1.9	2.9	3.84	2.06	2.12	5.494	2.564
chi-miR-18b-3p	0.049025	20.3978	-4.35034	0.00143013	0.00416995	yes	down	0	0.26	0	0.61	0.13	0	0	0	0	0	0.2	0
chi-miR-196a	0.173029	5.77936	-2.53091	0.000916261	0.00274383	yes	down	0	0.62	0	0.2	1.04	0	0	0.11	0.09	0.09	0.372	0.058
chi-miR-19b-5p	3.07223	0.325496	1.61929	4.31913e-05	0.000147704	yes	up	0.77	0.09	0.12	0.2	0.52	0.71	0.36	1.81	1.03	0.92	0.34	0.966
chi-miR-206	0.23532	4.24953	-2.0873	1.6001e-32	1.03076e-31	yes	down	0.44	1.15	1.15	0.3	31.89	3.08	0.72	1.28	0.75	1.29	6.986	1.424
chi-miR-219	3.43175	0.291396	1.77894	0.0170684	0.0401329	yes	up	0.22	0	0	0.1	0.13	0	1.21	0.21	0.19	0	0.09	0.322
chi-miR-223-3p	2.05599	0.486385	1.03983	0	0	yes	up	155.28	329.23	171.51	95.76	155.29	162.05	584.45	475.09	417.65	299.12	181.414	387.672
chi-miR-2332	0.26611	3.75784	-1.9099	1.88518e-56	1.55879e-55	yes	down	1.55	2.03	10.16	31.24	15.1	5.45	3.14	2.88	1.21	3.42	12.016	3.22
chi-miR-29b-3p	2.1826	0.45817	1.12605	0	0	yes	up	97.3	86.74	101.91	111.18	92.29	218.96	183.52	175.73	217.38	257.84	97.884	210.686
chi-miR-323b	0.410262	2.43747	-1.28538	1.28204e-65	1.12738e-64	yes	down	22.97	32	23.08	21.1	20.96	7.71	14.36	6.93	11.03	10.16	24.022	10.038
chi-miR-326-5p	0.37259	2.68391	-1.42434	0.000106259	0.000352501	yes	down	1.55	0.88	1.27	1.12	0.52	0.12	0.24	0.32	0.37	0.83	1.068	0.376
chi-miR-34b-3p	0.205281	4.87136	-2.28433	3.13798e-143	3.62175e-142	yes	down	14.36	11.02	38.09	15.42	51.42	5.45	6.39	6.61	4.11	2.96	26.062	5.104
chi-miR-34b-5p	0.1961	5.09944	-2.35034	5.44095e-27	3.15632e-26	yes	down	1.99	1.23	5.66	2.54	11.58	1.19	0.12	1.39	1.03	0.37	4.6	0.82
chi-miR-34c-3p	0.143269	6.97986	-2.8032	3.04429e-36	2.08215e-35	yes	down	1.55	2.03	6	2.13	14.19	0.71	1.57	0.53	0.47	0.28	5.18	0.712
chi-miR-34c-5p	0.158718	6.3005	-2.65547	0	0	yes	down	56.1	40.37	189.51	64.72	224.8	21.46	21.48	23.45	10.37	10.62	115.1	17.476
chi-miR-383	0.361237	2.76827	-1.46898	0.0144803	0.0346526	yes	down	0	0.35	0.92	0.2	0.65	0	0.24	0	0.09	0.37	0.424	0.14
chi-miR-411b-5p	0.465465	2.14839	-1.10326	8.00676e-140	8.9611e-139	yes	down	73.55	60.73	87.25	61.68	55.45	26.32	26.18	30.91	27.01	43.87	67.732	30.858
chi-miR-450-5p	0.480093	2.08293	-1.05861	0	0	yes	down	2844.51	1562.94	2483.5	1607.31	2280.24	922.18	783.41	1362.71	717.37	1240.24	2155.7	1005.18
chi-miR-451-3p	2.72361	0.36716	1.44552	0.00606874	0.015674	yes	up	0.22	0.09	0.12	0.41	0.13	0.12	0.84	0.32	1.03	0.28	0.194	0.518
chi-miR-454-5p	0.202862	4.92946	-2.30143	4.18711e-05	0.000143632	yes	down	1.1	0.35	0.46	0.51	0.78	0	0	0.32	0.09	0.18	0.64	0.118
chi-miR-493-3p	0.48723	2.05242	-1.03733	0	0	yes	down	187.64	224.16	175.43	142.93	123.01	38.77	98.45	68.84	81.49	126.7	170.634	82.85
chi-miR-493-5p	0.422479	2.36698	-1.24305	0	0	yes	down	280.3	397.01	245.95	272.57	195.38	52.16	128.86	91.22	132.61	182.3	278.242	117.43
chi-miR-496-3p	0.45644	2.19087	-1.1315	5.7764e-31	3.61596e-30	yes	down	14.03	19.3	10.73	12.58	9.76	5.45	6.88	5.12	5.98	7.57	13.28	6.2
chi-miR-497-3p	0.0144191	69.3524	-6.11587	6.18214e-131	6.65031e-130	yes	down	0	29	0	21.4	0.52	0	0	0.85	0	0	10.184	0.17
chi-miR-502a	0.41597	2.40402	-1.26545	4.76849e-05	0.00016207	yes	down	1.66	0.88	1.5	1.52	1.69	0.59	1.09	0.53	0.28	0.55	1.45	0.608
chi-miR-502b-5p	0.468667	2.13371	-1.09337	1.92346e-08	7.53072e-08	yes	down	2.54	3.79	2.42	3.96	4.3	1.3	1.57	1.49	2.06	1.48	3.402	1.58
chi-miR-542-3p	0.448664	2.22884	-1.15629	0	0	yes	down	5489.46	4946.64	7560.03	5035.97	5029.74	2359.81	2236.94	2542.34	2385.84	2859.48	5612.37	2476.88
chi-miR-767	0.181533	5.50865	-2.4617	3.22568e-121	3.37175e-120	yes	down	0.88	20.89	26.55	39.36	1.56	12.21	4.22	0.64	0.47	1.2	17.848	3.748
oar-miR-26a	2.32984	0.429215	1.22023	0	0	yes	up	224.31	240.2	158.46	250.86	145.4	515.44	482.74	473.28	429.9	526.76	203.846	485.624
oar-miR-3956-5p	0.44369	2.25383	-1.17238	2.87174e-10	1.21911e-09	yes	down	3.31	6.61	2.31	2.74	3.51	2.02	2.78	2.66	1.4	0.09	3.696	1.79
oar-miR-3957-5p	0.341044	2.93218	-1.55197	2.10376e-08	8.20762e-08	yes	down	3.42	1.06	1.62	1.52	2.6	0.24	0.24	0.85	1.03	0.83	2.044	0.638
oar-miR-431	0.200732	4.98176	-2.31666	4.33689e-34	2.87741e-33	yes	down	10.16	5.73	3.81	3.55	3.77	0.24	1.21	0.85	1.78	1.2	5.404	1.056
oar-miR-541-3p	0.283256	3.53038	-1.81982	1.15076e-05	4.07361e-05	yes	down	1.55	1.23	0.46	0.61	0.91	0	0.24	0.64	0.28	0.18	0.952	0.268
oar-miR-541-5p	0.390129	2.56326	-1.35798	5.16394e-19	2.68622e-18	yes	down	7.29	7.49	6.12	4.77	4.3	1.07	2.29	1.6	1.21	5.26	5.994	2.286

## Sheet: W2vsW12
miRNA id	FC(W12/W2)	FC(W2/W12)	Log2FC(W12/W2)	Pvalue	Padjust	Significant	Regulate	W2_1	W2_2	W2_3	W2_4	W2_5	W12_1	W12_2	W12_3	W12_4	W12_5	W2	W12
9_12315	0.0149132	67.0548	-6.06727	2.70944e-09	9.58724e-09	yes	down	114.89	115.28	61.41	0	39.15	0	0	0	0	0	66.146	0
29_31074	0.0198842	50.2911	-5.65223	2.51134e-07	8.40159e-07	yes	down	0	62.88	20.47	0	52.2	0	0	0	0	0	27.11	0
chi-miR-105b-3p	0.0227248	44.0047	-5.45959	1.45329e-06	4.73283e-06	yes	down	0	0.53	0.58	0.81	0.26	0	0	0	0	0	0.436	0
chi-miR-105b-5p	0.0257957	38.7661	-5.27672	1.84812e-19	7.87769e-19	yes	down	0	2.2	1.5	3.65	0	0	0	0.11	0	0.12	1.47	0.046
chi-miR-105a	0.0271921	36.7754	-5.20067	3.4302e-253	3.50643e-252	yes	down	0.55	31.64	24.47	47.37	1.3	0	0	1.13	0.1	2.19	21.066	0.684
8_11436	0.0433838	23.0501	-4.5267	0.000678443	0.00182239	yes	down	34.47	20.96	40.94	10.88	13.05	0	0	0	0	0	24.06	0
chi-miR-767	0.052358	19.0993	-4.25545	6.02148e-196	5.78062e-195	yes	down	0.88	20.89	26.55	39.36	1.56	0.4	0.67	0.9	0.52	2.65	17.848	1.028
23_27060	0.0596527	16.7637	-4.06727	0.00480836	0.0117965	yes	down	0	20.96	20.47	21.77	0	0	0	0	0	0	12.64	0
19_23340	0.0681745	14.6682	-3.87462	0.000238846	0.000672669	yes	down	45.96	10.48	0	32.65	26.1	0	12.22	0	0	0	23.038	2.444
6_7992	0.0681745	14.6682	-3.87462	0.00938061	0.0221286	yes	down	0	73.36	0	0	0	0	0	0	0	0	14.672	0
5_7664	0.0795369	12.5728	-3.65223	0.0184641	0.0408503	yes	down	0	0	30.71	0	0	0	0	0	0	0	6.142	0
LWLT01000027.1_32149	0.0795369	12.5728	-3.65223	0.0184641	0.0408503	yes	down	11.49	10.48	0	32.65	13.05	0	0	0	0	0	13.534	0
21_24338	0.0867675	11.5251	-3.5267	4.9487e-08	1.68622e-07	yes	down	11.49	62.88	0	0	339.3	0	24.45	16.72	0	0	82.734	8.234
chi-miR-34c-5p	0.101336	9.86813	-3.30278	0	0	yes	down	56.1	40.37	189.51	64.72	224.8	16.39	5.7	10.58	6.9	15.79	115.1	11.072
11_14771	0.106049	9.42959	-3.23719	0.0059865	0.0145255	yes	down	22.98	41.92	30.71	0	0	0	0	16.72	0	0	19.122	3.344
12_15796	0.106049	9.42959	-3.23719	0.000101493	0.00029409	yes	down	22.98	31.44	102.36	0	39.15	0	0	0	0	28.61	39.186	5.722
23_26908	0.112287	8.90572	-3.15473	0.000188286	0.000535742	yes	down	68.93	31.44	0	32.65	65.25	0	12.22	16.72	0	0	39.654	5.788
chi-miR-34b-5p	0.112575	8.88294	-3.15104	1.2626e-36	6.63769e-36	yes	down	1.99	1.23	5.66	2.54	11.58	0.7	0.42	0.45	0.42	0.35	4.6	0.468
3_3331	0.119305	8.38185	-3.06727	0.0114492	0.0263882	yes	down	11.49	0	30.71	21.77	0	0	0	0	0	0	12.794	0
8_11062	0.119305	8.38185	-3.06727	0.0114492	0.0263882	yes	down	0	10.48	0	65.31	0	0	0	16.72	0	0	15.158	3.344
4_5660	0.130151	7.68337	-2.94174	3.95371e-05	0.000118611	yes	down	34.47	31.44	30.71	97.96	52.2	0	12.22	33.44	0	0	49.356	9.132
chi-miR-34c-3p	0.130746	7.64844	-2.93517	2.23897e-38	1.22367e-37	yes	down	1.55	2.03	6	2.13	14.19	0.3	0.17	0.45	0.52	1.84	5.18	0.656
15_18737	0.136349	7.33412	-2.87462	0.0219024	0.0473196	yes	down	0	0	0	10.88	65.25	0	0	16.72	0	0	15.226	3.344
4_5918	0.136349	7.33412	-2.87462	0.0219024	0.0473196	yes	down	0	10.48	0	32.65	39.15	0	0	16.72	0	0	16.456	3.344
6_7835	0.136349	7.33412	-2.87462	0.0219024	0.0473196	yes	down	22.98	0	0	0	26.1	0	0	0	0	0	9.816	0
10_12780	0.149132	6.70548	-2.74534	1.69922e-06	5.51746e-06	yes	down	80.42	62.88	122.83	32.65	52.2	45.39	12.22	0	13.66	0	70.196	14.254
LWLT01000027.1_32257	0.149979	6.66759	-2.73717	0	0	yes	down	68829.6	28044.1	46203.6	18633.8	31345.8	14615.3	4925.87	8744.8	5093.54	6293.63	38611.4	7934.63
chi-miR-34b-3p	0.154296	6.48105	-2.69623	6.36956e-175	5.95932e-174	yes	down	14.36	11.02	38.09	15.42	51.42	6.54	1.68	3.6	1.15	6.34	26.062	3.862
7_10446	0.159074	6.28639	-2.65223	0.000424518	0.00116875	yes	down	68.93	20.96	20.47	0	0	0	0	0	0	0	22.072	0
chi-miR-196a	0.168431	5.93715	-2.56977	0.000761764	0.00202648	yes	down	0	0.62	0	0.2	1.04	0	0.25	0	0	0	0.372	0.05
oar-miR-431	0.172852	5.7853	-2.53239	4.15228e-38	2.25819e-37	yes	down	10.16	5.73	3.81	3.55	3.77	1.61	0.42	1.35	0.84	0.58	5.404	0.96
LWLT01000027.1_32104	0.17486	5.71887	-2.51573	2.5996e-20	1.12547e-19	yes	down	103.4	513.51	296.83	228.57	300.15	30.26	24.45	83.6	68.28	143.04	288.492	69.926
21_25306	0.188806	5.29644	-2.40502	0	0	yes	down	35236.3	20530.1	33194.1	22889.5	36357	5234.89	6343.74	7574.36	10269	9182.97	29641.4	7721
4_5703	0.190889	5.23866	-2.3892	0.0132591	0.0299961	yes	down	45.96	41.92	20.47	0	0	15.13	0	0	13.66	0	21.67	5.758
4_5709	0.190889	5.23866	-2.3892	0.0132591	0.0299961	yes	down	45.96	41.92	20.47	0	0	15.13	0	0	13.66	0	21.67	5.758
4_5713	0.190889	5.23866	-2.3892	0.0132591	0.0299961	yes	down	45.96	41.92	20.47	0	0	15.13	0	0	13.66	0	21.67	5.758
5_6655	0.190889	5.23866	-2.3892	0.0132591	0.0299961	yes	down	57.44	10.48	0	21.77	0	0	0	0	0	0	17.938	0
8_10753	0.190889	5.23866	-2.3892	0.0132591	0.0299961	yes	down	0	10.48	10.24	0	52.2	0	0	0	0	28.61	14.584	5.722
chi-miR-124a	0.192919	5.18352	-2.37393	3.87909e-14	1.54603e-13	yes	down	0.44	7.49	0	0.3	0.26	0.91	0.42	0.23	0.31	0	1.698	0.374
oar-miR-370-5p	0.200315	4.99213	-2.31966	4.30749e-12	1.6512e-11	yes	down	1.99	2.91	1.15	1.52	0.65	0.2	0.5	0.34	0.42	0.23	1.644	0.338
chi-miR-502a	0.202458	4.93931	-2.30431	4.73307e-10	1.71885e-09	yes	down	1.66	0.88	1.5	1.52	1.69	0.2	0.25	0.23	0.52	0.23	1.45	0.286
15_18224	0.204523	4.88942	-2.28966	0.00427285	0.0105295	yes	down	11.49	52.4	10.24	21.77	39.15	15.13	12.22	0	0	0	27.01	5.47
chi-miR-496-3p	0.212431	4.70741	-2.23493	1.49324e-80	1.06358e-79	yes	down	14.03	19.3	10.73	12.58	9.76	3.92	2.51	3.15	2.82	2.07	13.28	2.894
chi-miR-502b-5p	0.228106	4.38393	-2.13222	3.11114e-20	1.34168e-19	yes	down	2.54	3.79	2.42	3.96	4.3	0.91	0.5	0.79	1.25	0.46	3.402	0.782
oar-miR-323b	0.228236	4.38142	-2.1314	7.22096e-07	2.3726e-06	yes	down	0.99	0.71	0.92	0.91	1.56	0.3	0.25	0.23	0	0.35	1.018	0.226
8_10506	0.229066	4.36555	-2.12616	0.000264859	0.000744033	yes	down	45.96	73.36	30.71	87.07	39.15	0	24.45	0	0	57.21	55.25	16.332
10_12829	0.238611	4.19093	-2.06727	0.00415387	0.0102592	yes	down	160.84	20.96	0	0	0	0	0	66.88	0	0	36.36	13.376
4_5691	0.249164	4.01341	-2.00483	0	0	yes	down	9685.09	12376.7	18802.8	10633.9	12005.9	4160.68	3825.8	6755.06	3782.6	3304.15	12700.9	4365.66
10_12931	0.251169	3.98138	-1.99327	1.60318e-05	4.95774e-05	yes	down	80.42	115.28	71.65	32.65	130.5	15.13	36.67	50.16	13.66	28.61	86.1	28.846
chi-miR-542-3p	0.253996	3.93706	-1.97712	0	0	yes	down	5489.46	4946.64	7560.03	5035.97	5029.74	1583.6	1136.18	1182.61	1475.75	1747.22	5612.37	1425.07
chi-miR-592	0.257957	3.87661	-1.95479	2.63832e-05	8.06842e-05	yes	down	1.33	0.09	1.96	0.41	0.39	0	0.42	0.11	0.1	0.35	0.836	0.196
11_14691	0.268437	3.72527	-1.89734	3.21701e-11	1.20802e-10	yes	down	114.89	241.04	276.36	293.87	117.45	166.43	48.89	50.16	68.28	57.21	208.722	78.194
chi-miR-1197-3p	0.269831	3.70603	-1.88987	2.20652e-44	1.25567e-43	yes	down	12.59	9.43	10.04	6.29	7.55	3.62	2.85	1.58	3.03	0.92	9.18	2.4
chi-miR-10b-5p	0.271133	3.68823	-1.88293	0	0	yes	down	62.84	407.94	74.21	144.86	1389.91	97.76	97.16	80.83	102.19	146.48	415.952	104.884
chi-miR-493-5p	0.271381	3.68485	-1.88161	0	0	yes	down	280.3	397.01	245.95	272.57	195.38	110.03	79.56	87.36	66.98	39.07	278.242	76.6
chi-miR-450-5p	0.276267	3.61968	-1.85586	0	0	yes	down	2844.51	1562.94	2483.5	1607.31	2280.24	970.92	428.22	569.19	449.53	501.66	2155.7	583.904
7_9678	0.278379	3.59222	-1.84488	3.29359e-20	1.41483e-19	yes	down	436.58	303.92	440.13	326.53	678.59	181.56	146.68	183.92	81.93	214.56	437.15	161.73
chi-miR-323b	0.280472	3.56542	-1.83407	1.21011e-110	9.4082e-110	yes	down	22.97	32	23.08	21.1	20.96	8.35	6.54	8.56	7	3.57	24.022	6.804
9_12032	0.280718	3.56229	-1.8328	0.00637245	0.0153263	yes	down	68.93	0	81.88	10.88	26.1	15.13	0	0	13.66	42.91	37.558	14.34
chi-miR-1185-3p	0.283254	3.5304	-1.81983	4.4816e-31	2.24895e-30	yes	down	11.82	6.61	6.35	3.85	4.56	2.92	1.59	2.14	1.78	0.92	6.638	1.87
chi-miR-10b-3p	0.285236	3.50587	-1.80977	5.04661e-18	2.12651e-17	yes	down	0.44	4.76	0.58	2.03	11.85	1.01	1.17	0.79	0.52	1.84	3.932	1.066
chi-miR-493-3p	0.288003	3.47219	-1.79585	0	0	yes	down	187.64	224.16	175.43	142.93	123.01	68.79	50.47	59.89	46.81	21.09	170.634	49.41
oar-miR-541-5p	0.289021	3.45995	-1.79075	5.10406e-28	2.49331e-27	yes	down	7.29	7.49	6.12	4.77	4.3	2.11	2.26	1.8	1.78	0.58	5.994	1.706
19_23624	0.296938	3.36771	-1.75177	1.69181e-05	5.21721e-05	yes	down	91.91	125.76	102.36	108.84	65.25	45.39	48.89	66.88	27.31	14.3	98.824	40.554
chi-miR-412-3p	0.297285	3.36377	-1.75008	5.57147e-07	1.84159e-06	yes	down	1.77	2.03	0.58	1.22	0.65	0.91	0.5	0.11	0.21	0.12	1.25	0.37
chi-miR-383	0.301403	3.31782	-1.73023	0.00558142	0.0136024	yes	down	0	0.35	0.92	0.2	0.65	0.3	0	0.11	0	0.23	0.424	0.128
chi-miR-410-3p	0.302388	3.30701	-1.72553	0	0	yes	down	175.82	310.01	197.13	198.21	159.06	67.08	60.36	68.78	87.04	38.61	208.046	64.374
chi-miR-380-5p	0.306142	3.26646	-1.70773	8.808e-11	3.27409e-10	yes	down	2.87	2.29	1.96	2.33	1.82	1.01	0.84	0.34	0.52	0.69	2.254	0.68
16_19205	0.306785	3.25961	-1.7047	0.000870297	0.00229858	yes	down	34.47	41.92	40.94	0	91.35	30.26	0	0	0	0	41.736	6.052
chi-miR-542-5p	0.31114	3.21399	-1.68436	1.34547e-59	8.58615e-59	yes	down	16.46	11.37	18.24	12.07	16.4	8.15	2.93	2.7	4.7	4.26	14.908	4.548
chi-miR-412-5p	0.320373	3.12136	-1.64217	0	0	yes	down	193.05	240.64	162.85	194.05	156.72	74.62	69.25	56.29	75.13	27.2	189.462	60.498
chi-miR-433	0.326895	3.05908	-1.6131	3.71194e-135	3.10454e-134	yes	down	39.21	44.07	31.62	29.42	33.06	16.19	10.14	10.69	16.72	4.15	35.476	11.578
12_15944	0.333297	3.00032	-1.58512	2.12643e-06	6.84424e-06	yes	down	114.89	136.24	204.71	54.42	104.4	15.13	61.11	66.88	40.97	114.43	122.932	59.704
chi-miR-134	0.334055	2.99352	-1.58184	5.14219e-25	2.4055e-24	yes	down	6.85	5.82	7.85	5.07	7.03	2.01	2.35	2.25	3.34	0.58	6.524	2.106
LWLT01000055.1_32594	0.335345	2.98201	-1.57628	4.58055e-13	1.79962e-12	yes	down	505.51	146.72	358.25	337.41	313.2	211.82	97.78	150.48	136.56	157.34	332.218	150.796
13_16905	0.336862	2.96857	-1.56977	0.0144679	0.0326637	yes	down	80.42	20.96	10.24	43.54	39.15	45.39	24.45	0	13.66	0	38.862	16.7
chi-miR-135a	0.337071	2.96674	-1.56888	2.39133e-22	1.07318e-21	yes	down	3.98	9.17	5.89	4.36	4.56	2.31	1.09	2.59	2.51	1.38	5.592	1.976
chi-miR-376a	0.338283	2.9561	-1.5637	3.58333e-104	2.72828e-103	yes	down	26.51	25.03	33.24	29.01	31.89	12.87	7.88	11.82	12.02	3.92	29.136	9.702
oar-miR-541-3p	0.339357	2.94675	-1.55912	7.52715e-05	0.00022101	yes	down	1.55	1.23	0.46	0.61	0.91	0.2	0.34	0.34	0.52	0.23	0.952	0.326
chi-miR-323a-3p	0.34191	2.92475	-1.54831	3.7361e-56	2.33031e-55	yes	down	14.03	19.3	16.39	14.2	12.37	6.13	5.11	5.74	6.9	2.3	15.258	5.236
chi-miR-411b-5p	0.342325	2.9212	-1.54656	2.03014e-237	2.05622e-236	yes	down	73.55	60.73	87.25	61.68	55.45	28.26	20.54	25.33	28.63	11.87	67.732	22.926
chi-miR-424-3p	0.349074	2.86473	-1.5184	1.3801e-257	1.47925e-256	yes	down	90.45	79.51	74.44	60.76	70.68	38.82	23.14	21.61	17.97	29.62	75.168	26.232
chi-miR-450-3p	0.349613	2.86031	-1.51617	2.21067e-81	1.5848e-80	yes	down	30.37	19.57	24.01	21.81	22.39	13.17	5.95	7.77	6.17	8.07	23.63	8.226
chi-miR-424-5p	0.353307	2.8304	-1.501	0	0	yes	down	1159.19	961.68	1053.05	863.66	1047.18	545.3	293.33	366.89	269.8	307.59	1016.95	356.582
chi-miR-181c-3p	0.356605	2.80422	-1.4876	5.37038e-08	1.82428e-07	yes	down	1.21	2.03	2.42	0.81	3.64	1.21	0.42	0.23	1.15	0.46	2.022	0.694
10_13615	0.357916	2.79395	-1.48231	0.0229392	0.0491746	yes	down	45.96	73.36	20.47	21.77	13.05	15.13	24.45	16.72	13.66	0	34.922	13.992
LWLT01000027.1_32107	0.357916	2.79395	-1.48231	9.60465e-08	3.24267e-07	yes	down	68.93	345.84	71.65	380.95	78.3	30.26	48.89	117.04	95.59	185.95	189.134	95.546
LWLT01000224.1_32902	0.362688	2.75719	-1.4632	6.83314e-05	0.000201706	yes	down	114.89	62.88	112.59	152.38	117.45	105.91	36.67	66.88	27.31	42.91	112.038	55.936
12_15402	0.363597	2.7503	-1.45959	0.00999833	0.0234356	yes	down	45.96	73.36	20.47	10.88	13.05	15.13	0	16.72	13.66	14.3	32.744	11.962
LWLT01000048.1_32570	0.364424	2.74406	-1.45631	3.15904e-05	9.58127e-05	yes	down	103.4	136.24	194.48	54.42	117.45	15.13	61.11	66.88	40.97	114.43	121.198	59.704
chi-miR-758	0.368263	2.71545	-1.44119	5.52035e-40	3.04723e-39	yes	down	14.69	11.55	13.04	10.65	10.8	6.03	4.02	4.17	5.43	2.42	12.146	4.414
chi-miR-3955-3p	0.371172	2.69417	-1.42984	0.000897062	0.00236362	yes	down	0.88	0.97	1.27	0.41	0.26	0.4	0.17	0.68	0.1	0.12	0.758	0.294
chi-miR-1185-5p	0.375085	2.66606	-1.41471	2.04044e-37	1.08824e-36	yes	down	13.03	13.93	11.31	9.33	9.89	5.03	5.7	3.72	4.7	1.96	11.498	4.222
chi-miR-3955-5p	0.376135	2.65862	-1.41068	2.45678e-28	1.20546e-27	yes	down	8.84	10.93	7.16	7.1	9.11	4.93	3.52	2.81	1.99	2.88	8.628	3.226
oar-miR-370-3p	0.377586	2.64841	-1.40512	2.68731e-182	2.53571e-181	yes	down	78.85	59.32	58.52	42.91	60.01	26.25	24.31	23.64	24.56	11.87	59.922	22.126
11_15216	0.381777	2.61933	-1.3892	1.47578e-10	5.46732e-10	yes	down	80.42	104.8	61.41	141.5	13.05	45.39	61.11	33.44	54.62	28.61	80.236	44.634
25_28658	0.381777	2.61933	-1.3892	0.00135567	0.00347252	yes	down	114.89	83.84	51.18	87.07	52.2	60.52	61.11	33.44	13.66	28.61	77.836	39.468
chi-miR-301a-5p	0.382361	2.61533	-1.38699	1.35371e-22	6.15018e-22	yes	down	8.72	5.64	9.81	5.38	5.99	2.21	2.26	1.46	4.39	3.11	7.108	2.686
oar-miR-299-3p	0.382583	2.61382	-1.38616	8.54778e-17	3.54765e-16	yes	down	5.3	6.88	3.35	4.67	4.69	1.41	2.85	1.69	2.4	1.04	4.978	1.878
oar-miR-3957-3p	0.386936	2.58441	-1.36983	6.96024e-32	3.54106e-31	yes	down	9.94	11.72	8.54	11.26	9.5	3.72	3.77	4.5	5.43	2.42	10.192	3.968
chi-miR-432-5p	0.388734	2.57245	-1.36314	0	0	yes	down	129.44	166.25	106.87	123.86	97.49	56.32	54.24	43.12	59.35	30.77	124.782	48.76
chi-miR-3959-3p	0.388737	2.57243	-1.36313	2.15967e-141	1.83405e-140	yes	down	44.62	59.59	41.9	61.98	25.38	12.67	17.35	13.06	27.17	23.86	46.694	18.822
22_25939	0.394942	2.53202	-1.34029	0.00454436	0.0111737	yes	down	22.98	94.32	40.94	32.65	39.15	0	48.89	66.88	0	28.61	46.008	28.876
chi-miR-3958-3p	0.395229	2.53018	-1.33924	0	0	yes	down	317.19	439.68	310.58	325.42	279.6	170.67	132.96	123.61	156.84	81.25	334.494	133.066
chi-miR-188-3p	0.397684	2.51456	-1.3303	0.0102675	0.0239598	yes	down	0.88	0.53	0	0.61	0.52	0.5	0	0.34	0.21	0	0.508	0.21
28_30468	0.403803	2.47646	-1.30828	0.00835668	0.0198404	yes	down	22.98	136.24	30.71	65.31	26.1	30.26	12.22	50.16	54.62	14.3	56.268	32.312
chi-miR-181b-3p	0.403803	2.47646	-1.30828	0.00835668	0.0198404	yes	down	0.33	0.88	0.58	0.41	0.52	0.5	0.08	0.23	0	0.35	0.544	0.232
5_6123	0.404915	2.46965	-1.30431	0.00303451	0.00757941	yes	down	22.98	125.76	40.94	76.19	104.4	15.13	48.89	50.16	40.97	42.91	74.054	39.612
5_6124	0.404915	2.46965	-1.30431	0.00303451	0.00757941	yes	down	22.98	125.76	40.94	76.19	104.4	15.13	48.89	50.16	40.97	42.91	74.054	39.612
chi-miR-206	0.406072	2.46262	-1.30019	1.38873e-17	5.78551e-17	yes	down	0.44	1.15	1.15	0.3	31.89	1.21	1.34	7.2	1.57	1.15	6.986	2.494
19_22720	0.411815	2.42827	-1.27993	4.1948e-35	2.16404e-34	yes	down	1528.02	765.03	2057.36	946.93	1213.64	1059.08	171.12	568.5	177.52	1716.44	1302.2	738.532
chi-miR-301a-3p	0.42276	2.36541	-1.24209	5.59998e-105	4.29332e-104	yes	down	64.06	34.64	41.55	28.4	39.83	23.23	16.85	23.42	16.93	5.53	41.696	17.192
chi-miR-9-3p	0.422946	2.36437	-1.24145	1.32577e-65	8.71222e-65	yes	down	7.73	57.56	10.73	25.16	16.01	10.26	13.16	7.32	12.02	10.03	23.438	10.558
27_29893	0.424197	2.3574	-1.23719	0.0100814	0.0235803	yes	down	80.42	0	71.65	54.42	26.1	15.13	12.22	33.44	13.66	42.91	46.518	23.472
oar-miR-3957-5p	0.425349	2.35101	-1.23328	2.16081e-06	6.93468e-06	yes	down	3.42	1.06	1.62	1.52	2.6	0.8	0.75	1.01	1.04	0.58	2.044	0.836
chi-miR-129-3p	0.426453	2.34492	-1.22954	0.000729485	0.00195	yes	down	0.55	1.32	1.15	0.71	1.3	0.5	0.34	0.11	0.84	0.35	1.006	0.428
chi-miR-202-5p	0.427854	2.33725	-1.22481	0.00815466	0.0194444	yes	down	0.33	0.62	0.23	0.51	1.56	0.2	0.67	0	0	0.35	0.65	0.244
chi-miR-301b	0.427854	2.33725	-1.22481	4.59862e-06	1.45054e-05	yes	down	1.66	2.29	1.04	2.74	1.3	1.21	0.34	0.79	0.84	0.92	1.806	0.82
chi-miR-181d	0.429415	2.32875	-1.21955	1.62961e-31	8.21501e-31	yes	down	14.03	13.31	13.97	7.51	12.5	6.34	5.03	4.5	4.28	5.99	12.264	5.228
chi-miR-9-5p	0.431689	2.31648	-1.21194	2.2144e-158	1.95576e-157	yes	down	24.3	143.86	28.51	64.01	38.92	27.66	31.44	23.75	34.17	20.97	59.92	27.598
chi-miR-876-3p	0.4322	2.31374	-1.21023	0.000395759	0.00109503	yes	down	0.22	1.67	0.46	1.93	1.17	0.8	0.67	0.23	0.42	0.23	1.09	0.47
chi-miR-665	0.433459	2.30702	-1.20603	4.54161e-37	2.39901e-36	yes	down	21.54	15.43	12.81	10.85	12.89	8.15	5.78	5.52	7.21	5.07	14.704	6.346
chi-miR-382-5p	0.433505	2.30678	-1.20588	0	0	yes	down	188.63	240.73	162.27	188.37	151.25	98.56	84.42	74.3	96.13	52.9	186.25	81.262
chi-miR-2318	0.433838	2.30501	-1.20477	0.0229377	0.0491746	yes	down	0.88	0.09	1.04	0.2	0.26	0.3	0.25	0.34	0.1	0	0.494	0.198
chi-miR-382-3p	0.433904	2.30466	-1.20455	0	0	yes	down	147.55	146.24	138.73	130.86	133.29	75.03	63.38	55.73	66.88	37.22	139.334	59.648
chi-miR-487a-3p	0.436528	2.2908	-1.19585	4.27308e-54	2.62082e-53	yes	down	25.73	26.62	17.54	23.43	14.84	8.65	7.54	10.36	14	8.07	21.632	9.724
chi-miR-454-3p	0.436936	2.28866	-1.1945	1.75562e-188	1.67087e-187	yes	down	118.28	71.05	82.18	62.18	64.3	47.77	31.86	35.35	33.86	22.93	79.598	34.354
chi-miR-335-5p	0.437705	2.28464	-1.19197	0	0	yes	down	5299.17	6094.22	8623.92	7388.55	6967.77	1995.95	3078.83	3886.36	2916.49	3102.85	6874.73	2996.1
chi-miR-137	0.438528	2.28036	-1.18926	0.00350589	0.00867826	yes	down	1.77	0.35	0.69	0.3	1.04	0.2	0.59	0.34	0.1	0.46	0.83	0.338
chi-miR-181c-5p	0.439427	2.27569	-1.1863	1.99142e-86	1.4464e-85	yes	down	29.27	39.75	40.51	31.14	41.39	14.48	17.19	17.56	15.67	14.29	36.412	15.838
chi-miR-376d	0.440439	2.27046	-1.18298	1.46747e-102	1.10965e-101	yes	down	44.07	53.24	41.43	40.78	33.84	18.3	21.13	17.79	21.73	15.44	42.672	18.878
chi-miR-98-3p	0.441803	2.26345	-1.17853	1.68073e-52	1.02515e-51	yes	down	23.52	15.25	32.09	15.22	27.33	11.26	9.98	11.82	8.88	6.11	22.682	9.61
oar-miR-539-3p	0.441938	2.26276	-1.17809	4.72961e-68	3.14548e-67	yes	down	17.67	36.4	31.85	32.46	22.13	10.96	11.4	11.82	17.55	11.75	28.102	12.696
chi-miR-154b-3p	0.442472	2.26003	-1.17634	1.79654e-42	1.00679e-41	yes	down	21.09	22.57	12.12	16.23	14.58	7.44	8.38	6.87	6.9	9.33	17.318	7.784
chi-miR-33b-5p	0.44264	2.25917	-1.17579	7.78441e-05	0.000227957	yes	down	1.33	0.26	2.77	0.51	3.25	1.11	0.42	0.79	0.94	0	1.624	0.652
21_24306	0.445407	2.24514	-1.16681	0.00961748	0.0225909	yes	down	34.47	41.92	122.83	43.54	78.3	45.39	48.89	16.72	68.28	14.3	64.212	38.716
2_3150	0.448004	2.23212	-1.15842	0.00100134	0.00261962	yes	down	34.47	125.76	133.06	108.84	143.55	121.04	85.56	16.72	13.66	85.82	109.136	64.56
chi-miR-656	0.449603	2.22418	-1.15328	2.52468e-37	1.34002e-36	yes	down	15.13	20.01	17.31	13.9	11.98	8.65	4.95	8.11	9.3	5.07	15.666	7.216
chi-miR-183	0.450681	2.21886	-1.14982	3.66738e-47	2.13094e-46	yes	down	13.58	22.3	19.74	14.51	34.23	8.25	9.22	10.69	5.64	12.56	20.872	9.272
chi-miR-136-5p	0.451902	2.21287	-1.14592	2.77651e-72	1.89214e-71	yes	down	28.71	34.47	35.09	34.69	24.99	13.48	15.76	14.41	19.96	7.38	31.59	14.198
chi-miR-127-5p	0.459176	2.17782	-1.12288	0	0	yes	down	178.8	167.74	149.35	127.61	152.55	76.64	78.22	76.89	75.23	44.71	155.21	70.338
chi-miR-369-5p	0.463879	2.15573	-1.10818	7.57073e-223	7.46258e-222	yes	down	94.65	132.93	90.6	117.77	81.35	49.28	55.33	43.34	56.95	36.76	103.46	48.332
chi-miR-380-3p	0.463962	2.15535	-1.10792	0	0	yes	down	524.93	585.3	459.12	497.56	415.23	257.36	262.9	223.24	262.69	140.02	496.428	229.242
5_6518	0.464416	2.15324	-1.10651	9.05696e-27	4.32852e-26	yes	down	1539.5	848.87	1125.92	1338.76	1448.54	1149.86	904.5	1070.11	341.39	472.02	1260.32	787.576
chi-miR-369-3p	0.466052	2.14568	-1.10144	0	0	yes	down	2505.13	2491.56	2433.64	2245.67	2007.42	1171.26	1093.26	1197.47	1197.8	775.37	2336.68	1087.03
12_15349	0.466123	2.14536	-1.10122	0.00308507	0.00768829	yes	down	45.96	73.36	194.48	76.19	78.3	90.78	85.56	50.16	68.28	0	93.658	58.956
3_3936	0.466922	2.14169	-1.09875	1.09227e-07	3.66523e-07	yes	down	275.73	324.88	184.24	380.95	274.05	226.95	134.45	167.2	218.49	200.25	287.97	189.468
chi-miR-18a-5p	0.468529	2.13434	-1.09379	9.66593e-286	1.0889e-284	yes	down	179.58	96.17	162.5	104.89	171.69	75.93	56.42	80.49	72.62	39.41	142.966	64.974
chi-miR-329a-3p	0.469167	2.13144	-1.09183	2.61041e-43	1.47035e-42	yes	down	20.54	26	18.7	20.19	13.8	7.14	12.83	7.43	11.29	7.84	19.846	9.306
chi-miR-532-3p	0.470684	2.12457	-1.08717	2.43091e-30	1.20889e-29	yes	down	15.02	12.34	14.77	12.07	17.44	8.15	8.8	6.08	4.91	4.26	14.328	6.44
oar-miR-539-5p	0.470942	2.1234	-1.08638	3.73981e-08	1.27825e-07	yes	down	2.21	3.79	2.89	4.77	2.21	1.81	0.84	0.68	3.34	1.04	3.174	1.542
chi-miR-409-3p	0.473734	2.11089	-1.07785	0	0	yes	down	753.87	896.63	657.4	766.68	587.05	394.64	378.17	314.88	407.62	244.43	732.326	347.948
chi-miR-136-3p	0.479764	2.08436	-1.0596	0	0	yes	down	689.26	798	758.39	660.78	630.78	333.29	367.27	347.41	396.65	244.78	707.442	337.88
chi-miR-409-5p	0.481405	2.07725	-1.05468	1.12585e-298	1.30836e-297	yes	down	147.88	183.79	137.11	159.67	130.3	88.7	76.79	69.35	87.15	43.45	151.75	73.088
chi-miR-129-5p	0.484138	2.06553	-1.04651	0.000322911	0.000902515	yes	down	1.88	1.76	1.5	0.81	1.43	0.7	0.42	0.34	1.25	0.92	1.476	0.726
chi-miR-504	0.484239	2.06509	-1.04621	9.44299e-13	3.69683e-12	yes	down	3.75	5.29	6.23	7.2	6.9	2.92	2.43	2.7	2.19	4.03	5.874	2.854
chi-miR-144-5p	0.485055	2.06162	-1.04378	3.30363e-254	3.4086e-253	yes	down	136.28	186.78	74.67	159.46	83.57	72.41	40.41	86.12	60.5	70.53	128.152	65.994
chi-miR-1306-3p	0.485449	2.05995	-1.04261	3.34265e-06	1.06656e-05	yes	down	2.65	2.03	1.85	3.25	2.73	1.71	0.92	1.13	1.04	1.27	2.502	1.214
chi-miR-182	0.487294	2.05215	-1.03714	2.19684e-72	1.5064e-71	yes	down	25.07	39.4	36.82	35	54.02	19.41	12.91	21.95	9.51	30.19	38.062	18.794
16_19565	0.48832	2.04784	-1.0341	7.01521e-05	0.000206528	yes	down	241.27	104.8	225.18	195.92	195.75	211.82	158.9	50.16	109.24	85.82	192.584	123.188
13_16332	0.489698	2.04208	-1.03004	7.70306e-14	3.05906e-13	yes	down	827.2	817.43	644.84	457.14	665.54	665.71	403.36	535.05	409.67	257.47	682.43	454.252
oar-miR-3956-5p	0.490552	2.03852	-1.02752	1.1575e-08	4.04391e-08	yes	down	3.31	6.61	2.31	2.74	3.51	2.31	1.68	1.24	2.72	1.38	3.696	1.866
oar-miR-299-5p	0.49238	2.03095	-1.02216	1.0983e-37	5.94092e-37	yes	down	20.21	22.3	12	20.49	22.26	6.64	11.65	11.71	13.48	3.8	19.452	9.456
chi-miR-362-3p	0.492942	2.02864	-1.02051	1.84714e-68	1.24344e-67	yes	down	44.29	28.21	39.7	28.71	45.82	23.63	15.76	20.04	14.73	15.67	37.346	17.966
chi-miR-329b-3p	0.493153	2.02777	-1.01989	6.28301e-304	7.45854e-303	yes	down	136.28	207.94	142.42	188.37	135.89	80.06	105.38	57.98	94.98	59.47	162.18	79.574
chi-miR-376b-3p	0.495034	2.02006	-1.0144	1.29374e-101	9.65057e-101	yes	down	68.92	55.36	53.67	49.71	47.51	32.89	26.66	33.21	26.44	16.25	55.034	27.09
chi-miR-2284d	0.495377	2.01867	-1.0134	6.0358e-16	2.44983e-15	yes	down	7.4	6.08	11.66	6.29	8.98	4.12	3.02	3.26	3.97	5.42	8.082	3.958
chi-miR-544-5p	0.496757	2.01306	-1.00939	4.52443e-61	2.90405e-60	yes	down	38.99	32.79	30.12	31.95	30.98	18.71	17.27	18.12	17.87	8.87	32.966	16.168
chi-miR-494	0.499337	2.00266	-1.00192	0	0	yes	down	1009.32	1237.85	868.96	1071.2	751.19	490.39	553.55	499.05	529.25	418.8	987.704	498.208
oar-let-7f	2.04099	0.489958	1.02927	5.16939e-257	5.43525e-256	yes	up	64.39	70.52	61.29	81.15	56.75	120.69	155.76	139.03	126.02	142.56	66.82	136.812
chi-miR-29a-3p	2.14198	0.466858	1.09895	0	0	yes	up	4183.72	3961.33	4512.84	4726.07	4508.29	9106.96	9998.61	10145.7	8482.59	8618.69	4378.45	9270.51
chi-miR-29b-3p	2.24073	0.446283	1.16397	0	0	yes	up	97.3	86.74	101.91	111.18	92.29	244.09	225.01	268.72	205.85	140.71	97.884	216.876
16_19193	2.27442	0.439673	1.1855	7.42401e-07	2.43208e-06	yes	up	68.93	136.24	81.88	108.84	130.5	302.59	403.36	418.01	245.8	200.25	105.278	314.002
chi-miR-150	2.43241	0.411115	1.28238	0	0	yes	up	79.08	95.55	65.67	156.22	102.96	217.84	385.46	209.39	195.71	170.68	99.896	235.816
15_17973	2.55544	0.391322	1.35357	2.29381e-06	7.34018e-06	yes	up	45.96	83.84	51.18	97.96	26.1	242.08	256.68	117.04	68.28	328.99	61.008	202.614
3_4724	2.60881	0.383317	1.38339	0.000732758	0.00195402	yes	up	22.98	20.96	20.47	43.54	65.25	105.91	24.45	150.48	177.52	143.04	34.64	120.28
3_4001	2.68979	0.371776	1.4275	0.00263844	0.00663641	yes	up	57.44	20.96	10.24	0	0	90.78	110.01	33.44	27.31	57.21	17.728	63.75
27_29792	2.72698	0.366706	1.4473	0.014671	0.0330546	yes	up	11.49	0	0	32.65	0	15.13	73.34	33.44	54.62	0	8.828	35.306
oar-miR-26a	2.84516	0.351474	1.50851	0	0	yes	up	224.31	240.2	158.46	250.86	145.4	531.62	601.58	766.87	444.09	627.85	203.846	594.402
23_27374	2.86333	0.349244	1.51769	7.2277e-06	2.26045e-05	yes	up	34.47	52.4	40.94	65.31	0	166.43	183.34	234.09	150.21	85.82	38.624	163.978
chi-miR-19b-5p	2.92696	0.341652	1.5494	9.9153e-05	0.000288066	yes	up	0.77	0.09	0.12	0.2	0.52	0.5	0.92	0.9	1.78	0.58	0.34	0.936
chi-miR-133a-5p	2.93886	0.340268	1.55526	1.09366e-32	5.58982e-32	yes	up	0.99	3.35	2.54	2.54	5.86	7.04	7.88	12.05	8.15	9.1	3.056	8.844
11_14355	3.05422	0.327416	1.6108	0.0182022	0.0404329	yes	up	11.49	20.96	20.47	0	0	75.65	48.89	33.44	27.31	42.91	10.584	45.64
23_26893	3.12363	0.32014	1.64322	0.000326551	0.000910386	yes	up	22.98	52.4	40.94	0	0	0	195.57	0	259.46	14.3	23.264	93.866
11_14521	3.16875	0.315582	1.66391	3.6923e-08	1.26593e-07	yes	up	0	115.28	81.88	54.42	13.05	226.95	183.34	284.25	191.18	314.68	52.926	240.08
chi-miR-1	3.27028	0.305784	1.70941	0	0	yes	up	1487.75	2954.6	2071.58	3113.38	4288.05	5851.66	7054.75	13037.2	8347.37	11814.1	2783.07	9221.02
chi-miR-133b	3.32691	0.300579	1.73418	6.33855e-12	2.41302e-11	yes	up	0.11	0.44	0.23	0.81	2.47	2.41	1.84	3.49	2.72	2.19	0.812	2.53
chi-miR-451-3p	3.39357	0.294675	1.76281	0.000371178	0.0010296	yes	up	0.22	0.09	0.12	0.41	0.13	0.4	0.75	0.45	0.84	0.81	0.194	0.65
chi-miR-133a-3p	3.53127	0.283184	1.82019	0	0	yes	up	61.41	93.35	80.21	112.8	231.04	314.09	376.32	508.96	406.79	369.01	115.762	395.034
2_1841	3.81777	0.261933	1.93273	0.0203038	0.0443821	yes	up	22.98	10.48	0	0	0	45.39	12.22	16.72	95.59	0	6.692	33.984
3_4241	3.81777	0.261933	1.93273	0.0203038	0.0443821	yes	up	0	20.96	10.24	0	0	0	61.11	16.72	40.97	42.91	6.24	32.342
11_13908	5.24943	0.190497	2.39216	0.0110978	0.0256856	yes	up	11.49	10.48	0	0	0	90.78	12.22	0	40.97	14.3	4.394	31.654
3_3275	5.72666	0.174622	2.51769	0.0063018	0.015257	yes	up	11.49	0	10.24	0	0	0	24.45	33.44	54.62	57.21	4.346	33.944
21_24584	6.0448	0.165431	2.5957	0.000471996	0.00128663	yes	up	11.49	10.48	0	10.88	0	30.26	48.89	0	163.87	14.3	6.57	51.464
23_26782	6.36295	0.15716	2.6697	0.000270271	0.000757307	yes	up	0	20.96	10.24	0	0	60.52	24.45	100.32	95.59	14.3	6.24	59.036
8_10943	8.58998	0.116415	3.10266	0.00843133	0.0199319	yes	up	0	0	0	0	0	60.52	0	0	0	57.21	0	23.546
8_11494	8.58998	0.116415	3.10266	0.00843133	0.0199319	yes	up	0	0	0	0	0	60.52	0	0	0	57.21	0	23.546
chi-miR-1468-3p	10.4989	0.0952483	3.39216	0.0024596	0.0062423	yes	up	0	0	0	0.1	0	0.1	0.25	0.45	0.21	0.12	0.02	0.226
19_22760	11.4533	0.087311	3.51769	0.00133016	0.00341511	yes	up	0	10.48	0	0	0	15.13	0	16.72	40.97	100.13	2.096	34.59
8_11502	11.4533	0.087311	3.51769	0.0232451	0.0496374	yes	up	0	0	0	0	0	0	12.22	66.88	13.66	0	0	18.552
4_6007	13.8394	0.0722574	3.79071	2.92851e-07	9.76759e-07	yes	up	0	0	0	0	0	15.13	12.22	33.44	13.66	0	0	14.89
10_13009	15.2711	0.0654832	3.93273	0.00640426	0.0153369	yes	up	0	0	0	0	0	15.13	73.34	0	13.66	0	0	20.426
26_29338	21.9522	0.0455536	4.45629	1.71992e-06	5.55202e-06	yes	up	11.49	0	0	0	0	0	48.89	0	218.49	42.91	2.298	62.058
4_4907	21.9522	0.0455536	4.45629	1.71992e-06	5.55202e-06	yes	up	11.49	0	0	0	0	0	48.89	0	218.49	42.91	2.298	62.058

## Sheet: W4vsW8
miRNA id	FC(W8/W4)	FC(W4/W8)	Log2FC(W8/W4)	Pvalue	Padjust	Significant	Regulate	W4_1	W4_2	W4_3	W4_4	W4_5	W8_1	W8_2	W8_3	W8_4	W8_5	W4	W8
10_12780	0.420731	2.37681	-1.24903	0.000598914	0.0019712	yes	down	60.21	150.22	142.9	122.52	191.6	13.39	0	149.63	22.55	88.62	133.49	54.838
10_12931	2.60761	0.383493	1.38273	0.00161671	0.00499131	yes	up	30.1	66.76	38.97	12.25	44.22	120.51	102.29	68.01	90.21	63.3	38.46	88.864
10_13282	0.346919	2.88252	-1.52733	0.0109982	0.0296168	yes	down	60.21	50.07	38.97	85.76	29.48	13.39	12.79	40.81	0	25.32	52.898	18.462
10_13614	9.41636	0.106198	3.23517	0.00479686	0.0136555	yes	up	0	16.69	0	0	0	0	38.36	0	45.11	37.98	3.338	24.29
11_13919	0.247799	4.03553	-2.01276	0.00206605	0.006238	yes	down	60.21	16.69	25.98	24.5	117.91	13.39	0	0	11.28	25.32	49.058	9.998
11_14750	0.247799	4.03553	-2.01276	0.00206605	0.006238	yes	down	60.21	16.69	25.98	24.5	117.91	13.39	0	0	22.55	25.32	49.058	12.252
11_14842	0.45774	2.18465	-1.1274	9.00495e-05	0.00032253	yes	down	135.47	116.84	376.73	183.78	176.87	53.56	76.72	108.82	191.7	0	197.938	86.16
11_14961	4.3943	0.227567	2.13563	0.00769171	0.0211061	yes	up	0	16.69	25.98	0	0	26.78	63.93	0	33.83	25.32	8.534	29.972
13_16827	13.1829	0.0758558	3.7206	0.000418395	0.00140233	yes	up	0	0	12.99	0	0	13.39	38.36	68.01	56.38	0	2.598	35.228
14_17430	0.38254	2.61411	-1.38632	0.00214533	0.00645955	yes	down	15.05	50.07	116.92	208.28	29.48	53.56	12.79	40.81	11.28	50.64	83.96	33.816
15_17973	2.00098	0.499756	1.0007	0.000806209	0.00259122	yes	up	165.58	116.84	38.97	98.02	14.74	227.64	25.57	231.24	135.32	189.9	86.83	161.934
15_18100	6.59146	0.151712	2.7206	0.00215461	0.00646973	yes	up	15.05	0	0	0	14.74	0	12.79	81.61	22.55	63.3	5.958	36.05
16_19205	0.114138	8.76134	-3.13115	1.96066e-07	8.95366e-07	yes	down	15.05	16.69	77.94	73.51	58.96	0	0	0	0	25.32	48.43	5.064
16_19206	0.125552	7.96486	-2.99365	0.000593194	0.00195825	yes	down	0	0	64.95	36.76	103.17	0	25.57	0	0	0	40.976	5.114
16_19617	0.450783	2.21836	-1.14949	5.50263e-06	2.24196e-05	yes	down	240.84	216.98	337.75	318.55	191.6	26.78	115.08	149.63	180.42	88.62	261.144	112.106
16_19777	2.09253	0.477891	1.06525	0.00682734	0.0189027	yes	up	0	0	38.97	24.5	44.22	13.39	38.36	40.81	11.28	126.6	21.538	46.088
18_21231	2.72028	0.367609	1.44376	0.00563567	0.0158377	yes	up	15.05	16.69	38.97	24.5	29.48	26.78	38.36	108.82	11.28	101.28	24.938	57.304
18_21235	2.72028	0.367609	1.44376	0.00563567	0.0158377	yes	up	15.05	16.69	38.97	24.5	29.48	26.78	38.36	108.82	11.28	101.28	24.938	57.304
18_21568	5.02206	0.199121	2.32828	0.00266127	0.00784074	yes	up	30.1	16.69	0	0	0	40.17	51.15	40.81	0	75.96	9.358	41.618
18_21706	0.494359	2.02282	-1.01637	0.00730876	0.0201266	yes	down	0	83.45	233.83	196.03	14.74	13.39	115.08	13.6	112.76	0	105.61	50.966
19_22642	0.324702	3.07974	-1.62281	0.00102694	0.00328143	yes	down	15.05	0	25.98	85.76	0	26.78	0	13.6	11.28	0	25.358	10.332
19_23011	6.12064	0.163382	2.61368	0.00381126	0.0110506	yes	up	15.05	16.69	0	0	0	0	12.79	40.81	11.28	88.62	6.348	30.7
19_23017	0.253088	3.95119	-1.98229	8.99377e-29	6.19948e-28	yes	down	617.14	417.27	922.33	980.15	530.6	227.64	191.8	149.63	191.7	101.28	693.498	172.41
1_655	18.8327	0.053099	4.23517	0.00190461	0.00581464	yes	up	0	0	0	0	0	0	12.79	0	78.94	25.32	0	23.41
1_853	0.144867	6.90288	-2.7872	0.00203238	0.00617034	yes	down	15.05	16.69	77.94	49.01	0	0	0	0	11.28	12.66	31.738	4.788
20_24088	0.313879	3.18594	-1.67172	0.0158749	0.0415247	yes	down	75.26	33.38	25.98	12.25	29.48	26.78	0	0	0	12.66	35.27	7.888
21_24338	58.3815	0.0171287	5.86744	1.14699e-08	5.37224e-08	yes	up	0	0	0	0	0	13.39	358.02	13.6	11.28	0	0	79.258
21_24819	13.1829	0.0758558	3.7206	0.0126023	0.0336881	yes	up	0	0	0	0	0	0	89.51	0	0	0	0	17.902
21_25306	0.421417	2.37294	-1.24668	0	0	yes	down	31218.5	17325.1	38023.4	39083.6	35329	18050.3	12620.4	18730.4	11175	7899.83	32195.9	13695.2
23_26580	0.269039	3.71693	-1.89411	0.00186423	0.00573931	yes	down	15.05	150.22	12.99	73.51	58.96	0	25.57	0	22.55	12.66	62.146	12.156
26_29088	0.104626	9.55783	-3.25668	0.00568677	0.0159017	yes	down	30.1	0	25.98	61.26	0	0	0	0	11.28	0	23.468	2.256
27_29580	2.37147	0.421679	1.24578	1.04311e-78	1.00285e-77	yes	up	255.89	83.45	2844.93	1102.67	3787.88	709.69	716.05	217.64	15088	126.6	1614.96	3371.59
28_30458	0.0672597	14.8677	-3.89411	0.00902346	0.0245402	yes	down	15.05	0	51.96	24.5	0	0	0	0	0	0	18.302	0
29_30669	2.53065	0.395156	1.33951	0.000770487	0.00248369	yes	up	15.05	50.07	51.96	12.25	44.22	80.34	51.15	54.41	90.21	37.98	34.71	62.818
2_2251	0.0784697	12.7438	-3.67172	0.017838	0.045893	yes	down	0	16.69	12.99	12.25	44.22	0	0	0	0	0	17.23	0
3_3275	13.1829	0.0758558	3.7206	0.0126023	0.0336881	yes	up	0	0	0	0	0	0	0	0	78.94	0	0	15.788
4_5660	0.0672597	14.8677	-3.89411	0.000221848	0.000769446	yes	down	60.21	33.38	51.96	49.01	0	0	12.79	0	0	0	38.912	2.558
4_5691	0.320673	3.11844	-1.64082	0	0	yes	down	21193.7	7293.91	17602.2	17410	15313.6	3039.64	3925.48	8705.47	4578.26	4481.64	15762.7	4946.1
4_5920	2.12472	0.470651	1.08727	4.50839e-05	0.000167498	yes	up	90.31	100.15	103.92	208.28	29.48	200.86	153.44	217.64	236.81	303.84	106.428	222.518
6_7835	0.188327	5.3099	-2.40869	0.0125193	0.0336302	yes	down	15.05	66.76	0	0	14.74	0	0	0	11.28	0	19.31	2.256
6_8314	0.372005	2.68814	-1.42661	1.69791e-12	9.03356e-12	yes	down	1294.5	517.42	181.87	257.29	147.39	281.2	102.29	54.41	202.98	164.58	479.694	161.092
9_12315	0.117705	8.49585	-3.08676	3.58153e-07	1.59568e-06	yes	down	180.63	66.76	64.95	134.77	0	0	0	27.2	0	25.32	89.422	10.504
9_12328	0.353114	2.83195	-1.5018	0.00111753	0.00353991	yes	down	150.52	16.69	155.89	98.02	14.74	0	63.93	13.6	56.38	12.66	87.172	29.314
9_12518	6.27758	0.159297	2.65021	0.00029921	0.0010216	yes	up	0	16.69	0	24.5	0	26.78	38.36	13.6	135.32	25.32	8.238	47.876
LWLT01000021.1_31898	0.0941636	10.6198	-3.40869	0.00296218	0.0086806	yes	down	30.1	0	0	49.01	58.96	13.39	0	0	0	0	27.614	2.678
LWLT01000027.1_32155	0.0313879	31.8594	-4.99365	1.00804e-08	4.74168e-08	yes	down	240.84	233.67	0	0	0	0	12.79	0	0	0	94.902	2.558
LWLT01000027.1_32257	0.428967	2.33118	-1.22106	0	0	yes	down	23963.3	19778.7	49896.7	46973.8	21901.9	9306.37	8630.94	16445.2	11434.4	22965.2	32502.9	13756.4
LWLT01000027.1_32368	0.366192	2.73081	-1.44933	0.0172892	0.0450095	yes	down	0	0	51.96	61.26	117.91	0	63.93	0	11.28	12.66	46.226	17.574
LWLT01000055.1_32587	5.5153	0.181314	2.46344	6.6698e-07	2.91239e-06	yes	up	30.1	33.38	0	0	0	120.51	76.72	54.41	112.76	113.94	12.696	95.668
LWLT01000184.1_32852	0.0672597	14.8677	-3.89411	0.00902346	0.0245402	yes	down	45.16	0	12.99	24.5	14.74	0	0	0	0	0	19.478	0
LWLT01000397.1_33036	0.117705	8.49585	-3.08676	0.0109285	0.0295016	yes	down	0	0	12.99	24.5	73.69	0	0	13.6	0	0	22.236	2.72
chi-let-7c-3p	0.477268	2.09526	-1.06713	0.00016231	0.000571998	yes	down	1.23	1.09	2.06	2.17	1.55	1.07	0.6	0.53	1.03	0.65	1.62	0.776
chi-miR-1185-3p	0.387733	2.5791	-1.36687	1.01957e-17	6.04027e-17	yes	down	1.43	3.27	8.7	9.21	5.85	0.83	2.65	2.13	2.06	3.14	5.692	2.162
chi-miR-1197-3p	0.487496	2.0513	-1.03654	1.48717e-16	8.57864e-16	yes	down	5.62	3.75	17.52	12.83	0.48	3.08	3.5	4.26	4.11	4.71	8.04	3.932
chi-miR-135b-5p	2.10519	0.475017	1.07395	0	0	yes	up	72.66	79.52	68.94	66	159.36	188.85	174.71	402.09	152.52	33.89	89.296	190.412
chi-miR-147-3p	2.69151	0.371539	1.42842	1.97455e-23	1.28816e-22	yes	up	3.17	1.94	2.52	2.28	3.46	2.37	19.67	3.94	3.83	7.57	2.674	7.476
chi-miR-181b-3p	0.344501	2.90275	-1.53742	0.000174482	0.000610967	yes	down	0.61	0.12	1.37	0.93	1.55	0.36	0.24	0.21	0.47	0.28	0.916	0.312
chi-miR-181c-3p	0.458746	2.17986	-1.12423	4.7698e-05	0.000176017	yes	down	1.33	2.54	1.49	1.76	1.67	0.36	0.72	0.96	1.31	0.55	1.758	0.78
chi-miR-18b-3p	0.0784697	12.7438	-3.67172	0.017838	0.045893	yes	down	0	0	0.34	0.1	0.24	0	0	0	0	0	0.136	0
chi-miR-217-5p	2.05067	0.487644	1.0361	3.48471e-05	0.000130796	yes	up	0.82	0.97	1.26	0.62	1.43	5.22	0.84	2.24	0.93	1.48	1.02	2.142
chi-miR-34b-5p	0.399172	2.50519	-1.32492	4.98153e-07	2.20151e-06	yes	down	2.04	0.61	2.18	3.72	1.43	1.19	0.12	1.39	1.03	0.37	1.996	0.82
chi-miR-34c-5p	0.462488	2.16222	-1.11251	2.74157e-76	2.56817e-75	yes	down	29.74	17.43	55.65	48.73	29.51	21.46	21.48	23.45	10.37	10.62	36.212	17.476
chi-miR-383	0.173459	5.76504	-2.52733	5.62407e-07	2.46559e-06	yes	down	0	4.36	0	0.21	0	0	0.24	0	0.09	0.37	0.914	0.14
chi-miR-3955-3p	0.330399	3.02665	-1.59772	5.33151e-06	2.18035e-05	yes	down	1.33	0.85	0.69	1.97	1.43	0	0.72	0.43	0.47	0.46	1.254	0.416
chi-miR-3958-5p	0.0588523	16.9917	-4.08676	0.00460608	0.0131808	yes	down	0.51	0	0.11	0.1	0.12	0	0	0	0	0	0.168	0
chi-miR-411b-5p	0.492421	2.03078	-1.02203	9.8056e-115	1.11947e-113	yes	down	46.29	47.56	70.66	80.38	73.47	26.32	26.18	30.91	27.01	43.87	63.672	30.858
chi-miR-432-3p	0.156939	6.37189	-2.67172	0.00374321	0.0108821	yes	down	0.1	0.12	0.23	0.31	0.6	0	0.12	0	0.09	0	0.272	0.042
chi-miR-451-3p	2.35409	0.424792	1.23517	0.016049	0.0418801	yes	up	0.1	0.24	0.11	0.52	0.12	0.12	0.84	0.32	1.03	0.28	0.218	0.518
chi-miR-454-5p	0.209253	4.77891	-2.25668	7.91641e-05	0.000284472	yes	down	0.31	0.73	0.57	0.83	0.6	0	0	0.32	0.09	0.18	0.608	0.118
chi-miR-487b-5p	26.3658	0.0379279	4.7206	0.00016704	0.000586783	yes	up	0	0	0	0	0	0	0.12	0	0.75	0.46	0	0.266
chi-miR-708-5p	2.06853	0.483435	1.04861	2.35597e-80	2.28508e-79	yes	up	17.17	27.84	17.75	21.62	18.87	48.72	45.49	54.03	20.65	46.64	20.65	43.106
chi-miR-9-5p	2.04644	0.488654	1.03312	5.51264e-143	7.27934e-142	yes	up	17.17	38.61	56.23	42.11	39.3	160.39	31.61	63.2	28.32	112.11	38.684	79.126
oar-miR-431	0.227745	4.39088	-2.13451	5.30891e-27	3.59171e-26	yes	down	2.96	3.03	6.3	6.21	5.5	0.24	1.21	0.85	1.78	1.2	4.8	1.056
oar-miR-541-3p	0.291459	3.43102	-1.77864	2.49818e-05	9.47407e-05	yes	down	0.2	0.48	1.6	1.45	0.96	0	0.24	0.64	0.28	0.18	0.938	0.268
oar-miR-541-5p	0.499554	2.00179	-1.00129	9.70988e-10	4.8154e-09	yes	down	3.88	2.06	5.27	6.41	5.97	1.07	2.29	1.6	1.21	5.26	4.718	2.286

## Sheet: W4vsW12
10_12780	0.0975119	10.2552	-3.35828	1.13615e-10	4.84613e-10	yes	down	60.21	150.22	142.9	122.52	191.6	45.39	12.22	0	13.66	0	133.49	14.254
10_12814	9.16612	0.109097	3.19631	0.00531687	0.0140726	yes	up	0	0	0	12.25	0	15.13	48.89	0	54.62	14.3	2.45	26.588
10_13457	0.114576	8.7278	-3.12562	2.53216e-07	9.78454e-07	yes	down	30.1	16.69	181.87	147.02	44.22	0	24.45	33.44	0	0	83.98	11.578
11_14239	0.0833283	12.0007	-3.58505	0.00136693	0.00403172	yes	down	0	33.38	0	85.76	0	0	12.22	0	0	0	23.828	2.444
11_14634	0.343729	2.90927	-1.54065	0.0180412	0.0412529	yes	down	45.16	16.69	12.99	24.5	132.65	15.13	0	0	68.28	0	46.398	16.682
11_14691	0.380746	2.62642	-1.3931	9.80294e-06	3.51827e-05	yes	down	90.31	33.38	233.83	257.29	265.3	166.43	48.89	50.16	68.28	57.21	176.022	78.194
11_14842	0.292807	3.41522	-1.77198	2.97431e-08	1.19511e-07	yes	down	135.47	116.84	376.73	183.78	176.87	151.3	0	133.76	0	71.52	197.938	71.316
12_15796	0.122215	8.18231	-3.03251	0.000501126	0.00153099	yes	down	30.1	100.15	25.98	12.25	58.96	0	0	0	0	28.61	45.488	5.722
13_16131	8.24951	0.121219	3.04431	0.00972029	0.0240621	yes	up	0	0	0	0	14.74	30.26	24.45	0	13.66	28.61	2.948	19.396
13_16905	0.32351	3.09109	-1.62812	0.0111748	0.0274178	yes	down	15.05	0	51.96	85.76	73.69	45.39	24.45	0	13.66	0	45.292	16.7
14_17829	0.0416642	24.0014	-4.58505	0.000575066	0.00174726	yes	down	90.31	0	51.96	12.25	0	0	0	0	0	0	30.904	0
14_17830	0.0416642	24.0014	-4.58505	0.000575066	0.00174726	yes	down	90.31	0	51.96	12.25	0	0	0	0	0	0	30.904	0
15_17973	2.37746	0.420617	1.24942	1.09113e-05	3.89089e-05	yes	up	165.58	116.84	38.97	98.02	14.74	242.08	256.68	117.04	68.28	328.99	86.83	202.614
15_18559	0.0572882	17.4556	-4.12562	0.00422287	0.0113946	yes	down	0	16.69	51.96	24.5	14.74	0	0	0	0	0	21.578	0
15_18733	0.0763843	13.0917	-3.71058	0.0166372	0.0388434	yes	down	75.26	16.69	0	0	0	0	0	0	0	0	18.39	0
15_18739	0.0763843	13.0917	-3.71058	0.0166372	0.0388434	yes	down	75.26	16.69	0	0	0	0	0	0	0	0	18.39	0
16_19043	0.101846	9.81877	-3.29554	0.00512603	0.0135999	yes	down	15.05	0	51.96	36.76	0	15.13	0	0	0	0	20.754	3.026
16_19205	0.249985	4.00024	-2.00009	4.6712e-05	0.000158907	yes	down	15.05	16.69	77.94	73.51	58.96	30.26	0	0	0	0	48.43	6.052
16_19565	2.24061	0.446308	1.16389	0.00246443	0.00695432	yes	up	30.1	116.84	0	12.25	117.91	211.82	158.9	50.16	109.24	85.82	55.42	123.188
16_19657	0.282034	3.54567	-1.82606	0.000672558	0.00202132	yes	down	45.16	83.45	129.91	49.01	58.96	45.39	12.22	16.72	27.31	14.3	73.298	23.188
18_20941	0.0763843	13.0917	-3.71058	0.0166372	0.0388434	yes	down	30.1	0	0	24.5	0	0	0	0	0	0	10.92	0
18_20979	0.0572882	17.4556	-4.12562	0.00422287	0.0113946	yes	down	30.1	16.69	12.99	0	29.48	0	0	0	0	0	17.852	0
19_22467	3.97198	0.251763	1.98986	0.0147525	0.0349583	yes	up	30.1	0	0	12.25	0	105.91	36.67	0	40.97	0	8.47	36.71
19_22645	0.24443	4.09115	-2.03251	0.00553936	0.0146266	yes	down	0	33.38	0	24.5	29.48	0	0	16.72	13.66	0	17.472	6.076
19_22760	10.9993	0.0909145	3.45935	0.00159279	0.00464843	yes	up	0	0	12.99	0	0	15.13	0	16.72	40.97	100.13	2.598	34.59
19_23017	0.293461	3.40761	-1.76876	3.14313e-25	1.72561e-24	yes	down	617.14	417.27	922.33	980.15	530.6	287.47	134.45	250.81	163.87	343.29	693.498	235.978
19_23324	18.3322	0.0545487	4.19631	0.00209101	0.00597662	yes	up	0	0	0	0	0	60.52	36.67	0	40.97	0	0	27.632
19_23624	0.442502	2.25988	-1.17624	0.00962336	0.0239289	yes	down	90.31	66.76	129.91	36.76	88.43	45.39	48.89	66.88	27.31	14.3	82.434	40.554
1_757	0.0654723	15.2736	-3.93297	0.00834275	0.0211719	yes	down	0	0	25.98	61.26	0	0	0	0	0	0	17.448	0
20_24083	0.0654723	15.2736	-3.93297	0.00834275	0.0211719	yes	down	0	16.69	38.97	0	44.22	0	0	0	0	0	19.976	0
20_24084	0.0381922	26.1834	-4.71058	0.000300154	0.000932411	yes	down	0	16.69	38.97	0	44.22	0	0	0	0	0	19.976	0
21_24306	0.442502	2.25988	-1.17624	0.00962336	0.0239289	yes	down	30.1	116.84	77.94	98.02	58.96	45.39	48.89	16.72	68.28	14.3	76.372	38.716
21_25242	0.385942	2.59106	-1.37354	0.018033	0.0412529	yes	down	0	0	25.98	12.25	44.22	15.13	24.45	66.88	0	0	16.49	21.292
21_25306	0.209361	4.77644	-2.25593	0	0	yes	down	31218.5	17325.1	38023.4	39083.6	35329	5234.89	6343.74	7574.36	10269	9182.97	32195.9	7721
23_26782	3.05537	0.327292	1.61135	0.00891814	0.022529	yes	up	15.05	83.45	0	0	0	60.52	24.45	100.32	95.59	14.3	19.7	59.036
23_26893	4.714	0.212134	2.23695	1.24008e-05	4.40783e-05	yes	up	15.05	0	12.99	61.26	0	0	195.57	0	259.46	14.3	17.86	93.866
23_26908	0.166657	6.00036	-2.58505	0.00604546	0.0158497	yes	down	45.16	16.69	38.97	49.01	0	0	12.22	16.72	0	0	29.966	5.788
23_27320	2.38319	0.419606	1.25289	9.59092e-05	0.000312833	yes	up	0	16.69	38.97	122.52	162.13	136.17	122.23	351.13	163.87	185.95	68.062	191.87
26_29088	0.101846	9.81877	-3.29554	0.00512603	0.0135999	yes	down	30.1	0	25.98	61.26	0	0	0	0	0	14.3	23.468	2.86
26_29127	7.33289	0.136372	2.87438	0.0177658	0.0410464	yes	up	0	0	12.99	0	0	15.13	12.22	33.44	40.97	0	2.598	20.352
26_29338	42.1641	0.0237168	5.39794	1.09153e-06	4.07576e-06	yes	up	0	0	0	0	0	0	48.89	0	218.49	42.91	0	62.058
27_29512	0.0763843	13.0917	-3.71058	0.0166372	0.0388434	yes	down	60.21	0	12.99	0	14.74	0	0	0	0	0	17.588	0
27_29580	3.89714	0.256599	1.96242	1.79717e-249	2.40127e-248	yes	up	255.89	83.45	2844.93	1102.67	3787.88	16082.9	708.93	10115.9	8493.79	2388.72	1614.96	7558.04
27_29792	3.66645	0.272744	1.87438	0.00365464	0.0100571	yes	up	0	0	0	12.25	0	15.13	73.34	33.44	54.62	0	2.45	35.306
28_30062	5.95798	0.167842	2.57482	0.00435733	0.0117288	yes	up	0	0	0	0	29.48	45.39	48.89	0	54.62	28.61	5.896	35.502
28_30458	0.0654723	15.2736	-3.93297	0.00834275	0.0211719	yes	down	15.05	0	51.96	24.5	0	0	0	0	0	0	18.302	0
28_30468	0.387797	2.57867	-1.36663	0.00585379	0.0154201	yes	down	120.42	66.76	64.95	49.01	73.69	30.26	12.22	50.16	54.62	14.3	74.966	32.312
29_30899	5.04136	0.198359	2.33381	0.0131938	0.0318085	yes	up	30.1	0	0	0	0	60.52	24.45	66.88	13.66	0	6.02	33.102
29_30900	5.04136	0.198359	2.33381	0.0131938	0.0318085	yes	up	30.1	0	0	0	0	60.52	24.45	66.88	13.66	0	6.02	33.102
29_30903	0.470057	2.1274	-1.08909	6.56993e-05	0.0002188	yes	down	240.84	183.6	155.89	281.79	235.82	211.82	85.56	117.04	81.93	85.82	219.588	116.434
2_1841	5.49967	0.181829	2.45935	0.00760219	0.0195611	yes	up	0	0	12.99	12.25	0	45.39	12.22	16.72	95.59	0	5.048	33.984
2_2251	0.0763843	13.0917	-3.71058	0.0166372	0.0388434	yes	down	0	16.69	12.99	12.25	44.22	0	0	0	0	0	17.23	0
3_3275	21.9987	0.0454573	4.45935	0.000620811	0.00187597	yes	up	0	0	0	0	0	0	24.45	33.44	54.62	57.21	0	33.944
3_3368	8.24951	0.121219	3.04431	0.000255558	0.000805153	yes	up	0	0	12.99	12.25	0	105.91	73.34	0	13.66	57.21	5.048	50.024
3_4001	2.02964	0.492698	1.02122	0.0222747	0.0499044	yes	up	15.05	33.38	25.98	61.26	29.48	90.78	110.01	33.44	27.31	57.21	33.03	63.75
4_4847	0.412475	2.42439	-1.27762	0.0217472	0.0489202	yes	down	90.31	0	64.95	24.5	29.48	60.52	0	33.44	0	14.3	41.848	21.652
4_4907	42.1641	0.0237168	5.39794	1.09153e-06	4.07576e-06	yes	up	0	0	0	0	0	0	48.89	0	218.49	42.91	0	62.058
4_5568	0.374978	2.66683	-1.41512	0.00924074	0.0231855	yes	down	60.21	33.38	12.99	24.5	29.48	15.13	24.45	33.44	0	0	32.112	14.604
4_5660	0.196417	5.09121	-2.34801	0.0033778	0.00934161	yes	down	60.21	33.38	51.96	49.01	0	0	12.22	33.44	0	0	38.912	9.132
4_5691	0.245284	4.07691	-2.02748	0	0	yes	down	21193.7	7293.91	17602.2	17410	15313.6	4160.68	3825.8	6755.06	3782.6	3304.15	15762.7	4365.66
4_5703	0.114576	8.7278	-3.12562	0.000267026	0.000834174	yes	down	90.31	0	51.96	24.5	58.96	15.13	0	0	13.66	0	45.146	5.758
4_5709	0.114576	8.7278	-3.12562	0.000267026	0.000834174	yes	down	90.31	0	51.96	24.5	58.96	15.13	0	0	13.66	0	45.146	5.758
4_5713	0.114576	8.7278	-3.12562	0.000267026	0.000834174	yes	down	90.31	0	51.96	24.5	58.96	15.13	0	0	13.66	0	45.146	5.758
4_6007	2.95353	0.338578	1.56244	0.00207352	0.00594196	yes	up	0	0	0	0	0	15.13	12.22	33.44	13.66	0	0	14.89
5_6846	0.130945	7.63682	-2.93297	0.0193164	0.0437181	yes	down	15.05	0	51.96	12.25	14.74	0	0	16.72	0	0	18.8	3.344
5_7664	0.0572882	17.4556	-4.12562	0.00422287	0.0113946	yes	down	0	0	12.99	0	0	0	0	0	0	0	2.598	0
6_7835	0.0916612	10.9097	-3.44755	0.00264485	0.00740691	yes	down	15.05	66.76	0	0	14.74	0	0	0	0	0	19.31	0
6_8117	14.6658	0.0681859	3.87438	0.00721423	0.0186929	yes	up	0	0	0	0	0	0	24.45	66.88	13.66	0	0	20.998
6_8314	0.282905	3.53476	-1.82161	2.36907e-17	1.16252e-16	yes	down	1294.5	517.42	181.87	257.29	147.39	75.65	85.56	50.16	163.87	328.99	479.694	140.846
6_8623	0.0654723	15.2736	-3.93297	0.00834275	0.0211719	yes	down	45.16	0	0	12.25	44.22	0	0	0	0	0	20.326	0
7_10393	0.343729	2.90927	-1.54065	0.0180412	0.0412529	yes	down	60.21	0	38.97	110.27	0	60.52	0	16.72	0	14.3	41.89	18.308
7_10394	0.343729	2.90927	-1.54065	0.0180412	0.0412529	yes	down	60.21	0	38.97	110.27	0	60.52	0	16.72	0	14.3	41.89	18.308
7_10415	0.0611075	16.3646	-4.03251	9.96367e-05	0.000324038	yes	down	105.37	0	38.97	36.76	29.48	0	0	0	0	0	42.116	0
7_10446	0.249985	4.00024	-2.00009	0.0187392	0.042673	yes	down	0	0	12.99	0	14.74	0	0	0	0	0	5.546	0
7_9678	0.371958	2.68847	-1.42679	5.387e-11	2.31557e-10	yes	down	466.62	433.96	337.75	514.58	191.6	181.56	146.68	183.92	81.93	214.56	388.902	161.73
8_11053	12.8326	0.0779267	3.68174	0.0135351	0.0324902	yes	up	0	0	0	0	0	75.65	0	0	0	28.61	0	20.852
8_11406	0.114576	8.7278	-3.12562	0.00994738	0.0245148	yes	down	75.26	16.69	0	24.5	0	0	0	0	0	14.3	23.29	2.86
9_12315	0.0143221	69.8224	-6.12562	1.88369e-09	7.82403e-09	yes	down	180.63	66.76	64.95	134.77	0	0	0	0	0	0	89.422	0
LWLT01000027.1_32149	0.0654723	15.2736	-3.93297	0.00834275	0.0211719	yes	down	15.05	16.69	51.96	0	14.74	0	0	0	0	0	19.688	0
LWLT01000027.1_32155	0.122215	8.18231	-3.03251	8.58039e-07	3.25879e-06	yes	down	240.84	233.67	0	0	0	0	0	0	0	57.21	94.902	11.442
LWLT01000027.1_32257	0.209013	4.78439	-2.25834	0	0	yes	down	23963.3	19778.7	49896.7	46973.8	21901.9	14615.3	4925.87	8744.8	5093.54	6293.63	32502.9	7934.63
LWLT01000027.1_32368	0.35646	2.80536	-1.48819	0.014488	0.0345531	yes	down	0	0	51.96	61.26	117.91	15.13	0	0	13.66	57.21	46.226	17.2
LWLT01000055.1_32594	0.467292	2.13999	-1.0976	4.36561e-06	1.59259e-05	yes	down	90.31	166.91	259.81	343.05	560.08	211.82	97.78	150.48	136.56	157.34	284.032	150.796
chi-miR-105a	0.429662	2.32741	-1.21873	7.62392e-05	0.000251635	yes	down	0.51	2.9	0.34	0.52	3.23	0	0	1.13	0.1	2.19	1.5	0.684
chi-miR-1185-3p	0.330699	3.0239	-1.59641	3.3845e-22	1.79589e-21	yes	down	1.43	3.27	8.7	9.21	5.85	2.92	1.59	2.14	1.78	0.92	5.692	1.87
chi-miR-1185-5p	0.443723	2.25366	-1.17227	8.48875e-24	4.59221e-23	yes	down	7.05	6.17	13.63	10.55	11.83	5.03	5.7	3.72	4.7	1.96	9.846	4.222
chi-miR-1197-3p	0.302207	3.30899	-1.72639	1.03694e-34	6.42437e-34	yes	down	5.62	3.75	17.52	12.83	0.48	3.62	2.85	1.58	3.03	0.92	8.04	2.4
chi-miR-127-5p	0.429535	2.3281	-1.21915	0	0	yes	down	117.62	102.88	226.06	207.01	174.77	76.64	78.22	76.89	75.23	44.71	165.668	70.338
chi-miR-134	0.467205	2.14039	-1.09787	6.63025e-11	2.83898e-10	yes	down	2.96	2.18	7.79	5.9	4.06	2.01	2.35	2.25	3.34	0.58	4.578	2.106
chi-miR-135a	0.397617	2.51498	-1.33055	4.65452e-15	2.19654e-14	yes	down	4.5	6.17	4.81	4.24	4.9	2.31	1.09	2.59	2.51	1.38	4.924	1.976
chi-miR-135b-5p	2.75797	0.362585	1.46361	0	0	yes	up	72.66	79.52	68.94	66	159.36	87.1	447.33	347.3	107.42	178.17	89.296	233.464
chi-miR-150	2.06414	0.484463	1.04554	0	0	yes	up	117.31	82.91	136.39	145.46	106.2	217.84	385.46	209.39	195.71	170.68	117.654	235.816
chi-miR-181b-3p	0.24592	4.06636	-2.02374	4.80466e-06	1.74701e-05	yes	down	0.61	0.12	1.37	0.93	1.55	0.5	0.08	0.23	0	0.35	0.916	0.232
chi-miR-181c-3p	0.399549	2.50282	-1.32356	3.20081e-06	1.1754e-05	yes	down	1.33	2.54	1.49	1.76	1.67	1.21	0.42	0.23	1.15	0.46	1.758	0.694
chi-miR-182	0.47475	2.10637	-1.07476	4.20688e-77	3.35642e-76	yes	down	48.74	35.7	32.87	38.9	35	19.41	12.91	21.95	9.51	30.19	38.242	18.794
chi-miR-183	0.377379	2.64986	-1.40591	1.81073e-74	1.43436e-73	yes	down	31.17	16.7	21.99	28.86	21.38	8.25	9.22	10.69	5.64	12.56	24.02	9.272
chi-miR-187	0.42074	2.37677	-1.249	8.23969e-05	0.000271152	yes	down	1.43	1.09	1.26	1.66	1.31	1.01	0.17	0.9	0.31	0.58	1.35	0.594
chi-miR-188-3p	0.366645	2.72744	-1.44755	0.00476513	0.0127646	yes	down	0.41	0.36	0.8	0.83	0.36	0.5	0	0.34	0.21	0	0.552	0.21
chi-miR-18a-5p	0.475657	2.10236	-1.07201	2.82294e-267	4.01364e-266	yes	down	89.42	84.48	184.71	177.63	146.34	75.93	56.42	80.49	72.62	39.41	136.516	64.974
chi-miR-202-5p	0.397198	2.51763	-1.33207	0.00369908	0.0101203	yes	down	0.61	0.48	0.8	1.24	0.12	0.2	0.67	0	0	0.35	0.65	0.244
chi-miR-217-5p	2.34245	0.426903	1.22802	3.26631e-07	1.2534e-06	yes	up	0.82	0.97	1.26	0.62	1.43	1.61	1.26	2.25	1.46	5.76	1.02	2.468
chi-miR-2318	0.316073	3.16383	-1.66167	0.000772438	0.00230899	yes	down	0.31	0.85	0.57	1.03	0.48	0.3	0.25	0.34	0.1	0	0.648	0.198
chi-miR-27a-5p	0.487768	2.05015	-1.03573	3.91233e-13	1.73551e-12	yes	down	4.09	1.57	6.64	4.45	15.05	2.82	2.85	4.39	2.82	2.42	6.36	3.06
chi-miR-29b-3p	2.05101	0.487565	1.03633	0	0	yes	up	79.3	155.28	93.79	117.42	91.27	244.09	225.01	268.72	205.85	140.71	107.412	216.876
chi-miR-301a-3p	0.408558	2.44763	-1.29139	4.80468e-113	4.47764e-112	yes	down	29.23	25.78	63.56	52.76	40.97	23.23	16.85	23.42	16.93	5.53	42.46	17.192
chi-miR-301a-5p	0.408422	2.44845	-1.29187	7.03063e-19	3.59307e-18	yes	down	5.42	2.42	6.64	10.04	7.88	2.21	2.26	1.46	4.39	3.11	6.48	2.686
chi-miR-323a-3p	0.38728	2.58211	-1.36855	6.39625e-41	4.10026e-40	yes	down	10.53	6.78	18.09	14.38	18.76	6.13	5.11	5.74	6.9	2.3	13.708	5.236
chi-miR-323b	0.401917	2.48807	-1.31503	1.14264e-47	7.77416e-47	yes	down	9.91	10.65	27.03	18.93	19.11	8.35	6.54	8.56	7	3.57	17.126	6.804
chi-miR-34b-3p	0.490468	2.03887	-1.02777	1.56935e-15	7.46958e-15	yes	down	5.42	3.99	12.48	8.9	7.29	6.54	1.68	3.6	1.15	6.34	7.616	3.862
chi-miR-34b-5p	0.229153	4.3639	-2.12562	1.55645e-12	6.8769e-12	yes	down	2.04	0.61	2.18	3.72	1.43	0.7	0.42	0.45	0.42	0.35	1.996	0.468
chi-miR-34c-5p	0.295284	3.38657	-1.75982	1.12002e-152	1.18295e-151	yes	down	29.74	17.43	55.65	48.73	29.51	16.39	5.7	10.58	6.9	15.79	36.212	11.072
chi-miR-369-3p	0.477624	2.0937	-1.06605	0	0	yes	down	1711.15	1420.89	3075.91	2724.8	2510.78	1171.26	1093.26	1197.47	1197.8	775.37	2288.71	1087.03
chi-miR-376a	0.397728	2.51428	-1.33015	7.92968e-69	6.10696e-68	yes	down	14	17.07	34.35	32.38	24.61	12.87	7.88	11.82	12.02	3.92	24.482	9.702
chi-miR-376b-3p	0.435766	2.29481	-1.19837	2.55809e-147	2.62678e-146	yes	down	42.82	39.58	84.74	84.63	59.97	32.89	26.66	33.21	26.44	16.25	62.348	27.09
chi-miR-380-5p	0.283316	3.52962	-1.81951	3.00824e-12	1.31863e-11	yes	down	1.23	1.09	3.89	3.62	2.39	1.01	0.84	0.34	0.52	0.69	2.444	0.68
chi-miR-382-3p	0.479952	2.08354	-1.05904	6.4706e-242	8.24816e-241	yes	down	99.02	82.18	161.93	149.6	136.78	75.03	63.38	55.73	66.88	37.22	125.902	59.648
chi-miR-383	0.144728	6.9095	-2.78858	1.0752e-07	4.22834e-07	yes	down	0	4.36	0	0.21	0	0.3	0	0.11	0	0.23	0.914	0.128
chi-miR-3955-3p	0.225133	4.44182	-2.15115	2.06515e-08	8.35857e-08	yes	down	1.33	0.85	0.69	1.97	1.43	0.4	0.17	0.68	0.1	0.12	1.254	0.294
chi-miR-3955-5p	0.381922	2.61834	-1.38865	8.1379e-27	4.60455e-26	yes	down	7.56	5.57	11.45	8.79	9.44	4.93	3.52	2.81	1.99	2.88	8.562	3.226
chi-miR-3958-3p	0.418995	2.38666	-1.25499	0	0	yes	down	242.9	204.18	425.08	379.99	353.72	170.67	132.96	123.61	156.84	81.25	321.174	133.066
chi-miR-3958-5p	0.114576	8.7278	-3.12562	0.00994738	0.0245148	yes	down	0.51	0	0.11	0.1	0.12	0.1	0	0	0	0	0.168	0.02
chi-miR-409-5p	0.456167	2.19218	-1.13237	0	0	yes	down	125.18	88.11	212.77	195.94	188.63	88.7	76.79	69.35	87.15	43.45	162.126	73.088
chi-miR-410-3p	0.446049	2.24191	-1.16473	0	0	yes	down	96.06	105.05	180.48	153.73	195.43	67.08	60.36	68.78	87.04	38.61	146.15	64.374
chi-miR-411b-5p	0.36215	2.76129	-1.46534	1.63472e-203	1.92863e-202	yes	down	46.29	47.56	70.66	80.38	73.47	28.26	20.54	25.33	28.63	11.87	63.672	22.926
chi-miR-412-3p	0.387014	2.58389	-1.36954	0.000281802	0.000877862	yes	down	0.82	0.36	1.83	1.03	0.96	0.91	0.5	0.11	0.21	0.12	1	0.37
chi-miR-412-5p	0.328736	3.04195	-1.605	0	0	yes	down	160.54	98.64	275.3	215.5	185.88	74.62	69.25	56.29	75.13	27.2	187.172	60.498
chi-miR-424-5p	0.454693	2.19929	-1.13704	0	0	yes	down	612.52	743.36	944.42	884.02	741.96	545.3	293.33	366.89	269.8	307.59	785.256	356.582
chi-miR-432-5p	0.491658	2.03394	-1.02427	1.11353e-183	1.2731e-182	yes	down	78.28	52.53	137.99	119.18	115.16	56.32	54.24	43.12	59.35	30.77	100.628	48.76
chi-miR-433	0.359493	2.7817	-1.47597	3.05358e-106	2.77575e-105	yes	down	24.12	18.76	42.03	45.31	31.66	16.19	10.14	10.69	16.72	4.15	32.376	11.578
chi-miR-450-3p	0.379943	2.63198	-1.39615	2.72137e-65	2.0255e-64	yes	down	20.23	15.37	25.65	25.55	20.19	13.17	5.95	7.77	6.17	8.07	21.398	8.226
chi-miR-450-5p	0.342022	2.92379	-1.54784	0	0	yes	down	1480.1	1118.19	2313.23	2024.82	1530.5	970.92	428.22	569.19	449.53	501.66	1693.37	583.904
chi-miR-451-3p	2.93316	0.34093	1.55245	0.00128301	0.00380442	yes	up	0.1	0.24	0.11	0.52	0.12	0.4	0.75	0.45	0.84	0.81	0.218	0.65
chi-miR-454-3p	0.444641	2.24901	-1.16929	1.03268e-175	1.14524e-174	yes	down	63.36	46.84	102.38	93.42	81.71	47.77	31.86	35.35	33.86	22.93	77.542	34.354
chi-miR-487a-5p	0.249985	4.00024	-2.00009	0.0187392	0.042673	yes	down	0.2	0	0.46	0.21	0.36	0	0.08	0	0.21	0	0.246	0.058
chi-miR-493-3p	0.443282	2.2559	-1.1737	1.10834e-255	1.49896e-254	yes	down	75.21	64.27	164.22	151.15	107.75	68.79	50.47	59.89	46.81	21.09	112.52	49.41
chi-miR-493-5p	0.428421	2.33415	-1.2229	0	0	yes	down	132.85	103.6	249.87	226.98	190.66	110.03	79.56	87.36	66.98	39.07	180.792	76.6
chi-miR-496-3p	0.240146	4.16414	-2.05802	2.10106e-63	1.55338e-62	yes	down	9.5	4.36	19.35	14.69	12.18	3.92	2.51	3.15	2.82	2.07	12.016	2.894
chi-miR-497-3p	56.699	0.017637	5.82525	1.06846e-99	9.40411e-99	yes	up	0	0.24	0.46	0	0.12	20.82	0	25.33	0.1	0	0.164	9.25
chi-miR-502a	0.427752	2.3378	-1.22515	0.00653438	0.0170109	yes	down	0.72	0.36	1.15	0.52	0.6	0.2	0.25	0.23	0.52	0.23	0.67	0.286
chi-miR-502b-3p	0.458306	2.18195	-1.12562	0.00164417	0.00478579	yes	down	1.02	1.09	1.26	0.93	0.84	0.8	0.25	0.56	0.52	0.23	1.028	0.472
chi-miR-542-3p	0.415392	2.40737	-1.26746	0	0	yes	down	3548.81	3840.39	3602.23	2929.23	3132.44	1583.6	1136.18	1182.61	1475.75	1747.22	3410.62	1425.07
chi-miR-542-5p	0.438551	2.28023	-1.18918	1.51531e-25	8.40241e-25	yes	down	8.28	8.71	14.77	9.62	10.63	8.15	2.93	2.7	4.7	4.26	10.402	4.548
chi-miR-544-5p	0.415745	2.40532	-1.26623	9.98247e-102	8.92787e-101	yes	down	22.07	19	59.43	53.28	42.89	18.71	17.27	18.12	17.87	8.87	39.334	16.168
chi-miR-582-5p	0.449973	2.22236	-1.15209	8.67076e-18	4.31205e-17	yes	down	4.6	5.33	11.22	9.72	5.85	3.92	2.6	5.4	2.61	2.19	7.344	3.344
chi-miR-592	0.0944961	10.5825	-3.4036	1.22814e-20	6.3349e-20	yes	down	0.2	0.36	0.57	0.62	9.68	0	0.42	0.11	0.1	0.35	2.286	0.196
chi-miR-656	0.475985	2.1009	-1.07101	5.56315e-31	3.33489e-30	yes	down	11.65	7.87	18.44	18.62	18.4	8.65	4.95	8.11	9.3	5.07	14.996	7.216
chi-miR-665	0.453941	2.20293	-1.13942	5.94109e-32	3.62015e-31	yes	down	7.46	6.05	17.86	22.45	16.01	8.15	5.78	5.52	7.21	5.07	13.966	6.346
chi-miR-708-3p	2.41593	0.413919	1.27258	5.09332e-119	4.82777e-118	yes	up	15.33	45.02	13.17	11.59	12.18	26.85	43.93	38.39	47.02	76.18	19.458	46.474
chi-miR-708-5p	2.68906	0.371877	1.4271	7.65221e-170	8.23913e-169	yes	up	17.17	27.84	17.75	21.62	18.87	56.12	62.04	48.41	47.86	59.12	20.65	54.71
chi-miR-758	0.350564	2.85255	-1.51225	4.60934e-44	3.07937e-43	yes	down	8.99	5.2	18.9	16.14	14.1	6.03	4.02	4.17	5.43	2.42	12.666	4.414
chi-miR-767	0.369726	2.70471	-1.43547	9.39316e-10	3.93095e-09	yes	down	0.82	5.2	1.6	0.62	5.73	0.4	0.67	0.9	0.52	2.65	2.794	1.028
chi-miR-876-3p	0.478232	2.09103	-1.06422	0.00262908	0.0073814	yes	down	0.92	1.57	0.69	1.03	0.96	0.8	0.67	0.23	0.42	0.23	1.034	0.47
oar-miR-323b	0.420114	2.38031	-1.25115	0.013398	0.0322308	yes	down	0.82	0.24	0.92	0.31	0.36	0.3	0.25	0.23	0	0.35	0.53	0.226
oar-miR-370-3p	0.430862	2.32093	-1.2147	1.06034e-125	1.04993e-124	yes	down	39.85	24.45	67.34	70.56	56.86	26.25	24.31	23.64	24.56	11.87	51.812	22.126
oar-miR-370-5p	0.268662	3.72215	-1.89614	1.88631e-07	7.36591e-07	yes	down	1.64	0.85	0.8	1.45	1.67	0.2	0.5	0.34	0.42	0.23	1.282	0.338
oar-miR-431	0.196112	5.09912	-2.35025	1.43231e-30	8.53994e-30	yes	down	2.96	3.03	6.3	6.21	5.5	1.61	0.42	1.35	0.84	0.58	4.8	0.96
oar-miR-539-5p	0.467659	2.13831	-1.09647	3.59952e-08	1.44111e-07	yes	down	2.76	1.69	5.04	4.45	2.27	1.81	0.84	0.68	3.34	1.04	3.242	1.542
oar-miR-541-3p	0.349185	2.86381	-1.51793	0.000150793	0.000479167	yes	down	0.2	0.48	1.6	1.45	0.96	0.2	0.34	0.34	0.52	0.23	0.938	0.326
oar-miR-541-5p	0.370087	2.70206	-1.43406	2.81591e-16	1.36369e-15	yes	down	3.88	2.06	5.27	6.41	5.97	2.11	2.26	1.8	1.78	0.58	4.718	1.706

## Sheet: W8vsW12
miRNA id	FC(W12/W8)	FC(W8/W12)	Log2FC(W12/W8)	Pvalue	Padjust	Significant	Regulate	W8_1	W8_2	W8_3	W8_4	W8_5	W12_1	W12_2	W12_3	W12_4	W12_5	W8	W12
20_24084	0.0442466	22.6006	-4.49829	0.00073411	0.00291493	yes	down	0	12.79	0	45.11	25.32	0	0	0	0	0	16.644	0
18_20979	0.0540791	18.4914	-4.20878	0.0026591	0.00945071	yes	down	40.17	38.36	13.6	0	25.32	0	0	0	0	0	23.49	0
18_21568	0.060839	16.4368	-4.03886	7.51684e-05	0.000323343	yes	down	40.17	51.15	40.81	0	75.96	15.13	0	0	0	0	41.618	3.026
20_24083	0.0695303	14.3822	-3.84621	0.00992073	0.0302081	yes	down	0	12.79	0	45.11	25.32	0	0	0	0	0	16.644	0
21_24819	0.0695303	14.3822	-3.84621	0.00992073	0.0302081	yes	down	0	89.51	0	0	0	0	0	0	0	0	17.902	0
29_30871	0.0695303	14.3822	-3.84621	0.00992073	0.0302081	yes	down	0	0	0	11.28	63.3	0	0	0	0	0	14.916	0
15_18631	0.0884931	11.3003	-3.49829	0.00179183	0.00662118	yes	down	40.17	12.79	0	11.28	0	0	12.22	0	0	0	12.848	2.444
21_24338	0.0942023	10.6154	-3.40809	2.13077e-07	1.11046e-06	yes	down	13.39	358.02	13.6	11.28	0	0	24.45	16.72	0	0	79.258	8.234
7_10415	0.0973424	10.273	-3.36079	0.00339672	0.0117637	yes	down	0	0	13.6	101.49	0	0	0	0	0	0	23.018	0
3_4643	0.108158	9.24571	-3.20878	0.00644668	0.0204933	yes	down	0	0	0	67.66	37.98	15.13	0	0	0	0	21.128	3.026
3_4644	0.108158	9.24571	-3.20878	0.00644668	0.0204933	yes	down	0	0	0	67.66	37.98	15.13	0	0	0	0	21.128	3.026
15_18737	0.121678	8.21841	-3.03886	0.012244	0.0359689	yes	down	0	51.15	27.2	22.55	0	0	0	16.72	0	0	20.18	3.344
12_15796	0.149758	6.67746	-2.7393	0.0024303	0.00875395	yes	down	40.17	0	40.81	0	88.62	0	0	0	0	28.61	33.92	5.722
chi-miR-592	0.173826	5.75289	-2.52429	1.75625e-09	9.91552e-09	yes	down	0.24	0.24	1.07	0.28	3.6	0	0.42	0.11	0.1	0.35	1.086	0.196
13_16964	0.176986	5.65016	-2.49829	0.00800088	0.0249223	yes	down	0	63.93	13.6	33.83	25.32	15.13	0	0	0	14.3	27.336	5.886
26_29080	0.176986	5.65016	-2.49829	0.00800088	0.0249223	yes	down	66.95	38.36	13.6	0	25.32	15.13	0	0	13.66	0	28.846	5.758
12_15880	0.194685	5.13651	-2.36079	0.0144027	0.0414125	yes	down	40.17	25.57	40.81	0	25.32	0	24.45	0	0	0	26.374	4.89
1_655	0.194685	5.13651	-2.36079	0.0144027	0.0414125	yes	down	0	12.79	0	78.94	25.32	30.26	0	0	0	0	23.41	6.052
10_13457	0.216317	4.62286	-2.20878	0.0016123	0.00600595	yes	down	0	25.57	108.82	45.11	50.64	0	24.45	33.44	0	0	46.028	11.578
LWLT01000021.1_31862	0.216317	4.62286	-2.20878	0.0016123	0.00600595	yes	down	26.78	63.93	95.22	45.11	0	15.13	0	0	40.97	0	46.208	11.22
chi-miR-105a	0.216317	4.62286	-2.20878	5.78633e-18	4.26693e-17	yes	down	9.37	4.22	0.75	0.47	0.83	0	0	1.13	0.1	2.19	3.128	0.684
10_12780	0.231768	4.31467	-2.10925	0.000934808	0.00364508	yes	down	13.39	0	149.63	22.55	88.62	45.39	12.22	0	13.66	0	54.838	14.254
chi-miR-202-5p	0.248128	4.03018	-2.01084	5.69303e-07	2.85706e-06	yes	down	0.47	4.34	0.43	0.47	0.18	0.2	0.67	0	0	0.35	1.178	0.244
10_12931	0.270396	3.69828	-1.88686	5.61309e-05	0.000244361	yes	down	120.51	102.29	68.01	90.21	63.3	15.13	36.67	50.16	13.66	28.61	88.864	28.846
13_16905	0.278121	3.59555	-1.84621	0.00243075	0.00875395	yes	down	53.56	25.57	108.82	22.55	63.3	45.39	24.45	0	13.66	0	54.76	16.7
chi-miR-487b-5p	0.278121	3.59555	-1.84621	0.0133057	0.0385653	yes	down	0	0.12	0	0.75	0.46	0.1	0	0.23	0.1	0	0.266	0.086
chi-miR-767	0.288422	3.46714	-1.79375	1.5037e-16	1.08668e-15	yes	down	12.21	4.22	0.64	0.47	1.2	0.4	0.67	0.9	0.52	2.65	3.748	1.028
10_13615	0.292027	3.42434	-1.77582	0.00396562	0.0133917	yes	down	0	115.08	0	78.94	50.64	15.13	24.45	16.72	13.66	0	48.932	13.992
LWLT01000055.1_32587	0.308647	3.23995	-1.69597	6.49109e-05	0.000281454	yes	down	120.51	76.72	54.41	112.76	113.94	60.52	0	33.44	0	14.3	95.668	21.652
LWLT01000027.1_32104	0.329045	3.0391	-1.60364	4.41425e-07	2.236e-06	yes	down	200.86	102.29	340.06	67.66	215.22	30.26	24.45	83.6	68.28	143.04	185.218	69.926
chi-miR-9-5p	0.358011	2.79321	-1.48192	3.43869e-261	1.00744e-259	yes	down	160.39	31.61	63.2	28.32	112.11	27.66	31.44	23.75	34.17	20.97	79.126	27.598
19_23624	0.35863	2.78839	-1.47943	0.000496576	0.001979	yes	down	66.95	89.51	136.02	56.38	139.26	45.39	48.89	66.88	27.31	14.3	97.624	40.554
9_12518	0.38937	2.56825	-1.36079	0.0176827	0.0496582	yes	down	26.78	38.36	13.6	135.32	25.32	30.26	0	0	40.97	42.91	47.876	22.828
chi-miR-9-3p	0.392353	2.54872	-1.34977	7.45554e-81	9.50801e-80	yes	down	52.16	17.74	22.91	10.37	36.2	10.26	13.16	7.32	12.02	10.03	27.876	10.558
LWLT01000055.1_32594	0.464386	2.15338	-1.1066	2.52246e-06	1.19927e-05	yes	down	281.2	242.95	176.83	405.95	253.2	211.82	97.78	150.48	136.56	157.34	272.026	150.796
chi-miR-496-3p	0.465408	2.14865	-1.10343	9.14304e-15	6.23337e-14	yes	down	5.45	6.88	5.12	5.98	7.57	3.92	2.51	3.15	2.82	2.07	6.2	2.894
chi-miR-380-5p	0.472806	2.11503	-1.08068	0.000215818	0.000889531	yes	down	0.95	1.57	1.6	1.21	1.94	1.01	0.84	0.34	0.52	0.69	1.454	0.68
chi-miR-412-3p	0.486712	2.0546	-1.03886	0.00830289	0.0257889	yes	down	0.24	0.84	0.64	0.56	1.57	0.91	0.5	0.11	0.21	0.12	0.77	0.37
chi-miR-502b-5p	0.486712	2.0546	-1.03886	0.000189352	0.000783425	yes	down	1.3	1.57	1.49	2.06	1.48	0.91	0.5	0.79	1.25	0.46	1.58	0.782
LWLT01000027.1_32257	0.487247	2.05235	-1.03727	4.31571e-219	1.01701e-217	yes	down	9306.37	8630.94	16445.2	11434.4	22965.2	14615.3	4925.87	8744.8	5093.54	6293.63	13756.4	7934.63
chi-miR-125a-3p	0.496331	2.01478	-1.01063	2.77433e-11	1.67076e-10	yes	down	6.28	7.48	5.44	3.46	4.62	2.31	2.68	2.59	3.34	2.19	5.456	2.622
21_25306	0.496802	2.01287	-1.00926	1.38388e-227	3.48866e-226	yes	down	18050.3	12620.4	18730.4	11175	7899.83	5234.89	6343.74	7574.36	10269	9182.97	13695.2	7721
chi-miR-876-3p	0.497068	2.0118	-1.00849	0.0041742	0.0140088	yes	down	0.59	1.81	0.43	0.56	1.57	0.8	0.67	0.23	0.42	0.23	0.992	0.47
18_21706	2.03956	0.490303	1.02825	0.0054569	0.0179251	yes	up	13.39	115.08	13.6	112.76	0	196.69	195.57	0	177.52	28.61	50.966	119.678
28_30480	2.06137	0.485114	1.0436	0.0109524	0.0327968	yes	up	66.95	115.08	13.6	11.28	12.66	75.65	24.45	133.76	163.87	128.73	43.914	105.292
chi-miR-326-5p	2.10055	0.476066	1.07077	0.00555868	0.0181494	yes	up	0.12	0.24	0.32	0.37	0.83	0.4	1.01	1.13	1.04	0.58	0.376	0.832
3_4001	2.15544	0.463943	1.10798	0.0131838	0.0383143	yes	up	13.39	51.15	13.6	33.83	37.98	90.78	110.01	33.44	27.31	57.21	29.99	63.75
LWLT01004504.1_33359	2.19407	0.455775	1.13361	2.1361e-14	1.44721e-13	yes	up	187.47	703.26	217.64	180.42	316.5	1180.12	1014.51	1203.87	136.56	572.15	321.058	821.442
chi-miR-2332	2.34536	0.426373	1.22981	4.85139e-20	3.72972e-19	yes	up	5.45	3.14	2.88	1.21	3.42	6.54	10.23	9.01	1.46	8.99	3.22	7.246
23_27320	2.43356	0.410921	1.28307	5.52356e-05	0.000241433	yes	up	40.17	89.51	95.22	0	113.94	136.17	122.23	351.13	163.87	185.95	67.768	191.87
11_14496	2.79859	0.357322	1.4847	0.00735688	0.0232503	yes	up	13.39	25.57	13.6	0	12.66	30.26	134.45	0	95.59	0	13.044	52.06
4_6007	2.82293	0.354242	1.49719	0.00245884	0.00882577	yes	up	53.56	0	0	0	0	15.13	12.22	33.44	13.66	0	10.712	14.89
chi-miR-454-5p	2.92027	0.342434	1.5461	0.0145655	0.0416596	yes	up	0	0	0.32	0.09	0.18	0.4	0.5	0.11	0.1	0.69	0.118	0.36
23_26893	3.18575	0.313898	1.67163	0.000257116	0.00105175	yes	up	40.17	25.57	13.6	45.11	12.66	0	195.57	0	259.46	14.3	27.422	93.866
2_3090	3.30964	0.302147	1.72668	0.0101764	0.0306875	yes	up	0	25.57	0	11.28	25.32	60.52	73.34	16.72	54.62	28.61	12.434	46.762
3_3368	3.50433	0.285361	1.80914	0.00630934	0.020175	yes	up	26.78	12.79	13.6	0	12.66	105.91	73.34	0	13.66	57.21	13.166	50.024
21_24584	3.69901	0.270342	1.88714	0.00387962	0.0131834	yes	up	0	25.57	13.6	22.55	0	30.26	48.89	0	163.87	14.3	12.344	51.464
1_1530	3.8937	0.256825	1.96114	0.0065511	0.0207643	yes	up	0	12.79	13.6	0	0	75.65	12.22	0	0	28.61	5.278	23.296
4_5632	5.35383	0.186782	2.42057	0.0101836	0.0306875	yes	up	0	12.79	0	0	12.66	15.13	61.11	33.44	40.97	0	5.09	30.13
26_29338	5.59719	0.178661	2.4847	0.000162058	0.000676814	yes	up	0	38.36	13.6	0	0	0	48.89	0	218.49	42.91	10.392	62.058
4_4907	5.59719	0.178661	2.4847	0.000162058	0.000676814	yes	up	0	38.36	13.6	0	0	0	48.89	0	218.49	42.91	10.392	62.058
1_853	5.84055	0.171217	2.5461	0.0057409	0.0186321	yes	up	0	0	0	11.28	12.66	75.65	48.89	0	13.66	14.3	4.788	30.5
3_4274	5.84055	0.171217	2.5461	0.0057409	0.0186321	yes	up	0	12.79	13.6	0	0	15.13	36.67	16.72	54.62	42.91	5.278	33.21
3_4541	7.78739	0.128413	2.96114	0.014648	0.0417855	yes	up	0	0	0	11.28	0	0	0	117.04	0	14.3	2.256	26.268
2_1841	11.6811	0.0856084	3.5461	0.00121635	0.00464267	yes	up	0	0	0	0	12.66	45.39	12.22	16.72	95.59	0	2.532	33.984
21_25084	13.6279	0.0733787	3.7685	0.0115213	0.0342168	yes	up	0	0	0	0	0	45.39	0	66.88	0	0	0	22.454
8_11053	13.6279	0.0733787	3.7685	0.0115213	0.0342168	yes	up	0	0	0	0	0	75.65	0	0	0	28.61	0	20.852
21_25083	15.5748	0.0642063	3.96114	0.00603676	0.0193605	yes	up	0	0	0	0	0	45.39	0	66.88	0	0	0	22.454
3_3470	15.5748	0.0642063	3.96114	0.00603676	0.0193605	yes	up	0	0	0	0	0	0	0	100.32	0	0	0	20.064
1_694	21.4153	0.0466955	4.42057	0.000906076	0.00355865	yes	up	0	0	0	0	0	30.26	73.34	0	0	42.91	0	29.302
19_22760	23.3622	0.0428042	4.5461	0.000487661	0.00195064	yes	up	0	0	0	0	0	15.13	0	16.72	40.97	100.13	0	34.59
chi-miR-497-3p	52.6866	0.0189802	5.71936	1.34925e-102	2.21603e-101	yes	up	0	0	0.85	0	0	20.82	0	25.33	0.1	0	0.17	9.25
