# Supplementary material for: Characterization of the microRNA Expression Profiles in the Goat Kid Liver
Source: Front Genet. 2022 Jan 10;12:794157. doi: 10.3389/fgene.2021.794157 (PMC8784682; doi:10.3389/fgene.2021.794157)
Supplement: Supplementary file 7 [file Table7.XLSX]

## Sheet: GO cluster1
Number	GO id	Term type	Description	Ratio_in_study	Ratio_in_pop	pvalue	padjust
17	GO:0008392	MF	arachidonic acid epoxygenase activity	17/2126	40/38360	1.07761e-11	2.21341e-07
35	GO:0016999	BP	antibiotic metabolic process	35/2126	132/38360	2.91529e-11	5.98801e-07
19	GO:0042738	BP	exogenous drug catabolic process	19/2126	54/38360	3.52863e-11	7.2478e-07
20	GO:0008391	MF	arachidonic acid monooxygenase activity	20/2126	43/38360	4.36116e-11	8.95783e-07
38	GO:0016712	MF	oxidoreductase activity, acting on paired donors, with incorporation or reduction of molecular oxygen, reduced flavin or flavoprotein as one donor, and incorporation of one atom of oxygen	38/2126	118/38360	4.43758e-11	9.1148e-07
24	GO:0008395	MF	steroid hydroxylase activity	24/2126	88/38360	4.65253e-11	9.5563e-07
85	GO:0006631	BP	fatty acid metabolic process	85/2126	500/38360	7.77305e-11	1.59659e-06
15	GO:0019373	BP	epoxygenase P450 pathway	15/2126	29/38360	8.71725e-11	1.79052e-06
68	GO:0046906	MF	tetrapyrrole binding	68/2126	421/38360	9.59464e-11	1.97074e-06
70	GO:0004497	MF	monooxygenase activity	70/2126	342/38360	1.32233e-10	2.71607e-06
121	GO:0032787	BP	monocarboxylic acid metabolic process	121/2126	794/38360	1.67955e-10	3.44981e-06
85	GO:0009986	CC	cell surface	85/2126	722/38360	1.88448e-10	3.87072e-06
67	GO:0020037	MF	heme binding	67/2126	405/38360	1.94558e-10	3.99622e-06
67	GO:0005506	MF	iron ion binding	67/2126	459/38360	2.01213e-10	4.13291e-06
166	GO:0019752	BP	carboxylic acid metabolic process	166/2126	1465/38360	2.18194e-10	4.48171e-06
80	GO:0016705	MF	oxidoreductase activity, acting on paired donors, with incorporation or reduction of molecular oxygen	80/2126	463/38360	2.22708e-10	4.57443e-06
149	GO:0044255	BP	cellular lipid metabolic process	149/2126	1359/38360	2.25071e-10	4.62296e-06
155	GO:0048037	MF	cofactor binding	155/2126	1210/38360	2.49077e-10	5.11605e-06
170	GO:0043436	BP	oxoacid metabolic process	170/2126	1518/38360	3.08812e-10	6.34299e-06
188	GO:0006629	BP	lipid metabolic process	188/2126	1793/38360	3.28025e-10	6.73764e-06
172	GO:0006082	BP	organic acid metabolic process	172/2126	1559/38360	3.58887e-10	7.37153e-06
182	GO:0016491	MF	oxidoreductase activity	182/2126	1865/38360	3.60577e-10	7.40626e-06
249	GO:0044281	BP	small molecule metabolic process	249/2126	2710/38360	3.88904e-10	7.98809e-06
81	GO:0017144	BP	drug metabolic process	81/2126	696/38360	4.75774e-10	9.7724e-06
146	GO:0005615	CC	extracellular space	146/2126	1577/38360	1.33861e-09	2.74951e-05
30	GO:0033559	BP	unsaturated fatty acid metabolic process	30/2126	157/38360	2.52521e-09	5.18678e-05
16	GO:0042743	BP	hydrogen peroxide metabolic process	16/2126	48/38360	3.10354e-09	6.37466e-05
26	GO:0034754	BP	cellular hormone metabolic process	26/2126	125/38360	4.45806e-09	9.15686e-05
27	GO:0001676	BP	long-chain fatty acid metabolic process	27/2126	136/38360	6.58419e-09	0.000135239
48	GO:0008202	BP	steroid metabolic process	48/2126	344/38360	7.0386e-09	0.000144573
53	GO:0006066	BP	alcohol metabolic process	53/2126	401/38360	7.27494e-09	0.000149427
24	GO:0006805	BP	xenobiotic metabolic process	24/2126	113/38360	1.12256e-08	0.000230575
82	GO:0044283	BP	small molecule biosynthetic process	82/2126	765/38360	1.41631e-08	0.00029091
51	GO:0016053	BP	organic acid biosynthetic process	51/2126	390/38360	1.77336e-08	0.000364248
69	GO:0010817	BP	regulation of hormone levels	69/2126	611/38360	3.04513e-08	0.00062547
129	GO:1901700	BP	response to oxygen-containing compound	129/2126	1419/38360	3.18509e-08	0.000654217
50	GO:0046394	BP	carboxylic acid biosynthetic process	50/2126	388/38360	3.42409e-08	0.000703309
16	GO:0070330	MF	aromatase activity	16/2126	56/38360	3.75681e-08	0.00077165
34	GO:0042737	BP	drug catabolic process	34/2126	217/38360	4.39432e-08	0.000902593
32	GO:0072330	BP	monocarboxylic acid biosynthetic process	32/2126	198/38360	5.15521e-08	0.00105888
11	GO:0009404	BP	toxin metabolic process	11/2126	26/38360	5.25754e-08	0.0010799
28	GO:0004896	MF	cytokine receptor activity	28/2126	159/38360	5.3618e-08	0.00110131
33	GO:1901568	BP	fatty acid derivative metabolic process	33/2126	210/38360	6.41575e-08	0.0013178
202	GO:0010033	BP	response to organic substance	202/2126	2506/38360	6.88479e-08	0.00141414
215	GO:0046914	MF	transition metal ion binding	215/2126	2713/38360	9.83775e-08	0.00202067
60	GO:0031012	CC	extracellular matrix	60/2126	519/38360	1.01134e-07	0.00207728
68	GO:0051186	BP	cofactor metabolic process	68/2126	617/38360	1.02289e-07	0.00210103
18	GO:0019748	BP	secondary metabolic process	18/2126	75/38360	1.04365e-07	0.00214366
146	GO:0055114	BP	oxidation-reduction process	146/2126	1689/38360	1.11525e-07	0.00229072
243	GO:0042221	BP	response to chemical	243/2126	3150/38360	1.15908e-07	0.00238076
35	GO:0062023	CC	collagen-containing extracellular matrix	35/2126	237/38360	1.26127e-07	0.00259065
10	GO:0004312	MF	fatty acid synthase activity	10/2126	23/38360	1.57334e-07	0.00323165
10	GO:0060749	BP	mammary gland alveolus development	10/2126	24/38360	2.56264e-07	0.00526366
33	GO:0042445	BP	hormone metabolic process	33/2126	225/38360	3.3501e-07	0.0068811
67	GO:0050662	MF	coenzyme binding	67/2126	628/38360	3.63508e-07	0.00746645
16	GO:0032374	BP	regulation of cholesterol transport	16/2126	65/38360	3.63699e-07	0.00747039
16	GO:0032371	BP	regulation of sterol transport	16/2126	65/38360	3.63699e-07	0.00747039
299	GO:0051239	BP	regulation of multicellular organismal process	299/2126	4083/38360	3.88876e-07	0.00798752
9	GO:0050665	BP	hydrogen peroxide biosynthetic process	9/2126	20/38360	4.66254e-07	0.00957686
19	GO:0015020	MF	glucuronosyltransferase activity	19/2126	91/38360	4.86618e-07	0.00999513
5	GO:0060086	BP	circadian temperature homeostasis	5/2126	5/38360	5.20586e-07	0.0106928
5	GO:0101021	MF	estrogen 2-hydroxylase activity	5/2126	5/38360	5.20586e-07	0.0106928
64	GO:1901615	BP	organic hydroxy compound metabolic process	64/2126	598/38360	5.23637e-07	0.0107555
730	GO:0043167	MF	ion binding	730/2126	11326/38360	8.59696e-07	0.0176581
11	GO:0120020	MF	cholesterol transfer activity	11/2126	33/38360	9.18233e-07	0.0188605
11	GO:0120015	MF	sterol transfer activity	11/2126	33/38360	9.18233e-07	0.0188605
18	GO:0019369	BP	arachidonic acid metabolic process	18/2126	86/38360	9.30073e-07	0.0191037
23	GO:0006720	BP	isoprenoid metabolic process	23/2126	132/38360	9.73778e-07	0.0200014
178	GO:0005102	MF	signaling receptor binding	178/2126	2239/38360	1.11038e-06	0.0228071
27	GO:0062013	BP	positive regulation of small molecule metabolic process	27/2126	173/38360	1.11671e-06	0.0229372
24	GO:0006633	BP	fatty acid biosynthetic process	24/2126	143/38360	1.15108e-06	0.0236432
20	GO:0051781	BP	positive regulation of cell division	20/2126	105/38360	1.15254e-06	0.0236733
19	GO:0006721	BP	terpenoid metabolic process	19/2126	96/38360	1.15475e-06	0.0237186
87	GO:0040008	BP	regulation of growth	87/2126	921/38360	1.2758e-06	0.0262049
798	GO:0003824	MF	catalytic activity	798/2126	12556/38360	1.53572e-06	0.0315437
29	GO:1905952	BP	regulation of lipid localization	29/2126	198/38360	1.73099e-06	0.0355545
9	GO:0017000	BP	antibiotic biosynthetic process	9/2126	23/38360	1.94886e-06	0.0400296
24	GO:0032368	BP	regulation of lipid transport	24/2126	148/38360	2.16288e-06	0.0444255
24	GO:0072593	BP	reactive oxygen species metabolic process	24/2126	150/38360	2.75815e-06	0.0566524
5	GO:0101020	MF	estrogen 16-alpha-hydroxylase activity	5/2126	6/38360	2.97957e-06	0.0612005
5	GO:0016841	MF	ammonia-lyase activity	5/2126	6/38360	2.97957e-06	0.0612005
9	GO:0003997	MF	acyl-CoA oxidase activity	9/2126	25/38360	4.40363e-06	0.0904506
93	GO:0006955	BP	immune response	93/2126	1036/38360	4.93735e-06	0.101413
47	GO:0016042	BP	lipid catabolic process	47/2126	420/38360	4.93742e-06	0.101415
6	GO:0034626	BP	fatty acid elongation, polyunsaturated fatty acid	6/2126	10/38360	4.98017e-06	0.102293
6	GO:0061888	BP	regulation of astrocyte activation	6/2126	10/38360	4.98017e-06	0.102293
6	GO:0009403	BP	toxin biosynthetic process	6/2126	10/38360	4.98017e-06	0.102293
10	GO:0042613	CC	MHC class II protein complex	10/2126	32/38360	5.60308e-06	0.115087
18	GO:0071949	MF	FAD binding	18/2126	97/38360	5.7243e-06	0.117577
9	GO:0005577	CC	fibrinogen complex	9/2126	26/38360	6.40324e-06	0.131523
7	GO:0044321	BP	response to leptin	7/2126	15/38360	6.89634e-06	0.141651
12	GO:0042572	BP	retinol metabolic process	12/2126	47/38360	6.92033e-06	0.142144
13	GO:0016878	MF	acid-thiol ligase activity	13/2126	55/38360	7.27985e-06	0.149528
11	GO:0015248	MF	sterol transporter activity	11/2126	40/38360	7.6555e-06	0.157244
24	GO:0006690	BP	icosanoid metabolic process	24/2126	160/38360	8.65156e-06	0.177703
39	GO:0051188	BP	cofactor biosynthetic process	39/2126	330/38360	8.96626e-06	0.184167
23	GO:0002688	BP	regulation of leukocyte chemotaxis	23/2126	150/38360	9.12887e-06	0.187507
54	GO:0043235	CC	receptor complex	54/2126	514/38360	9.36855e-06	0.19243
4	GO:0071615	BP	oxidative deethylation	4/2126	4/38360	9.4098e-06	0.193277
4	GO:0018894	BP	dibenzo-p-dioxin metabolic process	4/2126	4/38360	9.4098e-06	0.193277
4	GO:0019557	BP	histidine catabolic process to glutamate and formate	4/2126	4/38360	9.4098e-06	0.193277
4	GO:0009820	BP	alkaloid metabolic process	4/2126	4/38360	9.4098e-06	0.193277
4	GO:0019556	BP	histidine catabolic process to glutamate and formamide	4/2126	4/38360	9.4098e-06	0.193277
4	GO:0043606	BP	formamide metabolic process	4/2126	4/38360	9.4098e-06	0.193277
4	GO:0015942	BP	formate metabolic process	4/2126	4/38360	9.4098e-06	0.193277
4	GO:0034875	MF	caffeine oxidase activity	4/2126	4/38360	9.4098e-06	0.193277
4	GO:0033695	MF	oxidoreductase activity, acting on CH or CH2 groups, quinone or similar compound as acceptor	4/2126	4/38360	9.4098e-06	0.193277
18	GO:0034308	BP	primary alcohol metabolic process	18/2126	101/38360	1.02987e-05	0.211535
38	GO:0009636	BP	response to toxic substance	38/2126	322/38360	1.22613e-05	0.251846
594	GO:0031224	CC	intrinsic component of membrane	594/2126	9195/38360	1.41329e-05	0.29029
68	GO:0033993	BP	response to lipid	68/2126	714/38360	1.50495e-05	0.309117
15	GO:0001523	BP	retinoid metabolic process	15/2126	76/38360	1.56268e-05	0.320974
29	GO:0043409	BP	negative regulation of MAPK cascade	29/2126	219/38360	1.65894e-05	0.340746
586	GO:0016021	CC	integral component of membrane	586/2126	9073/38360	1.83964e-05	0.377862
7	GO:0019367	BP	fatty acid elongation, saturated fatty acid	7/2126	17/38360	1.8889e-05	0.38798
7	GO:0009922	MF	fatty acid elongase activity	7/2126	17/38360	1.8889e-05	0.38798
13	GO:0005227	MF	calcium activated cation channel activity	13/2126	60/38360	2.0003e-05	0.410861
87	GO:0043408	BP	regulation of MAPK cascade	87/2126	987/38360	2.11609e-05	0.434644
10	GO:0015645	MF	fatty acid ligase activity	10/2126	37/38360	2.34576e-05	0.48182
9	GO:0016634	MF	oxidoreductase activity, acting on the CH-CH group of donors, oxygen as acceptor	9/2126	30/38360	2.39638e-05	0.492216
95	GO:0009719	BP	response to endogenous stimulus	95/2126	1105/38360	2.40191e-05	0.493353
294	GO:0009966	BP	regulation of signal transduction	294/2126	4202/38360	2.41735e-05	0.496524
156	GO:0070887	BP	cellular response to chemical stimulus	156/2126	2017/38360	2.5341e-05	0.520503
9	GO:0006706	BP	steroid catabolic process	9/2126	31/38360	3.21089e-05	0.659516
25	GO:1902652	BP	secondary alcohol metabolic process	25/2126	184/38360	3.21762e-05	0.6609
35	GO:0009897	CC	external side of plasma membrane	35/2126	299/38360	3.31862e-05	0.681644
458	GO:0043169	MF	cation binding	458/2126	6946/38360	3.36964e-05	0.692125
6	GO:0044786	BP	cell cycle DNA replication	6/2126	13/38360	3.52078e-05	0.723168
6	GO:0019368	BP	fatty acid elongation, unsaturated fatty acid	6/2126	13/38360	3.52078e-05	0.723168
24	GO:0072329	BP	monocarboxylic acid catabolic process	24/2126	174/38360	3.58069e-05	0.735473
8	GO:0008210	BP	estrogen metabolic process	8/2126	25/38360	4.05958e-05	0.833838
8	GO:0043691	BP	reverse cholesterol transport	8/2126	25/38360	4.05958e-05	0.833838
450	GO:0046872	MF	metal ion binding	450/2126	6826/38360	4.34815e-05	0.89311
7	GO:0031017	BP	exocrine pancreas development	7/2126	19/38360	4.43609e-05	0.911173
164	GO:0042127	BP	regulation of cell population proliferation	164/2126	2160/38360	4.54819e-05	0.934197
23	GO:0008203	BP	cholesterol metabolic process	23/2126	166/38360	4.80021e-05	0.985964
317	GO:0010646	BP	regulation of cell communication	317/2126	4619/38360	5.09557e-05	1
129	GO:0071310	BP	cellular response to organic substance	129/2126	1634/38360	5.23354e-05	1
15	GO:0016101	BP	diterpenoid metabolic process	15/2126	84/38360	5.36757e-05	1
5	GO:0034625	BP	fatty acid elongation, monounsaturated fatty acid	5/2126	9/38360	5.43348e-05	1
9	GO:0071624	BP	positive regulation of granulocyte chemotaxis	9/2126	33/38360	5.5546e-05	1
8	GO:0042761	BP	very long-chain fatty acid biosynthetic process	8/2126	26/38360	5.57925e-05	1
370	GO:0048583	BP	regulation of response to stimulus	370/2126	5508/38360	5.98144e-05	1
168	GO:0010941	BP	regulation of cell death	168/2126	2235/38360	6.02025e-05	1
11	GO:1903409	BP	reactive oxygen species biosynthetic process	11/2126	49/38360	6.08676e-05	1
183	GO:1902531	BP	regulation of intracellular signal transduction	183/2126	2473/38360	6.15064e-05	1
10	GO:1902742	BP	apoptotic process involved in development	10/2126	41/38360	6.16245e-05	1
19	GO:0002690	BP	positive regulation of leukocyte chemotaxis	19/2126	126/38360	6.69635e-05	1
426	GO:0048523	BP	negative regulation of cellular process	426/2126	6455/38360	7.16961e-05	1
318	GO:0023051	BP	regulation of signaling	318/2126	4663/38360	7.3459e-05	1
8	GO:0030497	BP	fatty acid elongation	8/2126	27/38360	7.5439e-05	1
479	GO:0048519	BP	negative regulation of biological process	479/2126	7363/38360	8.10936e-05	1
45	GO:0050878	BP	regulation of body fluid levels	45/2126	439/38360	8.36939e-05	1
128	GO:0048513	BP	animal organ development	128/2126	1635/38360	8.37458e-05	1
13	GO:1905953	BP	negative regulation of lipid localization	13/2126	69/38360	9.39696e-05	1
5	GO:2000467	BP	positive regulation of glycogen (starch) synthase activity	5/2126	10/38360	0.000103689	1
5	GO:0042023	BP	DNA endoreduplication	5/2126	10/38360	0.000103689	1
5	GO:0001834	BP	trophectodermal cell proliferation	5/2126	10/38360	0.000103689	1
5	GO:0038028	BP	insulin receptor signaling pathway via phosphatidylinositol 3-kinase	5/2126	10/38360	0.000103689	1
5	GO:1990261	BP	pre-mRNA catabolic process	5/2126	10/38360	0.000103689	1
47	GO:0062012	BP	regulation of small molecule metabolic process	47/2126	472/38360	0.000104985	1
28	GO:0002685	BP	regulation of leukocyte migration	28/2126	229/38360	0.000106455	1
13	GO:0034103	BP	regulation of tissue remodeling	13/2126	70/38360	0.000109599	1
9	GO:0048710	BP	regulation of astrocyte differentiation	9/2126	36/38360	0.000116623	1
31	GO:0046677	BP	response to antibiotic	31/2126	267/38360	0.000119825	1
344	GO:0065008	BP	regulation of biological quality	344/2126	5127/38360	0.000123414	1
4	GO:0070100	BP	negative regulation of chemokine-mediated signaling pathway	4/2126	6/38360	0.000128941	1
4	GO:0016098	BP	monoterpenoid metabolic process	4/2126	6/38360	0.000128941	1
4	GO:0015920	BP	lipopolysaccharide transport	4/2126	6/38360	0.000128941	1
11	GO:0071622	BP	regulation of granulocyte chemotaxis	11/2126	53/38360	0.000129838	1
6	GO:0045919	BP	positive regulation of cytolysis	6/2126	16/38360	0.000142217	1
6	GO:0046949	BP	fatty-acyl-CoA biosynthetic process	6/2126	16/38360	0.000142217	1
6	GO:1903978	BP	regulation of microglial cell activation	6/2126	16/38360	0.000142217	1
36	GO:0030336	BP	negative regulation of cell migration	36/2126	333/38360	0.00014889	1
7	GO:0060263	BP	regulation of respiratory burst	7/2126	23/38360	0.00017743	1
5	GO:0060669	BP	embryonic placenta morphogenesis	5/2126	11/38360	0.000181398	1
18	GO:0042632	BP	cholesterol homeostasis	18/2126	125/38360	0.000187285	1
42	GO:0016054	BP	organic acid catabolic process	42/2126	411/38360	0.000187732	1
42	GO:0046395	BP	carboxylic acid catabolic process	42/2126	411/38360	0.000187732	1
13	GO:0006695	BP	cholesterol biosynthetic process	13/2126	74/38360	0.000196632	1
14	GO:0030301	BP	cholesterol transport	14/2126	84/38360	0.000202165	1
14	GO:0015918	BP	sterol transport	14/2126	84/38360	0.000202165	1
20	GO:0009062	BP	fatty acid catabolic process	20/2126	148/38360	0.000204574	1
18	GO:0055092	BP	sterol homeostasis	18/2126	126/38360	0.000207339	1
35	GO:0045926	BP	negative regulation of growth	35/2126	326/38360	0.000209227	1
6	GO:0060267	BP	positive regulation of respiratory burst	6/2126	17/38360	0.000209486	1
22	GO:0002250	BP	adaptive immune response	22/2126	166/38360	0.00021081	1
8	GO:0090023	BP	positive regulation of neutrophil chemotaxis	8/2126	31/38360	0.000219806	1
9	GO:0033344	BP	cholesterol efflux	9/2126	39/38360	0.000225861	1
23	GO:0016125	BP	sterol metabolic process	23/2126	182/38360	0.000227827	1
13	GO:1902653	BP	secondary alcohol biosynthetic process	13/2126	76/38360	0.000258871	1
133	GO:0010648	BP	negative regulation of cell communication	133/2126	1754/38360	0.000269725	1
9	GO:0006953	BP	acute-phase response	9/2126	40/38360	0.000277203	1
133	GO:0023057	BP	negative regulation of signaling	133/2126	1759/38360	0.00027787	1
8	GO:0045940	BP	positive regulation of steroid metabolic process	8/2126	32/38360	0.000278914	1
12	GO:0002526	BP	acute inflammatory response	12/2126	67/38360	0.000284144	1
4	GO:0042866	BP	pyruvate biosynthetic process	4/2126	7/38360	0.000287597	1
4	GO:0070099	BP	regulation of chemokine-mediated signaling pathway	4/2126	7/38360	0.000287597	1
4	GO:0002232	BP	leukocyte chemotaxis involved in inflammatory response	4/2126	7/38360	0.000287597	1
5	GO:1904729	BP	regulation of intestinal lipid absorption	5/2126	12/38360	0.000296757	1
5	GO:0030300	BP	regulation of intestinal cholesterol absorption	5/2126	12/38360	0.000296757	1
10	GO:0071827	BP	plasma lipoprotein particle organization	10/2126	49/38360	0.00030136	1
36	GO:0070372	BP	regulation of ERK1 and ERK2 cascade	36/2126	346/38360	0.000326009	1
8	GO:0035337	BP	fatty-acyl-CoA metabolic process	8/2126	33/38360	0.000350392	1
8	GO:0010874	BP	regulation of cholesterol efflux	8/2126	33/38360	0.000350392	1
171	GO:0051174	BP	regulation of phosphorus metabolic process	171/2126	2367/38360	0.000350412	1
25	GO:0046890	BP	regulation of lipid biosynthetic process	25/2126	210/38360	0.000355461	1
54	GO:0009725	BP	response to hormone	54/2126	590/38360	0.000362153	1
36	GO:2000146	BP	negative regulation of cell motility	36/2126	350/38360	0.000368471	1
21	GO:0001649	BP	osteoblast differentiation	21/2126	163/38360	0.000371171	1
6	GO:0099560	BP	synaptic membrane adhesion	6/2126	19/38360	0.00041728	1
6	GO:0034616	BP	response to laminar fluid shear stress	6/2126	19/38360	0.00041728	1
52	GO:0044282	BP	small molecule catabolic process	52/2126	569/38360	0.0004189	1
10	GO:0071825	BP	protein-lipid complex subunit organization	10/2126	51/38360	0.000423608	1
8	GO:0030575	BP	nuclear body organization	8/2126	34/38360	0.0004361	1
8	GO:0034368	BP	protein-lipid complex remodeling	8/2126	34/38360	0.0004361	1
8	GO:0034369	BP	plasma lipoprotein particle remodeling	8/2126	34/38360	0.0004361	1
8	GO:0009084	BP	glutamine family amino acid biosynthetic process	8/2126	34/38360	0.0004361	1
8	GO:0045725	BP	positive regulation of glycogen biosynthetic process	8/2126	34/38360	0.0004361	1
126	GO:0009968	BP	negative regulation of signal transduction	126/2126	1669/38360	0.000449447	1
17	GO:0035383	BP	thioester metabolic process	17/2126	123/38360	0.000455824	1
17	GO:0006637	BP	acyl-CoA metabolic process	17/2126	123/38360	0.000455824	1
5	GO:0045917	BP	positive regulation of complement activation	5/2126	13/38360	0.000460225	1
5	GO:0034145	BP	positive regulation of toll-like receptor 4 signaling pathway	5/2126	13/38360	0.000460225	1
5	GO:0042535	BP	positive regulation of tumor necrosis factor biosynthetic process	5/2126	13/38360	0.000460225	1
5	GO:0071931	BP	positive regulation of transcription involved in G1/S transition of mitotic cell cycle	5/2126	13/38360	0.000460225	1
5	GO:0030576	BP	Cajal body organization	5/2126	13/38360	0.000460225	1
153	GO:0042981	BP	regulation of apoptotic process	153/2126	2097/38360	0.000483726	1
170	GO:0019220	BP	regulation of phosphate metabolic process	170/2126	2364/38360	0.000489745	1
9	GO:0061564	BP	axon development	9/2126	43/38360	0.000492058	1
13	GO:0030168	BP	platelet activation	13/2126	81/38360	0.00049207	1
158	GO:0051240	BP	positive regulation of multicellular organismal process	158/2126	2178/38360	0.00050822	1
47	GO:0040007	BP	growth	47/2126	501/38360	0.000514018	1
243	GO:0050793	BP	regulation of developmental process	243/2126	3547/38360	0.000518726	1
155	GO:0043067	BP	regulation of programmed cell death	155/2126	2126/38360	0.000520165	1
20	GO:1902749	BP	regulation of cell cycle G2/M phase transition	20/2126	155/38360	0.000522552	1
7	GO:0043032	BP	positive regulation of macrophage activation	7/2126	27/38360	0.00052873	1
7	GO:0150077	BP	regulation of neuroinflammatory response	7/2126	27/38360	0.00052873	1
7	GO:0001833	BP	inner cell mass cell proliferation	7/2126	27/38360	0.00052873	1
8	GO:1902624	BP	positive regulation of neutrophil migration	8/2126	35/38360	0.000538065	1
8	GO:0034367	BP	protein-containing complex remodeling	8/2126	35/38360	0.000538065	1
11	GO:0045471	BP	response to ethanol	11/2126	62/38360	0.000547785	1
4	GO:0060265	BP	positive regulation of respiratory burst involved in inflammatory response	4/2126	8/38360	0.000549884	1
4	GO:0006548	BP	histidine catabolic process	4/2126	8/38360	0.000549884	1
4	GO:0006547	BP	histidine metabolic process	4/2126	8/38360	0.000549884	1
4	GO:0090361	BP	regulation of platelet-derived growth factor production	4/2126	8/38360	0.000549884	1
6	GO:0010872	BP	regulation of cholesterol esterification	6/2126	20/38360	0.000568265	1
29	GO:0050920	BP	regulation of chemotaxis	29/2126	263/38360	0.000568487	1
90	GO:0030334	BP	regulation of cell migration	90/2126	1129/38360	0.000572531	1
187	GO:2000026	BP	regulation of multicellular organismal development	187/2126	2641/38360	0.000574388	1
20	GO:0044272	BP	sulfur compound biosynthetic process	20/2126	157/38360	0.000576792	1
14	GO:0046889	BP	positive regulation of lipid biosynthetic process	14/2126	93/38360	0.000593589	1
532	GO:0048518	BP	positive regulation of biological process	532/2126	8438/38360	0.000621164	1
3	GO:0060948	BP	cardiac vascular smooth muscle cell development	3/2126	4/38360	0.000651811	1
3	GO:1904730	BP	negative regulation of intestinal lipid absorption	3/2126	4/38360	0.000651811	1
3	GO:0010430	BP	fatty acid omega-oxidation	3/2126	4/38360	0.000651811	1
3	GO:0045796	BP	negative regulation of intestinal cholesterol absorption	3/2126	4/38360	0.000651811	1
3	GO:0010949	BP	negative regulation of intestinal phytosterol absorption	3/2126	4/38360	0.000651811	1
8	GO:0090022	BP	regulation of neutrophil chemotaxis	8/2126	36/38360	0.000658477	1
8	GO:0070875	BP	positive regulation of glycogen metabolic process	8/2126	36/38360	0.000658477	1
7	GO:0098581	BP	detection of external biotic stimulus	7/2126	28/38360	0.000671474	1
10	GO:0043030	BP	regulation of macrophage activation	10/2126	54/38360	0.000682083	1
10	GO:0071675	BP	regulation of mononuclear cell migration	10/2126	54/38360	0.000682083	1
5	GO:2000465	BP	regulation of glycogen (starch) synthase activity	5/2126	14/38360	0.000683286	1
5	GO:0035338	BP	long-chain fatty-acyl-CoA biosynthetic process	5/2126	14/38360	0.000683286	1
9	GO:0035384	BP	thioester biosynthetic process	9/2126	45/38360	0.000699777	1
9	GO:0071616	BP	acyl-CoA biosynthetic process	9/2126	45/38360	0.000699777	1
57	GO:0008610	BP	lipid biosynthetic process	57/2126	651/38360	0.000702727	1
105	GO:0048878	BP	chemical homeostasis	105/2126	1363/38360	0.000710183	1
153	GO:0048585	BP	negative regulation of response to stimulus	153/2126	2113/38360	0.000722025	1
90	GO:0008284	BP	positive regulation of cell population proliferation	90/2126	1133/38360	0.000738808	1
19	GO:0034440	BP	lipid oxidation	19/2126	147/38360	0.000739615	1
6	GO:0042268	BP	regulation of cytolysis	6/2126	21/38360	0.000758447	1
8	GO:0032369	BP	negative regulation of lipid transport	8/2126	37/38360	0.000799693	1
11	GO:0051187	BP	cofactor catabolic process	11/2126	65/38360	0.000828541	1
114	GO:0051726	BP	regulation of cell cycle	114/2126	1506/38360	0.000831747	1
35	GO:0030258	BP	lipid modification	35/2126	348/38360	0.00083606	1
13	GO:0016126	BP	sterol biosynthetic process	13/2126	86/38360	0.000882814	1
19	GO:0033865	BP	nucleoside bisphosphate metabolic process	19/2126	151/38360	0.000897552	1
19	GO:0033875	BP	ribonucleoside bisphosphate metabolic process	19/2126	151/38360	0.000897552	1
19	GO:0034032	BP	purine nucleoside bisphosphate metabolic process	19/2126	151/38360	0.000897552	1
153	GO:0042325	BP	regulation of phosphorylation	153/2126	2128/38360	0.000908003	1
25	GO:0015980	BP	energy derivation by oxidation of organic compounds	25/2126	221/38360	0.00091158	1
10	GO:0000038	BP	very long-chain fatty acid metabolic process	10/2126	56/38360	0.000917766	1
12	GO:0007589	BP	body fluid secretion	12/2126	76/38360	0.000928296	1
142	GO:0001932	BP	regulation of protein phosphorylation	142/2126	1949/38360	0.000933217	1
4	GO:0052805	BP	imidazole-containing compound catabolic process	4/2126	9/38360	0.000946323	1
4	GO:0071603	BP	endothelial cell-cell adhesion	4/2126	9/38360	0.000946323	1
4	GO:0052803	BP	imidazole-containing compound metabolic process	4/2126	9/38360	0.000946323	1
5	GO:0071499	BP	cellular response to laminar fluid shear stress	5/2126	15/38360	0.000978298	1
5	GO:0060457	BP	negative regulation of digestive system process	5/2126	15/38360	0.000978298	1
5	GO:2000672	BP	negative regulation of motor neuron apoptotic process	5/2126	15/38360	0.000978298	1
5	GO:1904478	BP	regulation of intestinal absorption	5/2126	15/38360	0.000978298	1
6	GO:0033700	BP	phospholipid efflux	6/2126	22/38360	0.000994258	1
12	GO:0061351	BP	neural precursor cell proliferation	12/2126	77/38360	0.00104506	1
7	GO:0000083	BP	regulation of transcription involved in G1/S transition of mitotic cell cycle	7/2126	30/38360	0.00104755	1
20	GO:0015850	BP	organic hydroxy compound transport	20/2126	167/38360	0.00106136	1
11	GO:0032370	BP	positive regulation of lipid transport	11/2126	67/38360	0.00107499	1
13	GO:0070373	BP	negative regulation of ERK1 and ERK2 cascade	13/2126	88/38360	0.00109924	1
137	GO:0002682	BP	regulation of immune system process	137/2126	1883/38360	0.00112013	1
19	GO:0002687	BP	positive regulation of leukocyte migration	19/2126	155/38360	0.00113101	1
111	GO:0010562	BP	positive regulation of phosphorus metabolic process	111/2126	1476/38360	0.00113258	1
111	GO:0045937	BP	positive regulation of phosphate metabolic process	111/2126	1476/38360	0.00113258	1
9	GO:0002686	BP	negative regulation of leukocyte migration	9/2126	48/38360	0.0011405	1
10	GO:1902751	BP	positive regulation of cell cycle G2/M phase transition	10/2126	58/38360	0.00121637	1
58	GO:0042493	BP	response to drug	58/2126	682/38360	0.00126994	1
6	GO:0045723	BP	positive regulation of fatty acid biosynthetic process	6/2126	23/38360	0.00128255	1
44	GO:0030111	BP	regulation of Wnt signaling pathway	44/2126	485/38360	0.00132332	1
176	GO:0031399	BP	regulation of protein modification process	176/2126	2515/38360	0.00135281	1
5	GO:2000671	BP	regulation of motor neuron apoptotic process	5/2126	16/38360	0.00135833	1
29	GO:0044242	BP	cellular lipid catabolic process	29/2126	279/38360	0.00135995	1
22	GO:0045995	BP	regulation of embryonic development	22/2126	194/38360	0.00137109	1
18	GO:0019395	BP	fatty acid oxidation	18/2126	146/38360	0.00147858	1
19	GO:0043255	BP	regulation of carbohydrate biosynthetic process	19/2126	160/38360	0.00155147	1
3	GO:0061890	BP	positive regulation of astrocyte activation	3/2126	5/38360	0.00156208	1
3	GO:0002933	BP	lipid hydroxylation	3/2126	5/38360	0.00156208	1
3	GO:0060312	BP	regulation of blood vessel remodeling	3/2126	5/38360	0.00156208	1
3	GO:0150062	BP	complement-mediated synapse pruning	3/2126	5/38360	0.00156208	1
3	GO:0150064	BP	vertebrate eye-specific patterning	3/2126	5/38360	0.00156208	1
3	GO:0061042	BP	vascular wound healing	3/2126	5/38360	0.00156208	1
136	GO:0009605	BP	response to external stimulus	136/2126	1878/38360	0.00157133	1
7	GO:0051154	BP	negative regulation of striated muscle cell differentiation	7/2126	32/38360	0.00157179	1
10	GO:0002504	BP	antigen processing and presentation of peptide or polysaccharide antigen via MHC class II	10/2126	60/38360	0.00158974	1
37	GO:0051271	BP	negative regulation of cellular component movement	37/2126	389/38360	0.00161855	1
8	GO:1902622	BP	regulation of neutrophil migration	8/2126	41/38360	0.00162541	1
6	GO:0034143	BP	regulation of toll-like receptor 4 signaling pathway	6/2126	24/38360	0.00163055	1
6	GO:0042744	BP	hydrogen peroxide catabolic process	6/2126	24/38360	0.00163055	1
19	GO:0016049	BP	cell growth	19/2126	161/38360	0.00165544	1
74	GO:0008285	BP	negative regulation of cell population proliferation	74/2126	923/38360	0.00166415	1
80	GO:0016477	BP	cell migration	80/2126	1013/38360	0.00166783	1
41	GO:0006869	BP	lipid transport	41/2126	447/38360	0.00167104	1
17	GO:0009064	BP	glutamine family amino acid metabolic process	17/2126	134/38360	0.00169202	1
118	GO:0051241	BP	negative regulation of multicellular organismal process	118/2126	1603/38360	0.0017538	1
23	GO:0055088	BP	lipid homeostasis	23/2126	205/38360	0.0017683	1
9	GO:0007595	BP	lactation	9/2126	51/38360	0.00178224	1
10	GO:0033866	BP	nucleoside bisphosphate biosynthetic process	10/2126	61/38360	0.0018085	1
10	GO:0006778	BP	porphyrin-containing compound metabolic process	10/2126	61/38360	0.0018085	1
10	GO:0034033	BP	purine nucleoside bisphosphate biosynthetic process	10/2126	61/38360	0.0018085	1
10	GO:0034030	BP	ribonucleoside bisphosphate biosynthetic process	10/2126	61/38360	0.0018085	1
12	GO:0051785	BP	positive regulation of nuclear division	12/2126	82/38360	0.00182694	1
5	GO:0034380	BP	high-density lipoprotein particle assembly	5/2126	17/38360	0.00183702	1
5	GO:0006534	BP	cysteine metabolic process	5/2126	17/38360	0.00183702	1
13	GO:0046626	BP	regulation of insulin receptor signaling pathway	13/2126	93/38360	0.00184028	1
91	GO:2000145	BP	regulation of cell motility	91/2126	1185/38360	0.00189854	1
7	GO:0009595	BP	detection of biotic stimulus	7/2126	33/38360	0.00190063	1
7	GO:0090025	BP	regulation of monocyte chemotaxis	7/2126	33/38360	0.00190063	1
17	GO:0008652	BP	cellular amino acid biosynthetic process	17/2126	137/38360	0.00195493	1
6	GO:0008209	BP	androgen metabolic process	6/2126	25/38360	0.00204583	1
92	GO:0002684	BP	positive regulation of immune system process	92/2126	1203/38360	0.00204979	1
26	GO:0051783	BP	regulation of nuclear division	26/2126	251/38360	0.00208362	1
30	GO:0001101	BP	response to acid chemical	30/2126	301/38360	0.00209894	1
73	GO:1901701	BP	cellular response to oxygen-containing compound	73/2126	919/38360	0.00211287	1
86	GO:0051960	BP	regulation of nervous system development	86/2126	1113/38360	0.0021505	1
74	GO:0030155	BP	regulation of cell adhesion	74/2126	932/38360	0.00223877	1
45	GO:0001558	BP	regulation of cell growth	45/2126	506/38360	0.00224279	1
4	GO:0060264	BP	regulation of respiratory burst involved in inflammatory response	4/2126	11/38360	0.00226618	1
4	GO:0150078	BP	positive regulation of neuroinflammatory response	4/2126	11/38360	0.00226618	1
4	GO:0006069	BP	ethanol oxidation	4/2126	11/38360	0.00226618	1
7	GO:0042116	BP	macrophage activation	7/2126	34/38360	0.00228032	1
7	GO:0032376	BP	positive regulation of cholesterol transport	7/2126	34/38360	0.00228032	1
7	GO:0032373	BP	positive regulation of sterol transport	7/2126	34/38360	0.00228032	1
90	GO:0007155	BP	cell adhesion	90/2126	1178/38360	0.00229589	1
14	GO:0003014	BP	renal system process	14/2126	107/38360	0.00236995	1
14	GO:1900076	BP	regulation of cellular response to insulin stimulus	14/2126	107/38360	0.00236995	1
14	GO:0051963	BP	regulation of synapse assembly	14/2126	107/38360	0.00236995	1
168	GO:0030154	BP	cell differentiation	168/2126	2412/38360	0.00237721	1
16	GO:0007613	BP	memory	16/2126	126/38360	0.00240447	1
16	GO:0014013	BP	regulation of gliogenesis	16/2126	126/38360	0.00240447	1
5	GO:0030638	BP	polyketide metabolic process	5/2126	18/38360	0.00242837	1
5	GO:0030647	BP	aminoglycoside antibiotic metabolic process	5/2126	18/38360	0.00242837	1
5	GO:0032490	BP	detection of molecule of bacterial origin	5/2126	18/38360	0.00242837	1
5	GO:0016322	BP	neuron remodeling	5/2126	18/38360	0.00242837	1
5	GO:0044597	BP	daunorubicin metabolic process	5/2126	18/38360	0.00242837	1
5	GO:0044598	BP	doxorubicin metabolic process	5/2126	18/38360	0.00242837	1
13	GO:1900182	BP	positive regulation of protein localization to nucleus	13/2126	96/38360	0.00245545	1
12	GO:0120162	BP	positive regulation of cold-induced thermogenesis	12/2126	85/38360	0.00249146	1
6	GO:0031102	BP	neuron projection regeneration	6/2126	26/38360	0.00253621	1
6	GO:0090136	BP	epithelial cell-cell adhesion	6/2126	26/38360	0.00253621	1
6	GO:0035336	BP	long-chain fatty-acyl-CoA metabolic process	6/2126	26/38360	0.00253621	1
6	GO:0010875	BP	positive regulation of cholesterol efflux	6/2126	26/38360	0.00253621	1
10	GO:0042307	BP	positive regulation of protein import into nucleus	10/2126	64/38360	0.00261422	1
10	GO:0046364	BP	monosaccharide biosynthetic process	10/2126	64/38360	0.00261422	1
27	GO:0006109	BP	regulation of carbohydrate metabolic process	27/2126	266/38360	0.00268173	1
53	GO:0002694	BP	regulation of leukocyte activation	53/2126	630/38360	0.00270354	1
17	GO:1901654	BP	response to ketone	17/2126	143/38360	0.00275399	1
96	GO:0040012	BP	regulation of locomotion	96/2126	1280/38360	0.00279586	1
14	GO:0045913	BP	positive regulation of carbohydrate metabolic process	14/2126	109/38360	0.00281992	1
153	GO:0002376	BP	immune system process	153/2126	2186/38360	0.0028202	1
59	GO:1902532	BP	negative regulation of intracellular signal transduction	59/2126	720/38360	0.00294697	1
90	GO:0022610	BP	biological adhesion	90/2126	1189/38360	0.00297913	1
3	GO:0061476	BP	response to anticoagulant	3/2126	6/38360	0.00299522	1
3	GO:0072126	BP	positive regulation of glomerular mesangial cell proliferation	3/2126	6/38360	0.00299522	1
3	GO:0036146	BP	cellular response to mycotoxin	3/2126	6/38360	0.00299522	1
3	GO:0070859	BP	positive regulation of bile acid biosynthetic process	3/2126	6/38360	0.00299522	1
3	GO:1904253	BP	positive regulation of bile acid metabolic process	3/2126	6/38360	0.00299522	1
3	GO:1904479	BP	negative regulation of intestinal absorption	3/2126	6/38360	0.00299522	1
3	GO:0035723	BP	interleukin-15-mediated signaling pathway	3/2126	6/38360	0.00299522	1
3	GO:1901674	BP	regulation of histone H3-K27 acetylation	3/2126	6/38360	0.00299522	1
3	GO:0071504	BP	cellular response to heparin	3/2126	6/38360	0.00299522	1
3	GO:0071503	BP	response to heparin	3/2126	6/38360	0.00299522	1
2	GO:0044524	BP	protein sulfhydration	2/2126	2/38360	0.00307027	1
2	GO:0072289	BP	metanephric nephron tubule formation	2/2126	2/38360	0.00307027	1
2	GO:0018352	BP	protein-pyridoxal-5-phosphate linkage	2/2126	2/38360	0.00307027	1
2	GO:0018272	BP	protein-pyridoxal-5-phosphate linkage via peptidyl-N6-pyridoxal phosphate-L-lysine	2/2126	2/38360	0.00307027	1
2	GO:0007091	BP	metaphase/anaphase transition of mitotic cell cycle	2/2126	2/38360	0.00307027	1
2	GO:0046671	BP	negative regulation of retinal cell programmed cell death	2/2126	2/38360	0.00307027	1
2	GO:1901629	BP	regulation of presynaptic membrane organization	2/2126	2/38360	0.00307027	1
2	GO:0097185	BP	cellular response to azide	2/2126	2/38360	0.00307027	1
2	GO:0097184	BP	response to azide	2/2126	2/38360	0.00307027	1
2	GO:0044784	BP	metaphase/anaphase transition of cell cycle	2/2126	2/38360	0.00307027	1
2	GO:0006710	BP	androgen catabolic process	2/2126	2/38360	0.00307027	1
2	GO:0060221	BP	retinal rod cell differentiation	2/2126	2/38360	0.00307027	1
2	GO:0001581	BP	detection of chemical stimulus involved in sensory perception of sour taste	2/2126	2/38360	0.00307027	1
2	GO:0090675	BP	intermicrovillar adhesion	2/2126	2/38360	0.00307027	1
2	GO:0035874	BP	cellular response to copper ion starvation	2/2126	2/38360	0.00307027	1
2	GO:0035063	BP	nuclear speck organization	2/2126	2/38360	0.00307027	1
2	GO:0046176	BP	aldonic acid catabolic process	2/2126	2/38360	0.00307027	1
2	GO:0046177	BP	D-gluconate catabolic process	2/2126	2/38360	0.00307027	1
2	GO:0120126	BP	response to copper ion starvation	2/2126	2/38360	0.00307027	1
2	GO:0051597	BP	response to methylmercury	2/2126	2/38360	0.00307027	1
467	GO:0048522	BP	positive regulation of cellular process	467/2126	7466/38360	0.00307506	1
22	GO:0010906	BP	regulation of glucose metabolic process	22/2126	205/38360	0.00308597	1
186	GO:0007166	BP	cell surface receptor signaling pathway	186/2126	2727/38360	0.00312661	1
5	GO:0006067	BP	ethanol metabolic process	5/2126	19/38360	0.00314662	1
7	GO:0044058	BP	regulation of digestive system process	7/2126	36/38360	0.0032125	1
4	GO:0007171	BP	activation of transmembrane receptor protein tyrosine kinase activity	4/2126	12/38360	0.00325089	1
4	GO:0034374	BP	low-density lipoprotein particle remodeling	4/2126	12/38360	0.00325089	1
4	GO:1900221	BP	regulation of amyloid-beta clearance	4/2126	12/38360	0.00325089	1
4	GO:0002692	BP	negative regulation of cellular extravasation	4/2126	12/38360	0.00325089	1
157	GO:0010647	BP	positive regulation of cell communication	157/2126	2259/38360	0.00327451	1
10	GO:0070206	BP	protein trimerization	10/2126	66/38360	0.00329491	1
10	GO:0045840	BP	positive regulation of mitotic nuclear division	10/2126	66/38360	0.00329491	1
15	GO:0010389	BP	regulation of G2/M transition of mitotic cell cycle	15/2126	117/38360	0.00332389	1
15	GO:0006635	BP	fatty acid beta-oxidation	15/2126	117/38360	0.00332389	1
11	GO:1903036	BP	positive regulation of response to wounding	11/2126	77/38360	0.00337462	1
103	GO:0042327	BP	positive regulation of phosphorylation	103/2126	1393/38360	0.00338602	1
16	GO:1900180	BP	regulation of protein localization to nucleus	16/2126	133/38360	0.00339331	1
9	GO:0051148	BP	negative regulation of muscle cell differentiation	9/2126	56/38360	0.00346394	1
8	GO:0090184	BP	positive regulation of kidney development	8/2126	46/38360	0.00347377	1
13	GO:0008286	BP	insulin receptor signaling pathway	13/2126	100/38360	0.00352804	1
36	GO:1901605	BP	alpha-amino acid metabolic process	36/2126	391/38360	0.00353834	1
16	GO:0120161	BP	regulation of cold-induced thermogenesis	16/2126	134/38360	0.00359228	1
93	GO:0009628	BP	response to abiotic stimulus	93/2126	1240/38360	0.0036075	1
58	GO:0001775	BP	cell activation	58/2126	712/38360	0.00365904	1
12	GO:0050810	BP	regulation of steroid biosynthetic process	12/2126	89/38360	0.00367056	1
55	GO:0050865	BP	regulation of cell activation	55/2126	670/38360	0.00367899	1
10	GO:0032885	BP	regulation of polysaccharide biosynthetic process	10/2126	67/38360	0.00368437	1
36	GO:0050867	BP	positive regulation of cell activation	36/2126	395/38360	0.00374481	1
6	GO:0044130	BP	negative regulation of growth of symbiont in host	6/2126	28/38360	0.00377477	1
6	GO:0044146	BP	negative regulation of growth of symbiont involved in interaction with host	6/2126	28/38360	0.00377477	1
6	GO:0016137	BP	glycoside metabolic process	6/2126	28/38360	0.00377477	1
6	GO:0042448	BP	progesterone metabolic process	6/2126	28/38360	0.00377477	1
34	GO:0090068	BP	positive regulation of cell cycle process	34/2126	367/38360	0.00380274	1
16	GO:0042035	BP	regulation of cytokine biosynthetic process	16/2126	135/38360	0.00380731	1
121	GO:0006928	BP	movement of cell or subcellular component	121/2126	1692/38360	0.00395332	1
21	GO:2000241	BP	regulation of reproductive process	21/2126	195/38360	0.00396509	1
5	GO:0034501	BP	protein localization to kinetochore	5/2126	20/38360	0.00400607	1
5	GO:0048711	BP	positive regulation of astrocyte differentiation	5/2126	20/38360	0.00400607	1
36	GO:0035239	BP	tube morphogenesis	36/2126	399/38360	0.00403666	1
16	GO:0019218	BP	regulation of steroid metabolic process	16/2126	136/38360	0.00403898	1
196	GO:0048584	BP	positive regulation of response to stimulus	196/2126	2902/38360	0.00407038	1
21	GO:0097305	BP	response to alcohol	21/2126	196/38360	0.00409073	1
41	GO:0048638	BP	regulation of developmental growth	41/2126	467/38360	0.00410084	1
13	GO:0031099	BP	regeneration	13/2126	102/38360	0.00419169	1
7	GO:0044550	BP	secondary metabolite biosynthetic process	7/2126	38/38360	0.00441028	1
92	GO:0040011	BP	locomotion	92/2126	1239/38360	0.00444284	1
15	GO:0006112	BP	energy reserve metabolic process	15/2126	124/38360	0.0044884	1
4	GO:0070327	BP	thyroid hormone transport	4/2126	13/38360	0.00449119	1
4	GO:0006145	BP	purine nucleobase catabolic process	4/2126	13/38360	0.00449119	1
157	GO:0023056	BP	positive regulation of signaling	157/2126	2271/38360	0.00449701	1
19	GO:0032946	BP	positive regulation of mononuclear cell proliferation	19/2126	175/38360	0.00451783	1
6	GO:0044144	BP	modulation of growth of symbiont involved in interaction with host	6/2126	29/38360	0.00453955	1
6	GO:0044126	BP	regulation of growth of symbiont in host	6/2126	29/38360	0.00453955	1
11	GO:0032881	BP	regulation of polysaccharide metabolic process	11/2126	80/38360	0.00455109	1
8	GO:0031663	BP	lipopolysaccharide-mediated signaling pathway	8/2126	48/38360	0.00455577	1
8	GO:0017001	BP	antibiotic catabolic process	8/2126	48/38360	0.00455577	1
23	GO:0051302	BP	regulation of cell division	23/2126	223/38360	0.00457708	1
28	GO:0032944	BP	regulation of mononuclear cell proliferation	28/2126	293/38360	0.00462736	1
21	GO:0051147	BP	regulation of muscle cell differentiation	21/2126	200/38360	0.0047134	1
35	GO:0002696	BP	positive regulation of leukocyte activation	35/2126	385/38360	0.00473001	1
44	GO:0045787	BP	positive regulation of cell cycle	44/2126	517/38360	0.00483056	1
94	GO:0051270	BP	regulation of cellular component movement	94/2126	1268/38360	0.00486011	1
9	GO:0003179	BP	heart valve morphogenesis	9/2126	59/38360	0.00495382	1
20	GO:0016051	BP	carbohydrate biosynthetic process	20/2126	183/38360	0.0049712	1
15	GO:0040014	BP	regulation of multicellular organism growth	15/2126	126/38360	0.00499606	1
5	GO:0003180	BP	aortic valve morphogenesis	5/2126	21/38360	0.00502095	1
5	GO:0042534	BP	regulation of tumor necrosis factor biosynthetic process	5/2126	21/38360	0.00502095	1
5	GO:0042573	BP	retinoic acid metabolic process	5/2126	21/38360	0.00502095	1
5	GO:0043368	BP	positive T cell selection	5/2126	21/38360	0.00502095	1
3	GO:2001015	BP	negative regulation of skeletal muscle cell differentiation	3/2126	7/38360	0.00502593	1
3	GO:0048096	BP	chromatin-mediated maintenance of transcription	3/2126	7/38360	0.00502593	1
3	GO:0071676	BP	negative regulation of mononuclear cell migration	3/2126	7/38360	0.00502593	1
3	GO:0010046	BP	response to mycotoxin	3/2126	7/38360	0.00502593	1
3	GO:0019344	BP	cysteine biosynthetic process	3/2126	7/38360	0.00502593	1
3	GO:0001970	BP	positive regulation of activation of membrane attack complex	3/2126	7/38360	0.00502593	1
3	GO:0006542	BP	glutamine biosynthetic process	3/2126	7/38360	0.00502593	1
3	GO:0046533	BP	negative regulation of photoreceptor cell differentiation	3/2126	7/38360	0.00502593	1
20	GO:0050921	BP	positive regulation of chemotaxis	20/2126	184/38360	0.00507184	1
10	GO:0090303	BP	positive regulation of wound healing	10/2126	70/38360	0.00507501	1
7	GO:0045058	BP	T cell selection	7/2126	39/38360	0.00512242	1
33	GO:0006732	BP	coenzyme metabolic process	33/2126	361/38360	0.00514607	1
84	GO:0048870	BP	cell motility	84/2126	1117/38360	0.00518007	1
8	GO:0001942	BP	hair follicle development	8/2126	49/38360	0.00518532	1
8	GO:0006636	BP	unsaturated fatty acid biosynthetic process	8/2126	49/38360	0.00518532	1
99	GO:0060548	BP	negative regulation of cell death	99/2126	1355/38360	0.00533402	1
17	GO:0046165	BP	alcohol biosynthetic process	17/2126	147/38360	0.00547801	1
11	GO:0050994	BP	regulation of lipid catabolic process	11/2126	82/38360	0.00550131	1
134	GO:0009653	BP	anatomical structure morphogenesis	134/2126	1912/38360	0.00554732	1
36	GO:0040013	BP	negative regulation of locomotion	36/2126	402/38360	0.00572084	1
12	GO:0070555	BP	response to interleukin-1	12/2126	94/38360	0.0057353	1
97	GO:0001934	BP	positive regulation of protein phosphorylation	97/2126	1325/38360	0.00584384	1
243	GO:0032879	BP	regulation of localization	243/2126	3714/38360	0.00585753	1
8	GO:0006536	BP	glutamate metabolic process	8/2126	50/38360	0.00587919	1
8	GO:0060325	BP	face morphogenesis	8/2126	50/38360	0.00587919	1
4	GO:0071223	BP	cellular response to lipoteichoic acid	4/2126	14/38360	0.00601435	1
4	GO:0003184	BP	pulmonary valve morphogenesis	4/2126	14/38360	0.00601435	1
4	GO:0072124	BP	regulation of glomerular mesangial cell proliferation	4/2126	14/38360	0.00601435	1
4	GO:2000402	BP	negative regulation of lymphocyte migration	4/2126	14/38360	0.00601435	1
4	GO:0048642	BP	negative regulation of skeletal muscle tissue development	4/2126	14/38360	0.00601435	1
4	GO:0034370	BP	triglyceride-rich lipoprotein particle remodeling	4/2126	14/38360	0.00601435	1
4	GO:0070391	BP	response to lipoteichoic acid	4/2126	14/38360	0.00601435	1
25	GO:0044262	BP	cellular carbohydrate metabolic process	25/2126	258/38360	0.00607923	1
17	GO:0001503	BP	ossification	17/2126	151/38360	0.0061244	1
9	GO:0001906	BP	cell killing	9/2126	61/38360	0.00619461	1
5	GO:0002281	BP	macrophage activation involved in immune response	5/2126	22/38360	0.00620527	1
10	GO:0033013	BP	tetrapyrrole metabolic process	10/2126	72/38360	0.00620985	1
22	GO:0045931	BP	positive regulation of mitotic cell cycle	22/2126	215/38360	0.00623034	1
6	GO:0034377	BP	plasma lipoprotein particle assembly	6/2126	31/38360	0.00640221	1
39	GO:0072503	BP	cellular divalent inorganic cation homeostasis	39/2126	449/38360	0.00656804	1
24	GO:0097164	BP	ammonium ion metabolic process	24/2126	242/38360	0.00658824	1
11	GO:0006641	BP	triglyceride metabolic process	11/2126	84/38360	0.00660132	1
30	GO:0043062	BP	extracellular structure organization	30/2126	323/38360	0.00661728	1
41	GO:0072507	BP	divalent inorganic cation homeostasis	41/2126	484/38360	0.00680131	1
24	GO:0030178	BP	negative regulation of Wnt signaling pathway	24/2126	245/38360	0.0070455	1
24	GO:0001666	BP	response to hypoxia	24/2126	245/38360	0.0070455	1
11	GO:0045685	BP	regulation of glial cell differentiation	11/2126	85/38360	0.00721225	1
32	GO:0050890	BP	cognition	32/2126	357/38360	0.00723854	1
53	GO:0009887	BP	animal organ morphogenesis	53/2126	656/38360	0.00733132	1
13	GO:0006639	BP	acylglycerol metabolic process	13/2126	103/38360	0.00735182	1
22	GO:0043524	BP	negative regulation of neuron apoptotic process	22/2126	221/38360	0.00739474	1
56	GO:0045786	BP	negative regulation of cell cycle	56/2126	702/38360	0.0074411	1
8	GO:1901661	BP	quinone metabolic process	8/2126	52/38360	0.00747606	1
20	GO:0045834	BP	positive regulation of lipid metabolic process	20/2126	196/38360	0.00749272	1
10	GO:0007200	BP	phospholipase C-activating G protein-coupled receptor signaling pathway	10/2126	74/38360	0.00753273	1
10	GO:1904591	BP	positive regulation of protein import	10/2126	74/38360	0.00753273	1
5	GO:1905606	BP	regulation of presynapse assembly	5/2126	23/38360	0.00757269	1
5	GO:0042759	BP	long-chain fatty acid biosynthetic process	5/2126	23/38360	0.00757269	1
5	GO:1903792	BP	negative regulation of anion transport	5/2126	23/38360	0.00757269	1
24	GO:0036293	BP	response to decreased oxygen levels	24/2126	248/38360	0.00762965	1
3	GO:2000542	BP	negative regulation of gastrulation	3/2126	8/38360	0.00771156	1
3	GO:0045607	BP	regulation of inner ear auditory receptor cell differentiation	3/2126	8/38360	0.00771156	1
3	GO:1901724	BP	positive regulation of cell proliferation involved in kidney development	3/2126	8/38360	0.00771156	1
3	GO:1905820	BP	positive regulation of chromosome separation	3/2126	8/38360	0.00771156	1
3	GO:2000980	BP	regulation of inner ear receptor cell differentiation	3/2126	8/38360	0.00771156	1
3	GO:0032532	BP	regulation of microvillus length	3/2126	8/38360	0.00771156	1
3	GO:0045631	BP	regulation of mechanoreceptor differentiation	3/2126	8/38360	0.00771156	1
28	GO:0070663	BP	regulation of leukocyte proliferation	28/2126	303/38360	0.00775642	1
7	GO:0009250	BP	glucan biosynthetic process	7/2126	42/38360	0.00777908	1
7	GO:0031016	BP	pancreas development	7/2126	42/38360	0.00777908	1
7	GO:0005978	BP	glycogen biosynthetic process	7/2126	42/38360	0.00777908	1
59	GO:1903047	BP	mitotic cell cycle process	59/2126	754/38360	0.00783338	1
4	GO:0048009	BP	insulin-like growth factor receptor signaling pathway	4/2126	15/38360	0.00784565	1
4	GO:0032375	BP	negative regulation of cholesterol transport	4/2126	15/38360	0.00784565	1
4	GO:0032372	BP	negative regulation of sterol transport	4/2126	15/38360	0.00784565	1
4	GO:0070857	BP	regulation of bile acid biosynthetic process	4/2126	15/38360	0.00784565	1
4	GO:0070989	BP	oxidative demethylation	4/2126	15/38360	0.00784565	1
13	GO:0006638	BP	neutral lipid metabolic process	13/2126	105/38360	0.00786315	1
37	GO:0055074	BP	calcium ion homeostasis	37/2126	431/38360	0.0079838	1
24	GO:0005996	BP	monosaccharide metabolic process	24/2126	250/38360	0.00809253	1
116	GO:0031401	BP	positive regulation of protein modification process	116/2126	1645/38360	0.00809871	1
10	GO:0009069	BP	serine family amino acid metabolic process	10/2126	75/38360	0.0082707	1
35	GO:0006874	BP	cellular calcium ion homeostasis	35/2126	403/38360	0.00837165	1
8	GO:0046888	BP	negative regulation of hormone secretion	8/2126	53/38360	0.00838721	1
33	GO:0009617	BP	response to bacterium	33/2126	373/38360	0.00843454	1
19	GO:0048754	BP	branching morphogenesis of an epithelial tube	19/2126	183/38360	0.00846741	1
13	GO:0009308	BP	amine metabolic process	13/2126	107/38360	0.00851909	1
11	GO:2000243	BP	positive regulation of reproductive process	11/2126	87/38360	0.00856566	1
14	GO:1901607	BP	alpha-amino acid biosynthetic process	14/2126	122/38360	0.00868628	1
23	GO:0010675	BP	regulation of cellular carbohydrate metabolic process	23/2126	233/38360	0.00871737	1
6	GO:0065005	BP	protein-lipid complex assembly	6/2126	33/38360	0.00876499	1
7	GO:0034405	BP	response to fluid shear stress	7/2126	43/38360	0.00885688	1
7	GO:0022612	BP	gland morphogenesis	7/2126	43/38360	0.00885688	1
7	GO:0006261	BP	DNA-dependent DNA replication	7/2126	43/38360	0.00885688	1
2	GO:0061698	BP	protein deglutarylation	2/2126	3/38360	0.00887078	1
2	GO:1904393	BP	regulation of skeletal muscle acetylcholine-gated channel clustering	2/2126	3/38360	0.00887078	1
2	GO:1901509	BP	regulation of endothelial tube morphogenesis	2/2126	3/38360	0.00887078	1
2	GO:0006550	BP	isoleucine catabolic process	2/2126	3/38360	0.00887078	1
2	GO:0060414	BP	aorta smooth muscle tissue morphogenesis	2/2126	3/38360	0.00887078	1
2	GO:0014042	BP	positive regulation of neuron maturation	2/2126	3/38360	0.00887078	1
2	GO:0007525	BP	somatic muscle development	2/2126	3/38360	0.00887078	1
2	GO:0019521	BP	D-gluconate metabolic process	2/2126	3/38360	0.00887078	1
2	GO:0019520	BP	aldonic acid metabolic process	2/2126	3/38360	0.00887078	1
2	GO:1990523	BP	bone regeneration	2/2126	3/38360	0.00887078	1
2	GO:0061699	BP	peptidyl-lysine deglutarylation	2/2126	3/38360	0.00887078	1
2	GO:1903826	BP	arginine transmembrane transport	2/2126	3/38360	0.00887078	1
2	GO:1902949	BP	positive regulation of tau-protein kinase activity	2/2126	3/38360	0.00887078	1
2	GO:0060279	BP	positive regulation of ovulation	2/2126	3/38360	0.00887078	1
2	GO:0003169	BP	coronary vein morphogenesis	2/2126	3/38360	0.00887078	1
2	GO:0060313	BP	negative regulation of blood vessel remodeling	2/2126	3/38360	0.00887078	1
2	GO:0045083	BP	negative regulation of interleukin-12 biosynthetic process	2/2126	3/38360	0.00887078	1
2	GO:0006549	BP	isoleucine metabolic process	2/2126	3/38360	0.00887078	1
2	GO:0060842	BP	arterial endothelial cell differentiation	2/2126	3/38360	0.00887078	1
2	GO:1903401	BP	L-lysine transmembrane transport	2/2126	3/38360	0.00887078	1
2	GO:0072301	BP	regulation of metanephric glomerular mesangial cell proliferation	2/2126	3/38360	0.00887078	1
2	GO:1902022	BP	L-lysine transport	2/2126	3/38360	0.00887078	1
2	GO:0072303	BP	positive regulation of glomerular metanephric mesangial cell proliferation	2/2126	3/38360	0.00887078	1
2	GO:1901628	BP	positive regulation of postsynaptic membrane organization	2/2126	3/38360	0.00887078	1
2	GO:1901675	BP	negative regulation of histone H3-K27 acetylation	2/2126	3/38360	0.00887078	1
2	GO:0051389	BP	inactivation of MAPKK activity	2/2126	3/38360	0.00887078	1
2	GO:0050955	BP	thermoception	2/2126	3/38360	0.00887078	1
2	GO:0051595	BP	response to methylglyoxal	2/2126	3/38360	0.00887078	1
2	GO:0072034	BP	renal vesicle induction	2/2126	3/38360	0.00887078	1
2	GO:0006147	BP	guanine catabolic process	2/2126	3/38360	0.00887078	1
36	GO:0048589	BP	developmental growth	36/2126	413/38360	0.0089148	1
10	GO:0055081	BP	anion homeostasis	10/2126	76/38360	0.00906296	1
19	GO:0070665	BP	positive regulation of leukocyte proliferation	19/2126	185/38360	0.00906567	1
5	GO:1902644	BP	tertiary alcohol metabolic process	5/2126	24/38360	0.00913641	1
5	GO:0140354	BP	lipid import into cell	5/2126	24/38360	0.00913641	1
5	GO:0003181	BP	atrioventricular valve morphogenesis	5/2126	24/38360	0.00913641	1
5	GO:0044539	BP	long-chain fatty acid import into cell	5/2126	24/38360	0.00913641	1
27	GO:0050670	BP	regulation of lymphocyte proliferation	27/2126	291/38360	0.00936795	1
8	GO:0045923	BP	positive regulation of fatty acid metabolic process	8/2126	54/38360	0.00937897	1
8	GO:0019319	BP	hexose biosynthetic process	8/2126	54/38360	0.00937897	1
14	GO:1901989	BP	positive regulation of cell cycle phase transition	14/2126	124/38360	0.00973822	1
52	GO:0007169	BP	transmembrane receptor protein tyrosine kinase signaling pathway	52/2126	657/38360	0.00974769	1
16	GO:0060560	BP	developmental growth involved in morphogenesis	16/2126	147/38360	0.00983065	1
10	GO:0010907	BP	positive regulation of glucose metabolic process	10/2126	77/38360	0.00991196	1
4	GO:2001169	BP	regulation of ATP biosynthetic process	4/2126	16/38360	0.0100081	1
4	GO:0010935	BP	regulation of macrophage cytokine production	4/2126	16/38360	0.0100081	1
4	GO:0010873	BP	positive regulation of cholesterol esterification	4/2126	16/38360	0.0100081	1
4	GO:0060977	BP	coronary vasculature morphogenesis	4/2126	16/38360	0.0100081	1
4	GO:1904251	BP	regulation of bile acid metabolic process	4/2126	16/38360	0.0100081	1
4	GO:0016048	BP	detection of temperature stimulus	4/2126	16/38360	0.0100081	1
4	GO:0002523	BP	leukocyte migration involved in inflammatory response	4/2126	16/38360	0.0100081	1
4	GO:0006750	BP	glutathione biosynthetic process	4/2126	16/38360	0.0100081	1
4	GO:0010832	BP	negative regulation of myotube differentiation	4/2126	16/38360	0.0100081	1
4	GO:0010898	BP	positive regulation of triglyceride catabolic process	4/2126	16/38360	0.0100081	1
91	GO:0022402	BP	cell cycle process	91/2126	1260/38360	0.0101509	1
6	GO:1900048	BP	positive regulation of hemostasis	6/2126	34/38360	0.0101546	1
6	GO:0030194	BP	positive regulation of blood coagulation	6/2126	34/38360	0.0101546	1
158	GO:0045595	BP	regulation of cell differentiation	158/2126	2337/38360	0.010201	1
8	GO:0005979	BP	regulation of glycogen biosynthetic process	8/2126	55/38360	0.0104554	1
8	GO:0010962	BP	regulation of glucan biosynthetic process	8/2126	55/38360	0.0104554	1
8	GO:1901862	BP	negative regulation of muscle tissue development	8/2126	55/38360	0.0104554	1
21	GO:0007088	BP	regulation of mitotic nuclear division	21/2126	215/38360	0.0106067	1
10	GO:0042306	BP	regulation of protein import into nucleus	10/2126	78/38360	0.0108202	1
13	GO:0006073	BP	cellular glucan metabolic process	13/2126	112/38360	0.0108382	1
13	GO:0044042	BP	glucan metabolic process	13/2126	112/38360	0.0108382	1
13	GO:0005977	BP	glycogen metabolic process	13/2126	112/38360	0.0108382	1
30	GO:0031175	BP	neuron projection development	30/2126	334/38360	0.0108869	1
5	GO:0071459	BP	protein localization to chromosome, centromeric region	5/2126	25/38360	0.0109091	1
5	GO:0046628	BP	positive regulation of insulin receptor signaling pathway	5/2126	25/38360	0.0109091	1
18	GO:0050671	BP	positive regulation of lymphocyte proliferation	18/2126	173/38360	0.0109235	1
60	GO:0008283	BP	cell population proliferation	60/2126	777/38360	0.0109436	1
12	GO:1905954	BP	positive regulation of lipid localization	12/2126	96/38360	0.010949	1
25	GO:0042742	BP	defense response to bacterium	25/2126	270/38360	0.0109629	1
37	GO:0006790	BP	sulfur compound metabolic process	37/2126	436/38360	0.0109963	1
3	GO:1903980	BP	positive regulation of microglial cell activation	3/2126	9/38360	0.0110942	1
3	GO:0001969	BP	regulation of activation of membrane attack complex	3/2126	9/38360	0.0110942	1
3	GO:0007260	BP	tyrosine phosphorylation of STAT protein	3/2126	9/38360	0.0110942	1
3	GO:0060837	BP	blood vessel endothelial cell differentiation	3/2126	9/38360	0.0110942	1
3	GO:0072702	BP	response to methyl methanesulfonate	3/2126	9/38360	0.0110942	1
3	GO:0072703	BP	cellular response to methyl methanesulfonate	3/2126	9/38360	0.0110942	1
3	GO:0098883	BP	synapse pruning	3/2126	9/38360	0.0110942	1
3	GO:0007256	BP	activation of JNKK activity	3/2126	9/38360	0.0110942	1
3	GO:0010818	BP	T cell chemotaxis	3/2126	9/38360	0.0110942	1
3	GO:0046532	BP	regulation of photoreceptor cell differentiation	3/2126	9/38360	0.0110942	1
30	GO:0048511	BP	rhythmic process	30/2126	336/38360	0.01117	1
7	GO:0060291	BP	long-term synaptic potentiation	7/2126	45/38360	0.0113346	1
9	GO:0001678	BP	cellular glucose homeostasis	9/2126	67/38360	0.0113725	1
8	GO:0048873	BP	homeostasis of number of cells within a tissue	8/2126	56/38360	0.0116207	1
6	GO:0072337	BP	modified amino acid transport	6/2126	35/38360	0.0116936	1
10	GO:0000271	BP	polysaccharide biosynthetic process	10/2126	79/38360	0.0117901	1
32	GO:0045927	BP	positive regulation of growth	32/2126	370/38360	0.0118742	1
22	GO:0001763	BP	morphogenesis of a branching structure	22/2126	227/38360	0.0121475	1
20	GO:0009266	BP	response to temperature stimulus	20/2126	202/38360	0.0123404	1
143	GO:0009967	BP	positive regulation of signal transduction	143/2126	2106/38360	0.0123733	1
9	GO:0048662	BP	negative regulation of smooth muscle cell proliferation	9/2126	68/38360	0.0124804	1
9	GO:0070873	BP	regulation of glycogen metabolic process	9/2126	68/38360	0.0124804	1
4	GO:0035385	BP	Roundabout signaling pathway	4/2126	17/38360	0.0125223	1
4	GO:0042754	BP	negative regulation of circadian rhythm	4/2126	17/38360	0.0125223	1
4	GO:0097242	BP	amyloid-beta clearance	4/2126	17/38360	0.0125223	1
4	GO:0002689	BP	negative regulation of leukocyte chemotaxis	4/2126	17/38360	0.0125223	1
4	GO:0046113	BP	nucleobase catabolic process	4/2126	17/38360	0.0125223	1
91	GO:0043069	BP	negative regulation of programmed cell death	91/2126	1272/38360	0.0126129	1
22	GO:0051048	BP	negative regulation of secretion	22/2126	229/38360	0.0126443	1
22	GO:0033500	BP	carbohydrate homeostasis	22/2126	229/38360	0.0126443	1
16	GO:0031570	BP	DNA integrity checkpoint	16/2126	153/38360	0.0126473	1
49	GO:0042326	BP	negative regulation of phosphorylation	49/2126	619/38360	0.0128196	1
5	GO:0030449	BP	regulation of complement activation	5/2126	26/38360	0.0129026	1
5	GO:0044364	BP	disruption of cells of other organism	5/2126	26/38360	0.0129026	1
5	GO:0031640	BP	killing of cells of other organism	5/2126	26/38360	0.0129026	1
5	GO:1901623	BP	regulation of lymphocyte chemotaxis	5/2126	26/38360	0.0129026	1
5	GO:0090026	BP	positive regulation of monocyte chemotaxis	5/2126	26/38360	0.0129026	1
5	GO:1905809	BP	negative regulation of synapse organization	5/2126	26/38360	0.0129026	1
22	GO:0007623	BP	circadian rhythm	22/2126	231/38360	0.0132336	1
6	GO:0050820	BP	positive regulation of coagulation	6/2126	36/38360	0.0133898	1
6	GO:0042036	BP	negative regulation of cytokine biosynthetic process	6/2126	36/38360	0.0133898	1
6	GO:0001825	BP	blastocyst formation	6/2126	36/38360	0.0133898	1
6	GO:0010971	BP	positive regulation of G2/M transition of mitotic cell cycle	6/2126	36/38360	0.0133898	1
6	GO:0008207	BP	C21-steroid hormone metabolic process	6/2126	36/38360	0.0133898	1
66	GO:0010564	BP	regulation of cell cycle process	66/2126	879/38360	0.0135736	1
15	GO:0043648	BP	dicarboxylic acid metabolic process	15/2126	139/38360	0.0136319	1
9	GO:0090183	BP	regulation of kidney development	9/2126	69/38360	0.0136667	1
18	GO:0071219	BP	cellular response to molecule of bacterial origin	18/2126	180/38360	0.0137088	1
31	GO:1901214	BP	regulation of neuron death	31/2126	356/38360	0.0138013	1
47	GO:0051962	BP	positive regulation of nervous system development	47/2126	590/38360	0.0139081	1
10	GO:0034121	BP	regulation of toll-like receptor signaling pathway	10/2126	81/38360	0.0139251	1
10	GO:0048592	BP	eye morphogenesis	10/2126	81/38360	0.0139251	1
8	GO:0032459	BP	regulation of protein oligomerization	8/2126	58/38360	0.0142337	1
7	GO:0008299	BP	isoprenoid biosynthetic process	7/2126	47/38360	0.0142783	1
60	GO:0005975	BP	carbohydrate metabolic process	60/2126	789/38360	0.014473	1
39	GO:1903829	BP	positive regulation of cellular protein localization	39/2126	472/38360	0.0145235	1
82	GO:0043549	BP	regulation of kinase activity	82/2126	1133/38360	0.0145369	1
34	GO:0060828	BP	regulation of canonical Wnt signaling pathway	34/2126	397/38360	0.0145394	1
34	GO:0046942	BP	carboxylic acid transport	34/2126	398/38360	0.0146552	1
34	GO:0015849	BP	organic acid transport	34/2126	399/38360	0.0147859	1
17	GO:0001822	BP	kidney development	17/2126	165/38360	0.0150023	1
5	GO:0060413	BP	atrial septum morphogenesis	5/2126	27/38360	0.0151282	1
5	GO:0060441	BP	epithelial tube branching involved in lung morphogenesis	5/2126	27/38360	0.0151282	1
5	GO:0010896	BP	regulation of triglyceride catabolic process	5/2126	27/38360	0.0151282	1
45	GO:0006520	BP	cellular amino acid metabolic process	45/2126	561/38360	0.0151286	1
3	GO:2001171	BP	positive regulation of ATP biosynthetic process	3/2126	10/38360	0.0152025	1
3	GO:0071638	BP	negative regulation of monocyte chemotactic protein-1 production	3/2126	10/38360	0.0152025	1
3	GO:0090193	BP	positive regulation of glomerulus development	3/2126	10/38360	0.0152025	1
3	GO:0050951	BP	sensory perception of temperature stimulus	3/2126	10/38360	0.0152025	1
6	GO:0031116	BP	positive regulation of microtubule polymerization	6/2126	37/38360	0.0152507	1
6	GO:1900371	BP	regulation of purine nucleotide biosynthetic process	6/2126	37/38360	0.0152507	1
6	GO:0030808	BP	regulation of nucleotide biosynthetic process	6/2126	37/38360	0.0152507	1
45	GO:0002683	BP	negative regulation of immune system process	45/2126	563/38360	0.0153355	1
4	GO:0090192	BP	regulation of glomerulus development	4/2126	18/38360	0.0154062	1
4	GO:0010893	BP	positive regulation of steroid biosynthetic process	4/2126	18/38360	0.0154062	1
4	GO:0044417	BP	translocation of molecules into host	4/2126	18/38360	0.0154062	1
4	GO:0019184	BP	nonribosomal peptide biosynthetic process	4/2126	18/38360	0.0154062	1
4	GO:0051836	BP	translocation of molecules into other organism involved in symbiotic interaction	4/2126	18/38360	0.0154062	1
8	GO:0042157	BP	lipoprotein metabolic process	8/2126	59/38360	0.0156893	1
7	GO:1903428	BP	positive regulation of reactive oxygen species biosynthetic process	7/2126	48/38360	0.0159382	1
19	GO:0015718	BP	monocarboxylic acid transport	19/2126	192/38360	0.0159678	1
21	GO:0061138	BP	morphogenesis of a branching epithelium	21/2126	218/38360	0.0160238	1
23	GO:1901617	BP	organic hydroxy compound biosynthetic process	23/2126	246/38360	0.0161535	1
37	GO:0019216	BP	regulation of lipid metabolic process	37/2126	448/38360	0.0163326	1
58	GO:0007154	BP	cell communication	58/2126	768/38360	0.0167473	1
11	GO:1900542	BP	regulation of purine nucleotide metabolic process	11/2126	90/38360	0.0168257	1
2	GO:0080184	BP	response to phenylpropanoid	2/2126	4/38360	0.0170898	1
2	GO:0033594	BP	response to hydroxyisoflavone	2/2126	4/38360	0.0170898	1
2	GO:0007207	BP	phospholipase C-activating G protein-coupled acetylcholine receptor signaling pathway	2/2126	4/38360	0.0170898	1
2	GO:0046668	BP	regulation of retinal cell programmed cell death	2/2126	4/38360	0.0170898	1
2	GO:1902261	BP	positive regulation of delayed rectifier potassium channel activity	2/2126	4/38360	0.0170898	1
2	GO:0061364	BP	apoptotic process involved in luteolysis	2/2126	4/38360	0.0170898	1
2	GO:0019427	BP	acetyl-CoA biosynthetic process from acetate	2/2126	4/38360	0.0170898	1
2	GO:0016539	BP	intein-mediated protein splicing	2/2126	4/38360	0.0170898	1
2	GO:0071413	BP	cellular response to hydroxyisoflavone	2/2126	4/38360	0.0170898	1
2	GO:0071412	BP	cellular response to genistein	2/2126	4/38360	0.0170898	1
2	GO:0033595	BP	response to genistein	2/2126	4/38360	0.0170898	1
2	GO:1901624	BP	negative regulation of lymphocyte chemotaxis	2/2126	4/38360	0.0170898	1
2	GO:0030908	BP	protein splicing	2/2126	4/38360	0.0170898	1
2	GO:0046305	BP	alkanesulfonate biosynthetic process	2/2126	4/38360	0.0170898	1
2	GO:0021773	BP	striatal medium spiny neuron differentiation	2/2126	4/38360	0.0170898	1
2	GO:0060534	BP	trachea cartilage development	2/2126	4/38360	0.0170898	1
2	GO:1990822	BP	basic amino acid transmembrane transport	2/2126	4/38360	0.0170898	1
2	GO:0007567	BP	parturition	2/2126	4/38360	0.0170898	1
2	GO:0042412	BP	taurine biosynthetic process	2/2126	4/38360	0.0170898	1
2	GO:0015705	BP	iodide transport	2/2126	4/38360	0.0170898	1
2	GO:0030644	BP	cellular chloride ion homeostasis	2/2126	4/38360	0.0170898	1
2	GO:0046880	BP	regulation of follicle-stimulating hormone secretion	2/2126	4/38360	0.0170898	1
2	GO:0072174	BP	metanephric tubule formation	2/2126	4/38360	0.0170898	1
2	GO:0060737	BP	prostate gland morphogenetic growth	2/2126	4/38360	0.0170898	1
2	GO:0090027	BP	negative regulation of monocyte chemotaxis	2/2126	4/38360	0.0170898	1
2	GO:1905546	BP	cellular response to phenylpropanoid	2/2126	4/38360	0.0170898	1
2	GO:0060278	BP	regulation of ovulation	2/2126	4/38360	0.0170898	1
2	GO:1903974	BP	positive regulation of cellular response to macrophage colony-stimulating factor stimulus	2/2126	4/38360	0.0170898	1
2	GO:1903971	BP	positive regulation of response to macrophage colony-stimulating factor	2/2126	4/38360	0.0170898	1
2	GO:0036049	BP	peptidyl-lysine desuccinylation	2/2126	4/38360	0.0170898	1
2	GO:0036048	BP	protein desuccinylation	2/2126	4/38360	0.0170898	1
2	GO:0036047	BP	peptidyl-lysine demalonylation	2/2126	4/38360	0.0170898	1
2	GO:0036046	BP	protein demalonylation	2/2126	4/38360	0.0170898	1
2	GO:0061889	BP	negative regulation of astrocyte activation	2/2126	4/38360	0.0170898	1
2	GO:0071506	BP	cellular response to mycophenolic acid	2/2126	4/38360	0.0170898	1
2	GO:0071505	BP	response to mycophenolic acid	2/2126	4/38360	0.0170898	1
2	GO:0060523	BP	prostate epithelial cord elongation	2/2126	4/38360	0.0170898	1
21	GO:0030308	BP	negative regulation of cell growth	21/2126	222/38360	0.0172559	1
6	GO:0070207	BP	protein homotrimerization	6/2126	38/38360	0.0172832	1
6	GO:1903580	BP	positive regulation of ATP metabolic process	6/2126	38/38360	0.0172832	1
6	GO:0042551	BP	neuron maturation	6/2126	38/38360	0.0172832	1
43	GO:0045785	BP	positive regulation of cell adhesion	43/2126	539/38360	0.0173305	1
246	GO:0051716	BP	cellular response to stimulus	246/2126	3848/38360	0.0173798	1
11	GO:0010676	BP	positive regulation of cellular carbohydrate metabolic process	11/2126	91/38360	0.0173995	1
11	GO:0046854	BP	phosphatidylinositol phosphorylation	11/2126	91/38360	0.0173995	1
11	GO:0006140	BP	regulation of nucleotide metabolic process	11/2126	91/38360	0.0173995	1
5	GO:0060740	BP	prostate gland epithelium morphogenesis	5/2126	28/38360	0.0175964	1
5	GO:0051193	BP	regulation of cofactor metabolic process	5/2126	28/38360	0.0175964	1
86	GO:0043207	BP	response to external biotic stimulus	86/2126	1205/38360	0.0177034	1
7	GO:0048736	BP	appendage development	7/2126	49/38360	0.0177304	1
7	GO:0060173	BP	limb development	7/2126	49/38360	0.0177304	1
392	GO:0032502	BP	developmental process	392/2126	6355/38360	0.0177456	1
14	GO:0042692	BP	muscle cell differentiation	14/2126	129/38360	0.0178041	1
66	GO:0051046	BP	regulation of secretion	66/2126	894/38360	0.0178193	1
86	GO:0051050	BP	positive regulation of transport	86/2126	1208/38360	0.0179132	1
23	GO:0048639	BP	positive regulation of developmental growth	23/2126	252/38360	0.0180875	1
91	GO:0051338	BP	regulation of transferase activity	91/2126	1290/38360	0.0185348	1
449	GO:0050896	BP	response to stimulus	449/2126	7344/38360	0.0185557	1
4	GO:0060009	BP	Sertoli cell development	4/2126	19/38360	0.0186755	1
4	GO:0032891	BP	negative regulation of organic acid transport	4/2126	19/38360	0.0186755	1
4	GO:0061469	BP	regulation of type B pancreatic cell proliferation	4/2126	19/38360	0.0186755	1
4	GO:1901722	BP	regulation of cell proliferation involved in kidney development	4/2126	19/38360	0.0186755	1
11	GO:0060411	BP	cardiac septum morphogenesis	11/2126	93/38360	0.0187682	1
14	GO:0007417	BP	central nervous system development	14/2126	131/38360	0.0189401	1
30	GO:0104004	BP	cellular response to environmental stimulus	30/2126	353/38360	0.0190973	1
30	GO:0071214	BP	cellular response to abiotic stimulus	30/2126	353/38360	0.0190973	1
9	GO:0050829	BP	defense response to Gram-negative bacterium	9/2126	73/38360	0.0192558	1
9	GO:0051384	BP	response to glucocorticoid	9/2126	73/38360	0.0192558	1
44	GO:0051051	BP	negative regulation of transport	44/2126	558/38360	0.019377	1
6	GO:0044818	BP	mitotic G2/M transition checkpoint	6/2126	39/38360	0.0194943	1
6	GO:1904407	BP	positive regulation of nitric oxide metabolic process	6/2126	39/38360	0.0194943	1
6	GO:0050996	BP	positive regulation of lipid catabolic process	6/2126	39/38360	0.0194943	1
6	GO:0045429	BP	positive regulation of nitric oxide biosynthetic process	6/2126	39/38360	0.0194943	1
11	GO:0006956	BP	complement activation	11/2126	94/38360	0.0195651	1
7	GO:0006094	BP	gluconeogenesis	7/2126	50/38360	0.0196597	1
12	GO:0042542	BP	response to hydrogen peroxide	12/2126	109/38360	0.0196935	1
12	GO:0009749	BP	response to glucose	12/2126	109/38360	0.0196935	1
16	GO:0005976	BP	polysaccharide metabolic process	16/2126	155/38360	0.0197566	1
28	GO:0048732	BP	gland development	28/2126	324/38360	0.0198132	1
88	GO:0043066	BP	negative regulation of apoptotic process	88/2126	1247/38360	0.0198503	1
21	GO:0042593	BP	glucose homeostasis	21/2126	228/38360	0.0200014	1
3	GO:2000726	BP	negative regulation of cardiac muscle cell differentiation	3/2126	11/38360	0.0200536	1
3	GO:1901626	BP	regulation of postsynaptic membrane organization	3/2126	11/38360	0.0200536	1
3	GO:1902947	BP	regulation of tau-protein kinase activity	3/2126	11/38360	0.0200536	1
3	GO:0035947	BP	regulation of gluconeogenesis by regulation of transcription from RNA polymerase II promoter	3/2126	11/38360	0.0200536	1
3	GO:0090063	BP	positive regulation of microtubule nucleation	3/2126	11/38360	0.0200536	1
3	GO:0010310	BP	regulation of hydrogen peroxide metabolic process	3/2126	11/38360	0.0200536	1
3	GO:0034372	BP	very-low-density lipoprotein particle remodeling	3/2126	11/38360	0.0200536	1
24	GO:1901215	BP	negative regulation of neuron death	24/2126	263/38360	0.0201525	1
24	GO:0009755	BP	hormone-mediated signaling pathway	24/2126	263/38360	0.0201525	1
16	GO:0006694	BP	steroid biosynthetic process	16/2126	156/38360	0.0201572	1
5	GO:0002922	BP	positive regulation of humoral immune response	5/2126	29/38360	0.0203165	1
5	GO:0099174	BP	regulation of presynapse organization	5/2126	29/38360	0.0203165	1
5	GO:0034123	BP	positive regulation of toll-like receptor signaling pathway	5/2126	29/38360	0.0203165	1
24	GO:0046883	BP	regulation of hormone secretion	24/2126	265/38360	0.0206219	1
8	GO:0040018	BP	positive regulation of multicellular organism growth	8/2126	62/38360	0.020699	1
24	GO:0070482	BP	response to oxygen levels	24/2126	266/38360	0.0208989	1
228	GO:0051128	BP	regulation of cellular component organization	228/2126	3564/38360	0.0210524	1
22	GO:0008360	BP	regulation of cell shape	22/2126	237/38360	0.021113	1
39	GO:0002253	BP	activation of immune response	39/2126	486/38360	0.0212137	1
263	GO:0048856	BP	anatomical structure development	263/2126	4160/38360	0.0216029	1
16	GO:0071222	BP	cellular response to lipopolysaccharide	16/2126	159/38360	0.0216437	1
20	GO:0018108	BP	peptidyl-tyrosine phosphorylation	20/2126	211/38360	0.0218002	1
20	GO:0009108	BP	coenzyme biosynthetic process	20/2126	211/38360	0.0218002	1
14	GO:0051153	BP	regulation of striated muscle cell differentiation	14/2126	135/38360	0.0218618	1
6	GO:0035116	BP	embryonic hindlimb morphogenesis	6/2126	40/38360	0.0218902	1
6	GO:0045981	BP	positive regulation of nucleotide metabolic process	6/2126	40/38360	0.0218902	1
6	GO:1900544	BP	positive regulation of purine nucleotide metabolic process	6/2126	40/38360	0.0218902	1
6	GO:0042104	BP	positive regulation of activated T cell proliferation	6/2126	40/38360	0.0218902	1
18	GO:0048469	BP	cell maturation	18/2126	185/38360	0.0220516	1
22	GO:0000075	BP	cell cycle checkpoint	22/2126	240/38360	0.0220574	1
22	GO:0050807	BP	regulation of synapse organization	22/2126	240/38360	0.0220574	1
45	GO:0043902	BP	positive regulation of multi-organism process	45/2126	580/38360	0.0221379	1
16	GO:0071901	BP	negative regulation of protein serine/threonine kinase activity	16/2126	160/38360	0.0222354	1
4	GO:0043383	BP	negative T cell selection	4/2126	20/38360	0.0223428	1
4	GO:0034142	BP	toll-like receptor 4 signaling pathway	4/2126	20/38360	0.0223428	1
74	GO:0045859	BP	regulation of protein kinase activity	74/2126	1028/38360	0.0223672	1
11	GO:0051258	BP	protein polymerization	11/2126	97/38360	0.0224201	1
29	GO:0001818	BP	negative regulation of cytokine production	29/2126	339/38360	0.0224336	1
18	GO:0043401	BP	steroid hormone mediated signaling pathway	18/2126	186/38360	0.0225137	1
101	GO:0044092	BP	negative regulation of molecular function	101/2126	1456/38360	0.0225313	1
20	GO:0006959	BP	humoral immune response	20/2126	214/38360	0.0229951	1
5	GO:0030879	BP	mammary gland development	5/2126	30/38360	0.0232973	1
5	GO:0046849	BP	bone remodeling	5/2126	30/38360	0.0232973	1
5	GO:0071677	BP	positive regulation of mononuclear cell migration	5/2126	30/38360	0.0232973	1
5	GO:1900078	BP	positive regulation of cellular response to insulin stimulus	5/2126	30/38360	0.0232973	1
11	GO:0046834	BP	lipid phosphorylation	11/2126	98/38360	0.0235303	1
6	GO:0040020	BP	regulation of meiotic nuclear division	6/2126	41/38360	0.0244769	1
6	GO:0033032	BP	regulation of myeloid cell apoptotic process	6/2126	41/38360	0.0244769	1
8	GO:0061178	BP	regulation of insulin secretion involved in cellular response to glucose stimulus	8/2126	64/38360	0.0246108	1
8	GO:0090207	BP	regulation of triglyceride metabolic process	8/2126	64/38360	0.0246108	1
11	GO:0043407	BP	negative regulation of MAP kinase activity	11/2126	99/38360	0.0247219	1
13	GO:0097237	BP	cellular response to toxic substance	13/2126	121/38360	0.0249188	1
20	GO:0031589	BP	cell-substrate adhesion	20/2126	218/38360	0.0251146	1
44	GO:0001933	BP	negative regulation of protein phosphorylation	44/2126	564/38360	0.0254005	1
25	GO:0043523	BP	regulation of neuron apoptotic process	25/2126	284/38360	0.0254849	1
3	GO:0007263	BP	nitric oxide mediated signal transduction	3/2126	12/38360	0.0256545	1
3	GO:0003334	BP	keratinocyte development	3/2126	12/38360	0.0256545	1
3	GO:0060558	BP	regulation of calcidiol 1-monooxygenase activity	3/2126	12/38360	0.0256545	1
3	GO:2000192	BP	negative regulation of fatty acid transport	3/2126	12/38360	0.0256545	1
3	GO:0060982	BP	coronary artery morphogenesis	3/2126	12/38360	0.0256545	1
3	GO:0060068	BP	vagina development	3/2126	12/38360	0.0256545	1
3	GO:0070141	BP	response to UV-A	3/2126	12/38360	0.0256545	1
3	GO:0003344	BP	pericardium morphogenesis	3/2126	12/38360	0.0256545	1
20	GO:0018212	BP	peptidyl-tyrosine modification	20/2126	219/38360	0.0257402	1
11	GO:0022404	BP	molting cycle process	11/2126	100/38360	0.0259962	1
11	GO:0022405	BP	hair cycle process	11/2126	100/38360	0.0259962	1
47	GO:0034097	BP	response to cytokine	47/2126	616/38360	0.0262652	1
7	GO:0046627	BP	negative regulation of insulin receptor signaling pathway	7/2126	53/38360	0.0263161	1
7	GO:0032467	BP	positive regulation of cytokinesis	7/2126	53/38360	0.0263161	1
7	GO:0010574	BP	regulation of vascular endothelial growth factor production	7/2126	53/38360	0.0263161	1
20	GO:0019318	BP	hexose metabolic process	20/2126	220/38360	0.0264046	1
4	GO:0030810	BP	positive regulation of nucleotide biosynthetic process	4/2126	21/38360	0.0264185	1
4	GO:1905939	BP	regulation of gonad development	4/2126	21/38360	0.0264185	1
4	GO:0014741	BP	negative regulation of muscle hypertrophy	4/2126	21/38360	0.0264185	1
4	GO:0045721	BP	negative regulation of gluconeogenesis	4/2126	21/38360	0.0264185	1
4	GO:1900373	BP	positive regulation of purine nucleotide biosynthetic process	4/2126	21/38360	0.0264185	1
4	GO:0097205	BP	renal filtration	4/2126	21/38360	0.0264185	1
4	GO:0048845	BP	venous blood vessel morphogenesis	4/2126	21/38360	0.0264185	1
35	GO:1901987	BP	regulation of cell cycle phase transition	35/2126	435/38360	0.0265039	1
5	GO:0071467	BP	cellular response to pH	5/2126	31/38360	0.0265464	1
5	GO:0010665	BP	regulation of cardiac muscle cell apoptotic process	5/2126	31/38360	0.0265464	1
6	GO:0002053	BP	positive regulation of mesenchymal cell proliferation	6/2126	42/38360	0.0272599	1
11	GO:0032642	BP	regulation of chemokine production	11/2126	101/38360	0.0273542	1
2	GO:0035284	BP	brain segmentation	2/2126	5/38360	0.0274415	1
2	GO:0007197	BP	adenylate cyclase-inhibiting G protein-coupled acetylcholine receptor signaling pathway	2/2126	5/38360	0.0274415	1
2	GO:0090077	BP	foam cell differentiation	2/2126	5/38360	0.0274415	1
2	GO:0033604	BP	negative regulation of catecholamine secretion	2/2126	5/38360	0.0274415	1
2	GO:0006808	BP	regulation of nitrogen utilization	2/2126	5/38360	0.0274415	1
2	GO:0070384	BP	Harderian gland development	2/2126	5/38360	0.0274415	1
2	GO:0031179	BP	peptide modification	2/2126	5/38360	0.0274415	1
2	GO:0009082	BP	branched-chain amino acid biosynthetic process	2/2126	5/38360	0.0274415	1
2	GO:0032485	BP	regulation of Ral protein signal transduction	2/2126	5/38360	0.0274415	1
2	GO:0001519	BP	peptide amidation	2/2126	5/38360	0.0274415	1
2	GO:0003415	BP	chondrocyte hypertrophy	2/2126	5/38360	0.0274415	1
2	GO:0010742	BP	macrophage derived foam cell differentiation	2/2126	5/38360	0.0274415	1
2	GO:1901162	BP	primary amino compound biosynthetic process	2/2126	5/38360	0.0274415	1
2	GO:0048702	BP	embryonic neurocranium morphogenesis	2/2126	5/38360	0.0274415	1
2	GO:1900127	BP	positive regulation of hyaluronan biosynthetic process	2/2126	5/38360	0.0274415	1
2	GO:0051715	BP	cytolysis in other organism	2/2126	5/38360	0.0274415	1
2	GO:0030174	BP	regulation of DNA-dependent DNA replication initiation	2/2126	5/38360	0.0274415	1
2	GO:0042427	BP	serotonin biosynthetic process	2/2126	5/38360	0.0274415	1
2	GO:0061743	BP	motor learning	2/2126	5/38360	0.0274415	1
2	GO:0045337	BP	farnesyl diphosphate biosynthetic process	2/2126	5/38360	0.0274415	1
2	GO:0032594	BP	protein transport within lipid bilayer	2/2126	5/38360	0.0274415	1
2	GO:1903979	BP	negative regulation of microglial cell activation	2/2126	5/38360	0.0274415	1
2	GO:0032354	BP	response to follicle-stimulating hormone	2/2126	5/38360	0.0274415	1
2	GO:0006565	BP	L-serine catabolic process	2/2126	5/38360	0.0274415	1
2	GO:0033634	BP	positive regulation of cell-cell adhesion mediated by integrin	2/2126	5/38360	0.0274415	1
2	GO:0060018	BP	astrocyte fate commitment	2/2126	5/38360	0.0274415	1
2	GO:0010983	BP	positive regulation of high-density lipoprotein particle clearance	2/2126	5/38360	0.0274415	1
2	GO:1903553	BP	positive regulation of extracellular exosome assembly	2/2126	5/38360	0.0274415	1
15	GO:0044264	BP	cellular polysaccharide metabolic process	15/2126	148/38360	0.0277361	1
10	GO:0060395	BP	SMAD protein signal transduction	10/2126	86/38360	0.0278942	1
15	GO:0035108	BP	limb morphogenesis	15/2126	149/38360	0.028293	1
15	GO:0035107	BP	appendage morphogenesis	15/2126	149/38360	0.028293	1
17	GO:0007599	BP	hemostasis	17/2126	174/38360	0.0283877	1
11	GO:0046824	BP	positive regulation of nucleocytoplasmic transport	11/2126	102/38360	0.0287973	1
7	GO:0022602	BP	ovulation cycle process	7/2126	54/38360	0.0288387	1
7	GO:0035137	BP	hindlimb morphogenesis	7/2126	54/38360	0.0288387	1
7	GO:1900077	BP	negative regulation of cellular response to insulin stimulus	7/2126	54/38360	0.0288387	1
15	GO:0048514	BP	blood vessel morphogenesis	15/2126	150/38360	0.0289118	1
8	GO:2000401	BP	regulation of lymphocyte migration	8/2126	66/38360	0.0290119	1
8	GO:0031641	BP	regulation of myelination	8/2126	66/38360	0.0290119	1
10	GO:0051146	BP	striated muscle cell differentiation	10/2126	87/38360	0.0290362	1
175	GO:0031328	BP	positive regulation of cellular biosynthetic process	175/2126	2702/38360	0.0292377	1
94	GO:0032101	BP	regulation of response to external stimulus	94/2126	1359/38360	0.029495	1
49	GO:0032103	BP	positive regulation of response to external stimulus	49/2126	649/38360	0.0300155	1
21	GO:0042129	BP	regulation of T cell proliferation	21/2126	234/38360	0.0300435	1
5	GO:0007095	BP	mitotic G2 DNA damage checkpoint	5/2126	32/38360	0.0300704	1
5	GO:0030261	BP	chromosome condensation	5/2126	32/38360	0.0300704	1
5	GO:0030224	BP	monocyte differentiation	5/2126	32/38360	0.0300704	1
5	GO:1903131	BP	mononuclear cell differentiation	5/2126	32/38360	0.0300704	1
13	GO:0030324	BP	lung development	13/2126	127/38360	0.0301109	1
6	GO:0050926	BP	regulation of positive chemotaxis	6/2126	43/38360	0.0302441	1
6	GO:0071542	BP	dopaminergic neuron differentiation	6/2126	43/38360	0.0302441	1
6	GO:0035987	BP	endodermal cell differentiation	6/2126	43/38360	0.0302441	1
26	GO:0007611	BP	learning or memory	26/2126	302/38360	0.030394	1
19	GO:0048568	BP	embryonic organ development	19/2126	206/38360	0.0305824	1
133	GO:0042592	BP	homeostatic process	133/2126	2001/38360	0.0307624	1
4	GO:0000076	BP	DNA replication checkpoint	4/2126	22/38360	0.0309104	1
4	GO:0019432	BP	triglyceride biosynthetic process	4/2126	22/38360	0.0309104	1
10	GO:0090596	BP	sensory organ morphogenesis	10/2126	89/38360	0.0316395	1
57	GO:0098542	BP	defense response to other organism	57/2126	776/38360	0.0319348	1
3	GO:0055119	BP	relaxation of cardiac muscle	3/2126	13/38360	0.0320035	1
3	GO:2001054	BP	negative regulation of mesenchymal cell apoptotic process	3/2126	13/38360	0.0320035	1
3	GO:0072216	BP	positive regulation of metanephros development	3/2126	13/38360	0.0320035	1
3	GO:0006782	BP	protoporphyrinogen IX biosynthetic process	3/2126	13/38360	0.0320035	1
3	GO:0060215	BP	primitive hemopoiesis	3/2126	13/38360	0.0320035	1
3	GO:0003188	BP	heart valve formation	3/2126	13/38360	0.0320035	1
3	GO:0048102	BP	autophagic cell death	3/2126	13/38360	0.0320035	1
3	GO:0032536	BP	regulation of cell projection size	3/2126	13/38360	0.0320035	1
3	GO:0048712	BP	negative regulation of astrocyte differentiation	3/2126	13/38360	0.0320035	1
15	GO:0071103	BP	DNA conformation change	15/2126	154/38360	0.0320127	1
69	GO:0050767	BP	regulation of neurogenesis	69/2126	967/38360	0.032468	1
19	GO:0002695	BP	negative regulation of leukocyte activation	19/2126	209/38360	0.0324723	1
29	GO:1901652	BP	response to peptide	29/2126	347/38360	0.0326061	1
34	GO:1901342	BP	regulation of vasculature development	34/2126	426/38360	0.0326402	1
15	GO:0014066	BP	regulation of phosphatidylinositol 3-kinase signaling	15/2126	155/38360	0.0329461	1
54	GO:0044089	BP	positive regulation of cellular component biogenesis	54/2126	729/38360	0.03305	1
6	GO:0007566	BP	embryo implantation	6/2126	44/38360	0.0334342	1
6	GO:0031112	BP	positive regulation of microtubule polymerization or depolymerization	6/2126	44/38360	0.0334342	1
13	GO:0042180	BP	cellular ketone metabolic process	13/2126	130/38360	0.0336913	1
58	GO:0055082	BP	cellular chemical homeostasis	58/2126	793/38360	0.0337414	1
5	GO:0071498	BP	cellular response to fluid shear stress	5/2126	33/38360	0.0338749	1
5	GO:0060969	BP	negative regulation of gene silencing	5/2126	33/38360	0.0338749	1
5	GO:0060412	BP	ventricular septum morphogenesis	5/2126	33/38360	0.0338749	1
5	GO:0032331	BP	negative regulation of chondrocyte differentiation	5/2126	33/38360	0.0338749	1
15	GO:0050729	BP	positive regulation of inflammatory response	15/2126	156/38360	0.0339435	1
177	GO:0009891	BP	positive regulation of biosynthetic process	177/2126	2747/38360	0.033952	1
7	GO:0042026	BP	protein refolding	7/2126	56/38360	0.0343622	1
7	GO:0010470	BP	regulation of gastrulation	7/2126	56/38360	0.0343622	1
10	GO:1904589	BP	regulation of protein import	10/2126	91/38360	0.034675	1
32	GO:1903037	BP	regulation of leukocyte cell-cell adhesion	32/2126	396/38360	0.0349098	1
13	GO:0044070	BP	regulation of anion transport	13/2126	131/38360	0.0350349	1
13	GO:0042102	BP	positive regulation of T cell proliferation	13/2126	131/38360	0.0350349	1
27	GO:0050730	BP	regulation of peptidyl-tyrosine phosphorylation	27/2126	320/38360	0.0355723	1
48	GO:0071900	BP	regulation of protein serine/threonine kinase activity	48/2126	639/38360	0.0357375	1
12	GO:0009746	BP	response to hexose	12/2126	114/38360	0.0357984	1
12	GO:0034284	BP	response to monosaccharide	12/2126	114/38360	0.0357984	1
4	GO:0072678	BP	T cell migration	4/2126	23/38360	0.0358236	1
4	GO:0030902	BP	hindbrain development	4/2126	23/38360	0.0358236	1
4	GO:0006957	BP	complement activation, alternative pathway	4/2126	23/38360	0.0358236	1
4	GO:0010667	BP	negative regulation of cardiac muscle cell apoptotic process	4/2126	23/38360	0.0358236	1
10	GO:0034637	BP	cellular carbohydrate biosynthetic process	10/2126	92/38360	0.0363572	1
55	GO:0045936	BP	negative regulation of phosphate metabolic process	55/2126	753/38360	0.0363623	1
55	GO:0010563	BP	negative regulation of phosphorus metabolic process	55/2126	753/38360	0.0363623	1
90	GO:1902533	BP	positive regulation of intracellular signal transduction	90/2126	1309/38360	0.0363961	1
9	GO:0014015	BP	positive regulation of gliogenesis	9/2126	75/38360	0.0364333	1
9	GO:0015909	BP	long-chain fatty acid transport	9/2126	75/38360	0.0364333	1
12	GO:0008584	BP	male gonad development	12/2126	115/38360	0.0367569	1
12	GO:0002244	BP	hematopoietic progenitor cell differentiation	12/2126	115/38360	0.0367569	1
6	GO:0000097	BP	sulfur amino acid biosynthetic process	6/2126	45/38360	0.0368342	1
24	GO:0032496	BP	response to lipopolysaccharide	24/2126	284/38360	0.0369118	1
232	GO:0048869	BP	cellular developmental process	232/2126	3684/38360	0.0372225	1
32	GO:0050727	BP	regulation of inflammatory response	32/2126	402/38360	0.0372532	1
27	GO:0002237	BP	response to molecule of bacterial origin	27/2126	325/38360	0.0372745	1
7	GO:0042304	BP	regulation of fatty acid biosynthetic process	7/2126	57/38360	0.0373699	1
7	GO:0060674	BP	placenta blood vessel development	7/2126	57/38360	0.0373699	1
9	GO:0010660	BP	regulation of muscle cell apoptotic process	9/2126	76/38360	0.0374832	1
9	GO:0033692	BP	cellular polysaccharide biosynthetic process	9/2126	76/38360	0.0374832	1
14	GO:0006090	BP	pyruvate metabolic process	14/2126	139/38360	0.0375316	1
5	GO:2000209	BP	regulation of anoikis	5/2126	34/38360	0.0379646	1
5	GO:0031954	BP	positive regulation of protein autophosphorylation	5/2126	34/38360	0.0379646	1
5	GO:0032965	BP	regulation of collagen biosynthetic process	5/2126	34/38360	0.0379646	1
10	GO:0032526	BP	response to retinoic acid	10/2126	93/38360	0.0381503	1
97	GO:0022603	BP	regulation of anatomical structure morphogenesis	97/2126	1424/38360	0.0385633	1
53	GO:0014070	BP	response to organic cyclic compound	53/2126	718/38360	0.0389139	1
16	GO:0050817	BP	coagulation	16/2126	167/38360	0.0389469	1
16	GO:0007596	BP	blood coagulation	16/2126	167/38360	0.0389469	1
119	GO:0051094	BP	positive regulation of developmental process	119/2126	1790/38360	0.0390047	1
3	GO:1900165	BP	negative regulation of interleukin-6 secretion	3/2126	14/38360	0.0390915	1
3	GO:0045075	BP	regulation of interleukin-12 biosynthetic process	3/2126	14/38360	0.0390915	1
3	GO:0061419	BP	positive regulation of transcription from RNA polymerase II promoter in response to hypoxia	3/2126	14/38360	0.0390915	1
3	GO:0045657	BP	positive regulation of monocyte differentiation	3/2126	14/38360	0.0390915	1
3	GO:0046847	BP	filopodium assembly	3/2126	14/38360	0.0390915	1
3	GO:0034115	BP	negative regulation of heterotypic cell-cell adhesion	3/2126	14/38360	0.0390915	1
3	GO:0060556	BP	regulation of vitamin D biosynthetic process	3/2126	14/38360	0.0390915	1
3	GO:0071468	BP	cellular response to acidic pH	3/2126	14/38360	0.0390915	1
3	GO:0070587	BP	regulation of cell-cell adhesion involved in gastrulation	3/2126	14/38360	0.0390915	1
3	GO:0003096	BP	renal sodium ion transport	3/2126	14/38360	0.0390915	1
3	GO:1901160	BP	primary amino compound metabolic process	3/2126	14/38360	0.0390915	1
3	GO:0010968	BP	regulation of microtubule nucleation	3/2126	14/38360	0.0390915	1
3	GO:0042428	BP	serotonin metabolic process	3/2126	14/38360	0.0390915	1
3	GO:0051006	BP	positive regulation of lipoprotein lipase activity	3/2126	14/38360	0.0390915	1
65	GO:0007167	BP	enzyme linked receptor protein signaling pathway	65/2126	909/38360	0.0394679	1
2	GO:1904970	BP	brush border assembly	2/2126	6/38360	0.0396647	1
2	GO:0010713	BP	negative regulation of collagen metabolic process	2/2126	6/38360	0.0396647	1
2	GO:0046449	BP	creatinine metabolic process	2/2126	6/38360	0.0396647	1
2	GO:2000501	BP	regulation of natural killer cell chemotaxis	2/2126	6/38360	0.0396647	1
2	GO:1905461	BP	positive regulation of vascular associated smooth muscle cell apoptotic process	2/2126	6/38360	0.0396647	1
2	GO:0051414	BP	response to cortisol	2/2126	6/38360	0.0396647	1
2	GO:0044320	BP	cellular response to leptin stimulus	2/2126	6/38360	0.0396647	1
2	GO:0032824	BP	negative regulation of natural killer cell differentiation	2/2126	6/38360	0.0396647	1
2	GO:0032827	BP	negative regulation of natural killer cell differentiation involved in immune response	2/2126	6/38360	0.0396647	1
2	GO:0072338	BP	cellular lactam metabolic process	2/2126	6/38360	0.0396647	1
2	GO:0097006	BP	regulation of plasma lipoprotein particle levels	2/2126	6/38360	0.0396647	1
2	GO:0019346	BP	transsulfuration	2/2126	6/38360	0.0396647	1
2	GO:0070995	BP	NADPH oxidation	2/2126	6/38360	0.0396647	1
2	GO:0070814	BP	hydrogen sulfide biosynthetic process	2/2126	6/38360	0.0396647	1
2	GO:0045143	BP	homologous chromosome segregation	2/2126	6/38360	0.0396647	1
2	GO:0072575	BP	epithelial cell proliferation involved in liver morphogenesis	2/2126	6/38360	0.0396647	1
2	GO:0072574	BP	hepatocyte proliferation	2/2126	6/38360	0.0396647	1
2	GO:0006211	BP	5-methylcytosine catabolic process	2/2126	6/38360	0.0396647	1
2	GO:0090310	BP	negative regulation of methylation-dependent chromatin silencing	2/2126	6/38360	0.0396647	1
2	GO:0019343	BP	cysteine biosynthetic process via cystathionine	2/2126	6/38360	0.0396647	1
2	GO:0060155	BP	platelet dense granule organization	2/2126	6/38360	0.0396647	1
2	GO:0090188	BP	negative regulation of pancreatic juice secretion	2/2126	6/38360	0.0396647	1
2	GO:0051964	BP	negative regulation of synapse assembly	2/2126	6/38360	0.0396647	1
2	GO:0002501	BP	peptide antigen assembly with MHC protein complex	2/2126	6/38360	0.0396647	1
2	GO:0060849	BP	regulation of transcription involved in lymphatic endothelial cell fate commitment	2/2126	6/38360	0.0396647	1
2	GO:0072197	BP	ureter morphogenesis	2/2126	6/38360	0.0396647	1
2	GO:0010956	BP	negative regulation of calcidiol 1-monooxygenase activity	2/2126	6/38360	0.0396647	1
2	GO:0072300	BP	positive regulation of metanephric glomerulus development	2/2126	6/38360	0.0396647	1
2	GO:0060075	BP	regulation of resting membrane potential	2/2126	6/38360	0.0396647	1
2	GO:0050915	BP	sensory perception of sour taste	2/2126	6/38360	0.0396647	1
2	GO:0019857	BP	5-methylcytosine metabolic process	2/2126	6/38360	0.0396647	1
2	GO:0009092	BP	homoserine metabolic process	2/2126	6/38360	0.0396647	1
2	GO:0006083	BP	acetate metabolic process	2/2126	6/38360	0.0396647	1
2	GO:0072298	BP	regulation of metanephric glomerulus development	2/2126	6/38360	0.0396647	1
33	GO:0071396	BP	cellular response to lipid	33/2126	417/38360	0.0401345	1
12	GO:0051928	BP	positive regulation of calcium ion transport	12/2126	118/38360	0.0401964	1
6	GO:0071466	BP	cellular response to xenobiotic stimulus	6/2126	46/38360	0.0404475	1
6	GO:0001656	BP	metanephros development	6/2126	46/38360	0.0404475	1
6	GO:0045815	BP	positive regulation of gene expression, epigenetic	6/2126	46/38360	0.0404475	1
18	GO:0042752	BP	regulation of circadian rhythm	18/2126	198/38360	0.040579	1
20	GO:0043433	BP	negative regulation of DNA-binding transcription factor activity	20/2126	228/38360	0.0407773	1
4	GO:0046463	BP	acylglycerol biosynthetic process	4/2126	24/38360	0.041161	1
4	GO:0046460	BP	neutral lipid biosynthetic process	4/2126	24/38360	0.041161	1
4	GO:1902188	BP	positive regulation of viral release from host cell	4/2126	24/38360	0.041161	1
4	GO:0051764	BP	actin crosslink formation	4/2126	24/38360	0.041161	1
4	GO:0035994	BP	response to muscle stretch	4/2126	24/38360	0.041161	1
4	GO:0015721	BP	bile acid and bile salt transport	4/2126	24/38360	0.041161	1
4	GO:0032460	BP	negative regulation of protein oligomerization	4/2126	24/38360	0.041161	1
4	GO:0033194	BP	response to hydroperoxide	4/2126	24/38360	0.041161	1
14	GO:0030595	BP	leukocyte chemotaxis	14/2126	144/38360	0.041369	1
20	GO:0050866	BP	negative regulation of cell activation	20/2126	229/38360	0.0415428	1
40	GO:0000226	BP	microtubule cytoskeleton organization	40/2126	522/38360	0.0422186	1
5	GO:0007129	BP	synapsis	5/2126	35/38360	0.0423431	1
5	GO:0006027	BP	glycosaminoglycan catabolic process	5/2126	35/38360	0.0423431	1
25	GO:0006469	BP	negative regulation of protein kinase activity	25/2126	302/38360	0.0428096	1
9	GO:0032720	BP	negative regulation of tumor necrosis factor production	9/2126	80/38360	0.0431268	1
14	GO:0035821	BP	modification of morphology or physiology of other organism	14/2126	146/38360	0.0434663	1
85	GO:0007010	BP	cytoskeleton organization	85/2126	1241/38360	0.0435158	1
7	GO:0010972	BP	negative regulation of G2/M transition of mitotic cell cycle	7/2126	59/38360	0.0438915	1
7	GO:0046006	BP	regulation of activated T cell proliferation	7/2126	59/38360	0.0438915	1
7	GO:0009409	BP	response to cold	7/2126	59/38360	0.0438915	1
47	GO:0015711	BP	organic anion transport	47/2126	636/38360	0.0442014	1
6	GO:0010656	BP	negative regulation of muscle cell apoptotic process	6/2126	47/38360	0.0442771	1
6	GO:0036003	BP	positive regulation of transcription from RNA polymerase II promoter in response to stress	6/2126	47/38360	0.0442771	1
16	GO:0007050	BP	cell cycle arrest	16/2126	174/38360	0.0443487	1
12	GO:0030326	BP	embryonic limb morphogenesis	12/2126	121/38360	0.044489	1
12	GO:0030193	BP	regulation of blood coagulation	12/2126	121/38360	0.044489	1
12	GO:0035113	BP	embryonic appendage morphogenesis	12/2126	121/38360	0.044489	1
86	GO:0009607	BP	response to biotic stimulus	86/2126	1256/38360	0.0445472	1
9	GO:0044774	BP	mitotic DNA integrity checkpoint	9/2126	81/38360	0.0449	1
9	GO:0070988	BP	demethylation	9/2126	81/38360	0.0449	1
37	GO:0046486	BP	glycerolipid metabolic process	37/2126	483/38360	0.0450705	1
23	GO:0007411	BP	axon guidance	23/2126	273/38360	0.045177	1
51	GO:0043410	BP	positive regulation of MAPK cascade	51/2126	700/38360	0.045303	1
16	GO:0032868	BP	response to insulin	16/2126	175/38360	0.0453949	1
41	GO:0051249	BP	regulation of lymphocyte activation	41/2126	541/38360	0.0460287	1
12	GO:1900046	BP	regulation of hemostasis	12/2126	122/38360	0.046111	1
3	GO:0020027	BP	hemoglobin metabolic process	3/2126	15/38360	0.0469029	1
3	GO:1904748	BP	regulation of apoptotic process involved in development	3/2126	15/38360	0.0469029	1
3	GO:0061365	BP	positive regulation of triglyceride lipase activity	3/2126	15/38360	0.0469029	1
3	GO:0051917	BP	regulation of fibrinolysis	3/2126	15/38360	0.0469029	1
3	GO:2001053	BP	regulation of mesenchymal cell apoptotic process	3/2126	15/38360	0.0469029	1
3	GO:1903960	BP	negative regulation of anion transmembrane transport	3/2126	15/38360	0.0469029	1
3	GO:0043616	BP	keratinocyte proliferation	3/2126	15/38360	0.0469029	1
3	GO:1902337	BP	regulation of apoptotic process involved in morphogenesis	3/2126	15/38360	0.0469029	1
3	GO:2000630	BP	positive regulation of miRNA metabolic process	3/2126	15/38360	0.0469029	1
3	GO:0030540	BP	female genitalia development	3/2126	15/38360	0.0469029	1
3	GO:0060055	BP	angiogenesis involved in wound healing	3/2126	15/38360	0.0469029	1
4	GO:0070293	BP	renal absorption	4/2126	25/38360	0.0469233	1
4	GO:1900402	BP	regulation of carbohydrate metabolic process by regulation of transcription from RNA polymerase II promoter	4/2126	25/38360	0.0469233	1
4	GO:1903431	BP	positive regulation of cell maturation	4/2126	25/38360	0.0469233	1
4	GO:0071397	BP	cellular response to cholesterol	4/2126	25/38360	0.0469233	1
5	GO:0034114	BP	regulation of heterotypic cell-cell adhesion	5/2126	36/38360	0.047013	1
5	GO:0001659	BP	temperature homeostasis	5/2126	36/38360	0.047013	1
5	GO:0060716	BP	labyrinthine layer blood vessel development	5/2126	36/38360	0.047013	1
23	GO:0097485	BP	neuron projection guidance	23/2126	277/38360	0.0480692	1
6	GO:0050795	BP	regulation of behavior	6/2126	48/38360	0.0483255	1
6	GO:0060612	BP	adipose tissue development	6/2126	48/38360	0.0483255	1
6	GO:0038083	BP	peptidyl-tyrosine autophosphorylation	6/2126	48/38360	0.0483255	1
56	GO:0050778	BP	positive regulation of immune response	56/2126	782/38360	0.0483636	1
19	GO:0090090	BP	negative regulation of canonical Wnt signaling pathway	19/2126	213/38360	0.0484119	1
35	GO:0043405	BP	regulation of MAP kinase activity	35/2126	452/38360	0.0484585	1
14	GO:0008406	BP	gonad development	14/2126	150/38360	0.0486322	1
9	GO:1905818	BP	regulation of chromosome separation	9/2126	83/38360	0.0488827	1
9	GO:0006111	BP	regulation of gluconeogenesis	9/2126	83/38360	0.0488827	1
9	GO:0031960	BP	response to corticosteroid	9/2126	83/38360	0.0488827	1
9	GO:1903556	BP	negative regulation of tumor necrosis factor superfamily cytokine production	9/2126	83/38360	0.0488827	1
16	GO:0009612	BP	response to mechanical stimulus	16/2126	178/38360	0.0489476	1
326	GO:0044421	CC	extracellular region part	326/2126	4785/38360	6.61733e-05	1
3	GO:0097447	CC	dendritic tree	3/2126	3/38360	0.00017001	1
13	GO:0042611	CC	MHC protein complex	13/2126	76/38360	0.000258871	1
3	GO:0043190	CC	ATP-binding cassette (ABC) transporter complex	3/2126	4/38360	0.000651811	1
3	GO:0098533	CC	ATPase dependent transmembrane transport complex	3/2126	4/38360	0.000651811	1
10	GO:0034364	CC	high-density lipoprotein particle	10/2126	54/38360	0.000682083	1
710	GO:0044425	CC	membrane part	710/2126	11555/38360	0.000787973	1
74	GO:0005789	CC	endoplasmic reticulum membrane	74/2126	904/38360	0.000886416	1
15	GO:0005581	CC	collagen trimer	15/2126	109/38360	0.00100569	1
11	GO:1990777	CC	lipoprotein particle	11/2126	67/38360	0.00107499	1
11	GO:0034358	CC	plasma lipoprotein particle	11/2126	67/38360	0.00107499	1
34	GO:0016324	CC	apical plasma membrane	34/2126	339/38360	0.00110543	1
14	GO:0005604	CC	basement membrane	14/2126	101/38360	0.00136004	1
11	GO:0032994	CC	protein-lipid complex	11/2126	69/38360	0.00137889	1
27	GO:0098978	CC	glutamatergic synapse	27/2126	259/38360	0.00154254	1
11	GO:0031526	CC	brush border membrane	11/2126	70/38360	0.00155536	1
5	GO:0097504	CC	Gemini of coiled bodies	5/2126	17/38360	0.00183702	1
100	GO:0044432	CC	endoplasmic reticulum part	100/2126	1347/38360	0.00294129	1
2	GO:0005610	CC	laminin-5 complex	2/2126	2/38360	0.00307027	1
2	GO:1990923	CC	PET complex	2/2126	2/38360	0.00307027	1
38	GO:0098552	CC	side of membrane	38/2126	420/38360	0.00348948	1
28	GO:0098802	CC	plasma membrane receptor complex	28/2126	287/38360	0.00393762	1
5	GO:0042627	CC	chylomicron	5/2126	20/38360	0.00400607	1
5	GO:0032426	CC	stereocilium tip	5/2126	21/38360	0.00502095	1
12	GO:0005903	CC	brush border	12/2126	94/38360	0.0057353	1
5	GO:0032797	CC	SMN complex	5/2126	22/38360	0.00620527	1
13	GO:0098862	CC	cluster of actin-based cell projections	13/2126	104/38360	0.00758981	1
3	GO:0098981	CC	cholinergic synapse	3/2126	8/38360	0.00771156	1
4	GO:0046581	CC	intercellular canaliculus	4/2126	15/38360	0.00784565	1
2	GO:0097233	CC	alveolar lamellar body membrane	2/2126	3/38360	0.00887078	1
2	GO:0097232	CC	lamellar body membrane	2/2126	3/38360	0.00887078	1
2	GO:1902937	CC	inward rectifier potassium channel complex	2/2126	3/38360	0.00887078	1
101	GO:0005576	CC	extracellular region	101/2126	1413/38360	0.00905155	1
5	GO:0010369	CC	chromocenter	5/2126	24/38360	0.00913641	1
4	GO:1990023	CC	mitotic spindle midzone	4/2126	16/38360	0.0100081	1
4	GO:0017146	CC	NMDA selective glutamate receptor complex	4/2126	16/38360	0.0100081	1
56	GO:0045202	CC	synapse	56/2126	714/38360	0.0101641	1
29	GO:0043025	CC	neuronal cell body	29/2126	324/38360	0.0102645	1
8	GO:0051233	CC	spindle midzone	8/2126	55/38360	0.0104554	1
8	GO:0044420	CC	extracellular matrix component	8/2126	57/38360	0.0128788	1
220	GO:0044459	CC	plasma membrane part	220/2126	3399/38360	0.0148573	1
5	GO:0031527	CC	filopodium membrane	5/2126	27/38360	0.0151282	1
3	GO:0000796	CC	condensin complex	3/2126	10/38360	0.0152025	1
4	GO:0031528	CC	microvillus membrane	4/2126	18/38360	0.0154062	1
8	GO:0099055	CC	integral component of postsynaptic membrane	8/2126	59/38360	0.0156893	1
2	GO:0031523	CC	Myb complex	2/2126	4/38360	0.0170898	1
2	GO:0106003	CC	amyloid-beta complex	2/2126	4/38360	0.0170898	1
2	GO:0098839	CC	postsynaptic density membrane	2/2126	4/38360	0.0170898	1
2	GO:0098871	CC	postsynaptic actin cytoskeleton	2/2126	4/38360	0.0170898	1
11	GO:0098636	CC	protein complex involved in cell adhesion	11/2126	91/38360	0.0173995	1
17	GO:0030176	CC	integral component of endoplasmic reticulum membrane	17/2126	171/38360	0.0179267	1
67	GO:0043005	CC	neuron projection	67/2126	907/38360	0.0184374	1
4	GO:0005921	CC	gap junction	4/2126	19/38360	0.0186755	1
5	GO:0034385	CC	triglyceride-rich plasma lipoprotein particle	5/2126	29/38360	0.0203165	1
5	GO:0034361	CC	very-low-density lipoprotein particle	5/2126	29/38360	0.0203165	1
22	GO:0042579	CC	microbody	22/2126	238/38360	0.0213955	1
4	GO:0005640	CC	nuclear outer membrane	4/2126	20/38360	0.0223428	1
8	GO:0098936	CC	intrinsic component of postsynaptic membrane	8/2126	63/38360	0.0225954	1
6	GO:1990752	CC	microtubule end	6/2126	41/38360	0.0244769	1
20	GO:0031968	CC	organelle outer membrane	20/2126	218/38360	0.0251146	1
3	GO:0030870	CC	Mre11 complex	3/2126	12/38360	0.0256545	1
3	GO:0032421	CC	stereocilium bundle	3/2126	12/38360	0.0256545	1
20	GO:0019867	CC	outer membrane	20/2126	220/38360	0.0264046	1
2	GO:0005964	CC	phosphorylase kinase complex	2/2126	5/38360	0.0274415	1
2	GO:0044214	CC	spanning component of plasma membrane	2/2126	5/38360	0.0274415	1
2	GO:0099634	CC	postsynaptic specialization membrane	2/2126	5/38360	0.0274415	1
2	GO:0034667	CC	integrin alpha3-beta1 complex	2/2126	5/38360	0.0274415	1
2	GO:0043256	CC	laminin complex	2/2126	5/38360	0.0274415	1
2	GO:0089717	CC	spanning component of membrane	2/2126	5/38360	0.0274415	1
5	GO:0032589	CC	neuron projection membrane	5/2126	32/38360	0.0300704	1
10	GO:0008305	CC	integrin complex	10/2126	88/38360	0.0302843	1
17	GO:0031227	CC	intrinsic component of endoplasmic reticulum membrane	17/2126	178/38360	0.0303525	1
4	GO:0005579	CC	membrane attack complex	4/2126	22/38360	0.0309104	1
3	GO:0065010	CC	extracellular membrane-bounded organelle	3/2126	13/38360	0.0320035	1
33	GO:0044297	CC	cell body	33/2126	413/38360	0.0388124	1
30	GO:0031253	CC	cell projection membrane	30/2126	372/38360	0.0395801	1
2	GO:0099571	CC	postsynaptic cytoskeleton	2/2126	6/38360	0.0396647	1
4	GO:0016580	CC	Sin3 complex	4/2126	24/38360	0.041161	1
89	GO:0005887	CC	integral component of plasma membrane	89/2126	1296/38360	0.0411964	1
12	GO:0031225	CC	anchored component of membrane	12/2126	120/38360	0.0429628	1
90	GO:0005783	CC	endoplasmic reticulum	90/2126	1322/38360	0.0434547	1
3	GO:0033018	CC	sarcoplasmic reticulum lumen	3/2126	15/38360	0.0469029	1
4	GO:0042101	CC	T cell receptor complex	4/2126	25/38360	0.0469233	1
7	GO:0008328	CC	ionotropic glutamate receptor complex	7/2126	60/38360	0.0474103	1
94	GO:0031226	CC	intrinsic component of plasma membrane	94/2126	1389/38360	0.0483846	1
28	GO:0050660	MF	flavin adenine dinucleotide binding	28/2126	224/38360	5.45919e-05	1
11	GO:0001102	MF	RNA polymerase II activating transcription factor binding	11/2126	49/38360	6.08676e-05	1
8	GO:0016840	MF	carbon-nitrogen lyase activity	8/2126	27/38360	7.5439e-05	1
33	GO:0005539	MF	glycosaminoglycan binding	33/2126	289/38360	8.36169e-05	1
28	GO:0016616	MF	oxidoreductase activity, acting on the CH-OH group of donors, NAD or NADP as acceptor	28/2126	227/38360	9.88246e-05	1
5	GO:0038021	MF	leptin receptor activity	5/2126	10/38360	0.000103689	1
12	GO:0120013	MF	lipid transfer activity	12/2126	61/38360	0.000112252	1
9	GO:0005159	MF	insulin-like growth factor receptor binding	9/2126	36/38360	0.000116623	1
32	GO:0016614	MF	oxidoreductase activity, acting on CH-OH group of donors	32/2126	282/38360	0.000119867	1
4	GO:0004925	MF	prolactin receptor activity	4/2126	6/38360	0.000128941	1
6	GO:0016725	MF	oxidoreductase activity, acting on CH or CH2 groups	6/2126	16/38360	0.000142217	1
10	GO:0016405	MF	CoA-ligase activity	10/2126	45/38360	0.000143198	1
3	GO:0016297	MF	acyl-[acyl-carrier-protein] hydrolase activity	3/2126	3/38360	0.00017001	1
3	GO:0004320	MF	oleoyl-[acyl-carrier-protein] hydrolase activity	3/2126	3/38360	0.00017001	1
3	GO:0004313	MF	[acyl-carrier-protein] S-acetyltransferase activity	3/2126	3/38360	0.00017001	1
3	GO:0004316	MF	3-oxoacyl-[acyl-carrier-protein] reductase (NADPH) activity	3/2126	3/38360	0.00017001	1
3	GO:0004317	MF	3-hydroxypalmitoyl-[acyl-carrier-protein] dehydratase activity	3/2126	3/38360	0.00017001	1
3	GO:0004319	MF	enoyl-[acyl-carrier-protein] reductase (NADPH, B-specific) activity	3/2126	3/38360	0.00017001	1
3	GO:0031177	MF	phosphopantetheine binding	3/2126	3/38360	0.00017001	1
3	GO:0047451	MF	3-hydroxyoctanoyl-[acyl-carrier-protein] dehydratase activity	3/2126	3/38360	0.00017001	1
3	GO:0047117	MF	enoyl-[acyl-carrier-protein] reductase (NADPH, A-specific) activity	3/2126	3/38360	0.00017001	1
3	GO:0016296	MF	palmitoyl-[acyl-carrier-protein] hydrolase activity	3/2126	3/38360	0.00017001	1
3	GO:0016295	MF	myristoyl-[acyl-carrier-protein] hydrolase activity	3/2126	3/38360	0.00017001	1
3	GO:0019171	MF	3-hydroxyacyl-[acyl-carrier-protein] dehydratase activity	3/2126	3/38360	0.00017001	1
20	GO:0016627	MF	oxidoreductase activity, acting on the CH-CH group of donors	20/2126	148/38360	0.000204574	1
6	GO:0017017	MF	MAP kinase tyrosine/serine/threonine phosphatase activity	6/2126	17/38360	0.000209486	1
10	GO:0005520	MF	insulin-like growth factor binding	10/2126	47/38360	0.000210071	1
8	GO:0008131	MF	primary amine oxidase activity	8/2126	31/38360	0.000219806	1
29	GO:0019842	MF	vitamin binding	29/2126	251/38360	0.000230368	1
10	GO:0005158	MF	insulin receptor binding	10/2126	48/38360	0.00025228	1
11	GO:0048038	MF	quinone binding	11/2126	57/38360	0.000256367	1
4	GO:0102337	MF	3-oxo-cerotoyl-CoA synthase activity	4/2126	7/38360	0.000287597	1
4	GO:0102336	MF	3-oxo-arachidoyl-CoA synthase activity	4/2126	7/38360	0.000287597	1
4	GO:0102338	MF	3-oxo-lignoceronyl-CoA synthase activity	4/2126	7/38360	0.000287597	1
4	GO:0102756	MF	very-long-chain 3-ketoacyl-CoA synthase activity	4/2126	7/38360	0.000287597	1
43	GO:0033218	MF	amide binding	43/2126	436/38360	0.000293431	1
6	GO:0033549	MF	MAP kinase phosphatase activity	6/2126	18/38360	0.000299516	1
25	GO:0008083	MF	growth factor activity	25/2126	208/38360	0.000326931	1
6	GO:0004032	MF	alditol:NADP+ 1-oxidoreductase activity	6/2126	19/38360	0.00041728	1
14	GO:0016877	MF	ligase activity, forming carbon-sulfur bonds	14/2126	90/38360	0.000422273	1
13	GO:0050840	MF	extracellular matrix binding	13/2126	81/38360	0.00049207	1
4	GO:0070891	MF	lipoteichoic acid binding	4/2126	8/38360	0.000549884	1
4	GO:0047760	MF	butyrate-CoA ligase activity	4/2126	8/38360	0.000549884	1
13	GO:0016709	MF	oxidoreductase activity, acting on paired donors, with incorporation or reduction of molecular oxygen, NAD(P)H as one donor, and incorporation of one atom of oxygen	13/2126	82/38360	0.000555514	1
3	GO:0004314	MF	[acyl-carrier-protein] S-malonyltransferase activity	3/2126	4/38360	0.000651811	1
3	GO:0003941	MF	L-serine ammonia-lyase activity	3/2126	4/38360	0.000651811	1
3	GO:0004357	MF	glutamate-cysteine ligase activity	3/2126	4/38360	0.000651811	1
3	GO:0016419	MF	S-malonyltransferase activity	3/2126	4/38360	0.000651811	1
3	GO:0004035	MF	alkaline phosphatase activity	3/2126	4/38360	0.000651811	1
3	GO:0016420	MF	malonyltransferase activity	3/2126	4/38360	0.000651811	1
5	GO:0004022	MF	alcohol dehydrogenase (NAD) activity	5/2126	14/38360	0.000683286	1
4	GO:0004024	MF	alcohol dehydrogenase activity, zinc-dependent	4/2126	9/38360	0.000946323	1
4	GO:0004096	MF	catalase activity	4/2126	9/38360	0.000946323	1
109	GO:0005509	MF	calcium ion binding	109/2126	1436/38360	0.000963082	1
18	GO:0005507	MF	copper ion binding	18/2126	138/38360	0.00101606	1
20	GO:0005178	MF	integrin binding	20/2126	167/38360	0.00106136	1
9	GO:0016641	MF	oxidoreductase activity, acting on the CH-NH2 group of donors, oxygen as acceptor	9/2126	49/38360	0.0013293	1
5	GO:0004499	MF	N,N-dimethylaniline monooxygenase activity	5/2126	16/38360	0.00135833	1
3	GO:0004315	MF	3-oxoacyl-[acyl-carrier-protein] synthase activity	3/2126	5/38360	0.00156208	1
3	GO:0070576	MF	vitamin D 24-hydroxylase activity	3/2126	5/38360	0.00156208	1
3	GO:0004736	MF	pyruvate carboxylase activity	3/2126	5/38360	0.00156208	1
3	GO:0008269	MF	JAK pathway signal transduction adaptor activity	3/2126	5/38360	0.00156208	1
21	GO:0042626	MF	ATPase-coupled transmembrane transporter activity	21/2126	182/38360	0.00156826	1
14	GO:0033613	MF	activating transcription factor binding	14/2126	103/38360	0.00164626	1
12	GO:0005201	MF	extracellular matrix structural constituent	12/2126	82/38360	0.00182694	1
25	GO:0008194	MF	UDP-glycosyltransferase activity	25/2126	235/38360	0.00222706	1
21	GO:0015399	MF	primary active transmembrane transporter activity	21/2126	190/38360	0.00230628	1
18	GO:1990782	MF	protein tyrosine kinase binding	18/2126	154/38360	0.00241664	1
5	GO:0017110	MF	nucleoside-diphosphatase activity	5/2126	18/38360	0.00242837	1
22	GO:0008201	MF	heparin binding	22/2126	199/38360	0.00257297	1
32	GO:1901681	MF	sulfur compound binding	32/2126	335/38360	0.00257807	1
8	GO:0004181	MF	metallocarboxypeptidase activity	8/2126	44/38360	0.00260224	1
167	GO:0042802	MF	identical protein binding	167/2126	2404/38360	0.00272593	1
33	GO:0042277	MF	peptide binding	33/2126	345/38360	0.00279692	1
3	GO:0008970	MF	phospholipase A1 activity	3/2126	6/38360	0.00299522	1
3	GO:0004382	MF	guanosine-diphosphatase activity	3/2126	6/38360	0.00299522	1
3	GO:0003870	MF	5-aminolevulinate synthase activity	3/2126	6/38360	0.00299522	1
3	GO:0009374	MF	biotin binding	3/2126	6/38360	0.00299522	1
3	GO:0016749	MF	N-succinyltransferase activity	3/2126	6/38360	0.00299522	1
2	GO:0080146	MF	L-cysteine desulfhydrase activity	2/2126	2/38360	0.00307027	1
2	GO:0044540	MF	L-cystine L-cysteine-lyase (deaminating)	2/2126	2/38360	0.00307027	1
2	GO:0004397	MF	histidine ammonia-lyase activity	2/2126	2/38360	0.00307027	1
2	GO:0033040	MF	sour taste receptor activity	2/2126	2/38360	0.00307027	1
2	GO:0004123	MF	cystathionine gamma-lyase activity	2/2126	2/38360	0.00307027	1
2	GO:0005010	MF	insulin-like growth factor-activated receptor activity	2/2126	2/38360	0.00307027	1
2	GO:0050480	MF	imidazolonepropionase activity	2/2126	2/38360	0.00307027	1
2	GO:0052597	MF	diamine oxidase activity	2/2126	2/38360	0.00307027	1
17	GO:0003707	MF	steroid hormone receptor activity	17/2126	145/38360	0.00311378	1
24	GO:0004725	MF	protein tyrosine phosphatase activity	24/2126	229/38360	0.00319261	1
22	GO:0019838	MF	growth factor binding	22/2126	206/38360	0.00320192	1
4	GO:0060228	MF	phosphatidylcholine-sterol O-acyltransferase activator activity	4/2126	12/38360	0.00325089	1
27	GO:0031406	MF	carboxylic acid binding	27/2126	273/38360	0.00330646	1
8	GO:0017147	MF	Wnt-protein binding	8/2126	46/38360	0.00347377	1
13	GO:0050661	MF	NADP binding	13/2126	101/38360	0.00384831	1
362	GO:0043168	MF	anion binding	362/2126	5687/38360	0.0038505	1
9	GO:0016638	MF	oxidoreductase activity, acting on the CH-NH2 group of donors	9/2126	57/38360	0.00391497	1
7	GO:0042813	MF	Wnt-activated receptor activity	7/2126	38/38360	0.00441028	1
4	GO:0008574	MF	ATP-dependent microtubule motor activity, plus-end-directed	4/2126	13/38360	0.00449119	1
27	GO:0043177	MF	organic acid binding	27/2126	275/38360	0.00487524	1
3	GO:0004356	MF	glutamate-ammonia ligase activity	3/2126	7/38360	0.00502593	1
3	GO:0043426	MF	MRF binding	3/2126	7/38360	0.00502593	1
3	GO:0016211	MF	ammonia ligase activity	3/2126	7/38360	0.00502593	1
3	GO:0004321	MF	fatty-acyl-CoA synthase activity	3/2126	7/38360	0.00502593	1
3	GO:0005004	MF	GPI-linked ephrin receptor activity	3/2126	7/38360	0.00502593	1
8	GO:0043539	MF	protein serine/threonine kinase activator activity	8/2126	50/38360	0.00587919	1
5	GO:0072349	MF	modified amino acid transmembrane transporter activity	5/2126	22/38360	0.00620527	1
5	GO:0008329	MF	signaling pattern recognition receptor activity	5/2126	22/38360	0.00620527	1
8	GO:0017046	MF	peptide hormone binding	8/2126	51/38360	0.00664142	1
9	GO:0016229	MF	steroid dehydrogenase activity	9/2126	62/38360	0.00689825	1
92	GO:0042803	MF	protein homodimerization activity	92/2126	1258/38360	0.00695881	1
8	GO:0033764	MF	steroid dehydrogenase activity, acting on the CH-OH group of donors, NAD or NADP as acceptor	8/2126	52/38360	0.00747606	1
6	GO:0008106	MF	alcohol dehydrogenase (NADP+) activity	6/2126	32/38360	0.00751693	1
5	GO:0038187	MF	pattern recognition receptor activity	5/2126	23/38360	0.00757269	1
5	GO:0016885	MF	ligase activity, forming carbon-carbon bonds	5/2126	23/38360	0.00757269	1
3	GO:0003996	MF	acyl-CoA ligase activity	3/2126	8/38360	0.00771156	1
3	GO:0016418	MF	S-acetyltransferase activity	3/2126	8/38360	0.00771156	1
3	GO:0016880	MF	acid-ammonia (or amide) ligase activity	3/2126	8/38360	0.00771156	1
7	GO:0043394	MF	proteoglycan binding	7/2126	42/38360	0.00777908	1
4	GO:0047086	MF	ketosteroid monooxygenase activity	4/2126	15/38360	0.00784565	1
14	GO:0042562	MF	hormone binding	14/2126	122/38360	0.00868628	1
2	GO:0016623	MF	oxidoreductase activity, acting on the aldehyde or oxo group of donors, oxygen as acceptor	2/2126	3/38360	0.00887078	1
2	GO:0008892	MF	guanine deaminase activity	2/2126	3/38360	0.00887078	1
2	GO:0004135	MF	amylo-alpha-1,6-glucosidase activity	2/2126	3/38360	0.00887078	1
2	GO:0060230	MF	lipoprotein lipase activator activity	2/2126	3/38360	0.00887078	1
2	GO:0004031	MF	aldehyde oxidase activity	2/2126	3/38360	0.00887078	1
2	GO:0050692	MF	DBD domain binding	2/2126	3/38360	0.00887078	1
2	GO:0004794	MF	L-threonine ammonia-lyase activity	2/2126	3/38360	0.00887078	1
2	GO:0015111	MF	iodide transmembrane transporter activity	2/2126	3/38360	0.00887078	1
2	GO:0016300	MF	tRNA (uracil) methyltransferase activity	2/2126	3/38360	0.00887078	1
2	GO:0004133	MF	glycogen debranching enzyme activity	2/2126	3/38360	0.00887078	1
2	GO:0004134	MF	4-alpha-glucanotransferase activity	2/2126	3/38360	0.00887078	1
140	GO:0046983	MF	protein dimerization activity	140/2126	2046/38360	0.00976526	1
6	GO:0016408	MF	C-acyltransferase activity	6/2126	34/38360	0.0101546	1
5	GO:1990939	MF	ATP-dependent microtubule motor activity	5/2126	25/38360	0.0109091	1
3	GO:0070324	MF	thyroid hormone binding	3/2126	9/38360	0.0110942	1
3	GO:0016748	MF	succinyltransferase activity	3/2126	9/38360	0.0110942	1
6	GO:0004033	MF	aldo-keto reductase (NADP) activity	6/2126	35/38360	0.0116936	1
6	GO:0070840	MF	dynein complex binding	6/2126	35/38360	0.0116936	1
4	GO:0047023	MF	androsterone dehydrogenase activity	4/2126	17/38360	0.0125223	1
33	GO:0016758	MF	transferase activity, transferring hexosyl groups	33/2126	383/38360	0.0129018	1
12	GO:0008146	MF	sulfotransferase activity	12/2126	101/38360	0.0131935	1
13	GO:0030170	MF	pyridoxal phosphate binding	13/2126	117/38360	0.0142305	1
13	GO:0070279	MF	vitamin B6 binding	13/2126	117/38360	0.0142305	1
3	GO:0034618	MF	arginine binding	3/2126	10/38360	0.0152025	1
3	GO:0042289	MF	MHC class II protein binding	3/2126	10/38360	0.0152025	1
3	GO:0015184	MF	L-cystine transmembrane transporter activity	3/2126	10/38360	0.0152025	1
45	GO:0022804	MF	active transmembrane transporter activity	45/2126	568/38360	0.0160434	1
9	GO:0004364	MF	glutathione transferase activity	9/2126	71/38360	0.0162864	1
2	GO:0061697	MF	protein-glutaryllysine deglutarylase activity	2/2126	4/38360	0.0170898	1
2	GO:0036054	MF	protein-malonyllysine demalonylase activity	2/2126	4/38360	0.0170898	1
2	GO:0036055	MF	protein-succinyllysine desuccinylase activity	2/2126	4/38360	0.0170898	1
2	GO:0015189	MF	L-lysine transmembrane transporter activity	2/2126	4/38360	0.0170898	1
2	GO:0008743	MF	L-threonine 3-dehydrogenase activity	2/2126	4/38360	0.0170898	1
2	GO:1990698	MF	palmitoleoyltransferase activity	2/2126	4/38360	0.0170898	1
2	GO:0102567	MF	phospholipase A2 activity (consuming 1,2-dipalmitoylphosphatidylcholine)	2/2126	4/38360	0.0170898	1
2	GO:0102568	MF	phospholipase A2 activity consuming 1,2-dioleoylphosphatidylethanolamine)	2/2126	4/38360	0.0170898	1
4	GO:0071723	MF	lipopeptide binding	4/2126	19/38360	0.0186755	1
6	GO:0015026	MF	coreceptor activity	6/2126	39/38360	0.0194943	1
7	GO:0005310	MF	dicarboxylic acid transmembrane transporter activity	7/2126	50/38360	0.0196597	1
3	GO:0004396	MF	hexokinase activity	3/2126	11/38360	0.0200536	1
3	GO:0016901	MF	oxidoreductase activity, acting on the CH-OH group of donors, quinone or similar compound as acceptor	3/2126	11/38360	0.0200536	1
3	GO:0060229	MF	lipase activator activity	3/2126	11/38360	0.0200536	1
14	GO:0005496	MF	steroid binding	14/2126	133/38360	0.0202909	1
12	GO:0016879	MF	ligase activity, forming carbon-nitrogen bonds	12/2126	110/38360	0.0207827	1
9	GO:0008138	MF	protein tyrosine/serine/threonine phosphatase activity	9/2126	74/38360	0.020879	1
14	GO:0016782	MF	transferase activity, transferring sulfur-containing groups	14/2126	134/38360	0.0210484	1
16	GO:0019955	MF	cytokine binding	16/2126	158/38360	0.0211004	1
1490	GO:0005488	MF	binding	1490/2126	26022/38360	0.0232297	1
24	GO:0004222	MF	metalloendopeptidase activity	24/2126	274/38360	0.0241514	1
32	GO:0016829	MF	lyase activity	32/2126	386/38360	0.0244833	1
3	GO:0004128	MF	cytochrome-b5 reductase activity, acting on NAD(P)H	3/2126	12/38360	0.0256545	1
3	GO:0019531	MF	oxalate transmembrane transporter activity	3/2126	12/38360	0.0256545	1
35	GO:0008237	MF	metallopeptidase activity	35/2126	434/38360	0.0261972	1
4	GO:0032794	MF	GTPase activating protein binding	4/2126	21/38360	0.0264185	1
5	GO:0015269	MF	calcium-activated potassium channel activity	5/2126	31/38360	0.0265464	1
2	GO:0008517	MF	folic acid transmembrane transporter activity	2/2126	5/38360	0.0274415	1
2	GO:0004689	MF	phosphorylase kinase activity	2/2126	5/38360	0.0274415	1
2	GO:0004044	MF	amidophosphoribosyltransferase activity	2/2126	5/38360	0.0274415	1
2	GO:0043262	MF	adenosine-diphosphatase activity	2/2126	5/38360	0.0274415	1
2	GO:0005009	MF	insulin-activated receptor activity	2/2126	5/38360	0.0274415	1
2	GO:0004084	MF	branched-chain-amino-acid transaminase activity	2/2126	5/38360	0.0274415	1
2	GO:0015142	MF	tricarboxylic acid transmembrane transporter activity	2/2126	5/38360	0.0274415	1
2	GO:0004504	MF	peptidylglycine monooxygenase activity	2/2126	5/38360	0.0274415	1
2	GO:0015137	MF	citrate transmembrane transporter activity	2/2126	5/38360	0.0274415	1
2	GO:0004335	MF	galactokinase activity	2/2126	5/38360	0.0274415	1
2	GO:0016595	MF	glutamate binding	2/2126	5/38360	0.0274415	1
2	GO:0004598	MF	peptidylamidoglycolate lyase activity	2/2126	5/38360	0.0274415	1
2	GO:0008046	MF	axon guidance receptor activity	2/2126	5/38360	0.0274415	1
2	GO:0046899	MF	nucleoside triphosphate adenylate kinase activity	2/2126	5/38360	0.0274415	1
2	GO:0072320	MF	volume-sensitive chloride channel activity	2/2126	5/38360	0.0274415	1
2	GO:0052654	MF	L-leucine transaminase activity	2/2126	5/38360	0.0274415	1
2	GO:0052655	MF	L-valine transaminase activity	2/2126	5/38360	0.0274415	1
2	GO:0052656	MF	L-isoleucine transaminase activity	2/2126	5/38360	0.0274415	1
2	GO:0004510	MF	tryptophan 5-monooxygenase activity	2/2126	5/38360	0.0274415	1
2	GO:0034056	MF	estrogen response element binding	2/2126	5/38360	0.0274415	1
2	GO:0022849	MF	glutamate-gated calcium ion channel activity	2/2126	5/38360	0.0274415	1
10	GO:0008235	MF	metalloexopeptidase activity	10/2126	86/38360	0.0278942	1
7	GO:0019200	MF	carbohydrate kinase activity	7/2126	54/38360	0.0288387	1
33	GO:0061629	MF	RNA polymerase II-specific DNA-binding transcription factor binding	33/2126	409/38360	0.0294698	1
4	GO:0005432	MF	calcium:sodium antiporter activity	4/2126	22/38360	0.0309104	1
4	GO:0000014	MF	single-stranded DNA endodeoxyribonuclease activity	4/2126	22/38360	0.0309104	1
4	GO:0031994	MF	insulin-like growth factor I binding	4/2126	22/38360	0.0309104	1
7	GO:1901682	MF	sulfur compound transmembrane transporter activity	7/2126	55/38360	0.0315195	1
3	GO:0016715	MF	oxidoreductase activity, acting on paired donors, with incorporation or reduction of molecular oxygen, reduced ascorbate as one donor, and incorporation of one atom of oxygen	3/2126	13/38360	0.0320035	1
3	GO:0004075	MF	biotin carboxylase activity	3/2126	13/38360	0.0320035	1
4	GO:0015368	MF	calcium:cation antiporter activity	4/2126	23/38360	0.0358236	1
9	GO:0016597	MF	amino acid binding	9/2126	75/38360	0.0364333	1
3	GO:0003988	MF	acetyl-CoA C-acyltransferase activity	3/2126	14/38360	0.0390915	1
2	GO:0070326	MF	very-low-density lipoprotein particle receptor binding	2/2126	6/38360	0.0396647	1
2	GO:0030492	MF	hemoglobin binding	2/2126	6/38360	0.0396647	1
2	GO:0097108	MF	hedgehog family protein binding	2/2126	6/38360	0.0396647	1
2	GO:0015181	MF	arginine transmembrane transporter activity	2/2126	6/38360	0.0396647	1
2	GO:0030284	MF	estrogen receptor activity	2/2126	6/38360	0.0396647	1
2	GO:0043237	MF	laminin-1 binding	2/2126	6/38360	0.0396647	1
2	GO:0016907	MF	G protein-coupled acetylcholine receptor activity	2/2126	6/38360	0.0396647	1
2	GO:0001875	MF	lipopolysaccharide receptor activity	2/2126	6/38360	0.0396647	1
2	GO:0003989	MF	acetyl-CoA carboxylase activity	2/2126	6/38360	0.0396647	1
2	GO:0051538	MF	3 iron, 4 sulfur cluster binding	2/2126	6/38360	0.0396647	1
2	GO:0045134	MF	uridine-diphosphatase activity	2/2126	6/38360	0.0396647	1
6	GO:0016628	MF	oxidoreductase activity, acting on the CH-CH group of donors, NAD or NADP as acceptor	6/2126	46/38360	0.0404475	1
14	GO:0016209	MF	antioxidant activity	14/2126	144/38360	0.041369	1
9	GO:0004180	MF	carboxypeptidase activity	9/2126	79/38360	0.0414988	1
23	GO:0016810	MF	hydrolase activity, acting on carbon-nitrogen (but not peptide) bonds	23/2126	267/38360	0.0421974	1
40	GO:0016791	MF	phosphatase activity	40/2126	525/38360	0.0430328	1
7	GO:0031369	MF	translation initiation factor binding	7/2126	59/38360	0.0438915	1
3	GO:0043560	MF	insulin receptor substrate binding	3/2126	15/38360	0.0469029	1
3	GO:0008179	MF	adenylate cyclase binding	3/2126	15/38360	0.0469029	1
3	GO:0000099	MF	sulfur amino acid transmembrane transporter activity	3/2126	15/38360	0.0469029	1
3	GO:0016174	MF	NAD(P)H oxidase activity	3/2126	15/38360	0.0469029	1
3	GO:0015016	MF	[heparan sulfate]-glucosamine N-sulfotransferase activity	3/2126	15/38360	0.0469029	1
3	GO:0031698	MF	beta-2 adrenergic receptor binding	3/2126	15/38360	0.0469029	1
4	GO:0004467	MF	long-chain fatty acid-CoA ligase activity	4/2126	25/38360	0.0469233	1
4	GO:0034483	MF	heparan sulfate sulfotransferase activity	4/2126	25/38360	0.0469233	1
4	GO:0005234	MF	extracellularly glutamate-gated ion channel activity	4/2126	25/38360	0.0469233	1
16	GO:0004867	MF	serine-type endopeptidase inhibitor activity	16/2126	177/38360	0.0476942	1

## Sheet: GO cluster2
Number	GO id	Term type	Description	Ratio_in_study	Ratio_in_pop	pvalue	padjust
11	GO:0009404	BP	toxin metabolic process	11/2313	26/38360	1.24128e-07	0.00254958
10	GO:0004312	MF	fatty acid synthase activity	10/2313	23/38360	3.44698e-07	0.0070801
13	GO:0015248	MF	sterol transporter activity	13/2313	40/38360	3.47664e-07	0.00714102
28	GO:0006633	BP	fatty acid biosynthetic process	28/2313	143/38360	4.15624e-07	0.00853693
28	GO:0016712	MF	oxidoreductase activity, acting on paired donors, with incorporation or reduction of molecular oxygen, reduced flavin or flavoprotein as one donor, and incorporation of one atom of oxygen	28/2313	118/38360	5.31586e-07	0.0109188
15	GO:0042743	BP	hydrogen peroxide metabolic process	15/2313	48/38360	5.55749e-07	0.0114151
21	GO:0070330	MF	aromatase activity	21/2313	56/38360	7.44863e-07	0.0152995
33	GO:0055088	BP	lipid homeostasis	33/2313	205/38360	7.58998e-07	0.0155898
5	GO:0060086	BP	circadian temperature homeostasis	5/2313	5/38360	7.93815e-07	0.016305
5	GO:0101021	MF	estrogen 2-hydroxylase activity	5/2313	5/38360	7.93815e-07	0.016305
27	GO:0032368	BP	regulation of lipid transport	27/2313	148/38360	8.26925e-07	0.016985
10	GO:0008210	BP	estrogen metabolic process	10/2313	25/38360	8.80917e-07	0.018094
9	GO:0050665	BP	hydrogen peroxide biosynthetic process	9/2313	20/38360	9.47872e-07	0.0194693
21	GO:0008395	MF	steroid hydroxylase activity	21/2313	88/38360	1.00156e-06	0.020572
27	GO:0004896	MF	cytokine receptor activity	27/2313	159/38360	1.02412e-06	0.0210354
33	GO:1905952	BP	regulation of lipid localization	33/2313	198/38360	1.05014e-06	0.0215699
35	GO:0072330	BP	monocarboxylic acid biosynthetic process	35/2313	198/38360	1.05014e-06	0.0215699
23	GO:0051781	BP	positive regulation of cell division	23/2313	105/38360	1.0514e-06	0.0215958
17	GO:0032374	BP	regulation of cholesterol transport	17/2313	65/38360	1.11276e-06	0.0228561
17	GO:0032371	BP	regulation of sterol transport	17/2313	65/38360	1.11276e-06	0.0228561
21	GO:0071949	MF	FAD binding	21/2313	97/38360	1.13877e-06	0.0233904
32	GO:0016999	BP	antibiotic metabolic process	32/2313	132/38360	1.14057e-06	0.0234273
38	GO:0062023	CC	collagen-containing extracellular matrix	38/2313	237/38360	1.28339e-06	0.0263609
74	GO:0046906	MF	tetrapyrrole binding	74/2313	421/38360	1.37861e-06	0.0283167
65	GO:0005506	MF	iron ion binding	65/2313	459/38360	1.45176e-06	0.0298191
52	GO:0046394	BP	carboxylic acid biosynthetic process	52/2313	388/38360	1.45537e-06	0.0298933
24	GO:0042632	BP	cholesterol homeostasis	24/2313	125/38360	1.52629e-06	0.03135
24	GO:0034754	BP	cellular hormone metabolic process	24/2313	125/38360	1.52629e-06	0.03135
35	GO:0050660	MF	flavin adenine dinucleotide binding	35/2313	224/38360	1.5321e-06	0.0314693
53	GO:0016053	BP	organic acid biosynthetic process	53/2313	390/38360	1.54271e-06	0.0316874
64	GO:0031012	CC	extracellular matrix	64/2313	519/38360	1.55553e-06	0.0319506
73	GO:0020037	MF	heme binding	73/2313	405/38360	1.58203e-06	0.0324948
35	GO:0016616	MF	oxidoreductase activity, acting on the CH-OH group of donors, NAD or NADP as acceptor	35/2313	227/38360	1.63427e-06	0.0335678
40	GO:0016614	MF	oxidoreductase activity, acting on CH-OH group of donors	40/2313	282/38360	1.64653e-06	0.0338198
74	GO:0008610	BP	lipid biosynthetic process	74/2313	651/38360	1.67231e-06	0.0343492
73	GO:0016705	MF	oxidoreductase activity, acting on paired donors, with incorporation or reduction of molecular oxygen	73/2313	463/38360	1.70854e-06	0.0350934
24	GO:0055092	BP	sterol homeostasis	24/2313	126/38360	1.76144e-06	0.03618
17	GO:0019748	BP	secondary metabolic process	17/2313	75/38360	1.7982e-06	0.0369351
63	GO:0004497	MF	monooxygenase activity	63/2313	342/38360	1.87196e-06	0.03845
58	GO:0008202	BP	steroid metabolic process	58/2313	344/38360	1.89965e-06	0.0390189
71	GO:0051186	BP	cofactor metabolic process	71/2313	617/38360	2.05035e-06	0.0421143
11	GO:0120020	MF	cholesterol transfer activity	11/2313	33/38360	2.09855e-06	0.0431043
11	GO:0120015	MF	sterol transfer activity	11/2313	33/38360	2.09855e-06	0.0431043
125	GO:0032787	BP	monocarboxylic acid metabolic process	125/2313	794/38360	2.42376e-06	0.0497841
79	GO:0017144	BP	drug metabolic process	79/2313	696/38360	2.49482e-06	0.0512435
92	GO:0006631	BP	fatty acid metabolic process	92/2313	500/38360	2.53085e-06	0.0519837
99	GO:0005789	CC	endoplasmic reticulum membrane	99/2313	904/38360	2.58981e-06	0.0531947
78	GO:0009986	CC	cell surface	78/2313	722/38360	2.59225e-06	0.0532448
165	GO:0048037	MF	cofactor binding	165/2313	1210/38360	2.70706e-06	0.055603
27	GO:0015850	BP	organic hydroxy compound transport	27/2313	167/38360	2.71723e-06	0.0558118
74	GO:0010817	BP	regulation of hormone levels	74/2313	611/38360	2.82368e-06	0.0579984
33	GO:0042445	BP	hormone metabolic process	33/2313	225/38360	2.93614e-06	0.0603084
176	GO:0019752	BP	carboxylic acid metabolic process	176/2313	1465/38360	3.04751e-06	0.0625959
158	GO:0005615	CC	extracellular space	158/2313	1577/38360	3.06147e-06	0.0628826
146	GO:0044255	BP	cellular lipid metabolic process	146/2313	1359/38360	3.06404e-06	0.0629354
82	GO:0044283	BP	small molecule biosynthetic process	82/2313	765/38360	3.43432e-06	0.0705409
21	GO:0006805	BP	xenobiotic metabolic process	21/2313	113/38360	3.63281e-06	0.0746179
70	GO:0050662	MF	coenzyme binding	70/2313	628/38360	3.8782e-06	0.0796583
9	GO:0017000	BP	antibiotic biosynthetic process	9/2313	23/38360	3.9081e-06	0.0802723
32	GO:0042737	BP	drug catabolic process	32/2313	217/38360	4.00821e-06	0.0823286
195	GO:0016491	MF	oxidoreductase activity	195/2313	1865/38360	4.18161e-06	0.0858903
201	GO:0006629	BP	lipid metabolic process	201/2313	1793/38360	4.4121e-06	0.0906246
179	GO:0043436	BP	oxoacid metabolic process	179/2313	1518/38360	4.48573e-06	0.0921368
5	GO:1904479	BP	negative regulation of intestinal absorption	5/2313	6/38360	4.52405e-06	0.0929241
5	GO:0101020	MF	estrogen 16-alpha-hydroxylase activity	5/2313	6/38360	4.52405e-06	0.0929241
5	GO:0004925	MF	prolactin receptor activity	5/2313	6/38360	4.52405e-06	0.0929241
5	GO:0003989	MF	acetyl-CoA carboxylase activity	5/2313	6/38360	4.52405e-06	0.0929241
184	GO:0006082	BP	organic acid metabolic process	184/2313	1559/38360	4.57935e-06	0.0940599
267	GO:0042221	BP	response to chemical	267/2313	3150/38360	4.63415e-06	0.0951854
266	GO:0044281	BP	small molecule metabolic process	266/2313	2710/38360	4.81868e-06	0.0989756
217	GO:0010033	BP	response to organic substance	217/2313	2506/38360	4.93605e-06	0.101386
151	GO:0055114	BP	oxidation-reduction process	151/2313	1689/38360	4.98382e-06	0.102368
11	GO:0005159	MF	insulin-like growth factor receptor binding	11/2313	36/38360	5.5066e-06	0.113105
27	GO:0072329	BP	monocarboxylic acid catabolic process	27/2313	174/38360	6.00885e-06	0.123422
24	GO:0003707	MF	steroid hormone receptor activity	24/2313	145/38360	6.29475e-06	0.129294
130	GO:1901700	BP	response to oxygen-containing compound	130/2313	1419/38360	6.45857e-06	0.132659
23	GO:0001676	BP	long-chain fatty acid metabolic process	23/2313	136/38360	6.73782e-06	0.138395
39	GO:0009897	CC	external side of plasma membrane	39/2313	299/38360	6.7389e-06	0.138417
18	GO:0015020	MF	glucuronosyltransferase activity	18/2313	91/38360	7.1337e-06	0.146526
11	GO:0015645	MF	fatty acid ligase activity	11/2313	37/38360	7.40968e-06	0.152195
6	GO:0009403	BP	toxin biosynthetic process	6/2313	10/38360	8.11999e-06	0.166785
25	GO:0033559	BP	unsaturated fatty acid metabolic process	25/2313	157/38360	8.23957e-06	0.169241
122	GO:0044432	CC	endoplasmic reticulum part	122/2313	1347/38360	8.57227e-06	0.176075
802	GO:0043167	MF	ion binding	802/2313	11326/38360	8.71456e-06	0.178997
9	GO:0003997	MF	acyl-CoA oxidase activity	9/2313	25/38360	8.7508e-06	0.179741
24	GO:0009062	BP	fatty acid catabolic process	24/2313	148/38360	9.02289e-06	0.18533
30	GO:0008083	MF	growth factor activity	30/2313	208/38360	1.0829e-05	0.222428
17	GO:0120162	BP	positive regulation of cold-induced thermogenesis	17/2313	85/38360	1.08933e-05	0.223749
171	GO:0070887	BP	cellular response to chemical stimulus	171/2313	2017/38360	1.15575e-05	0.237391
7	GO:0031698	MF	beta-2 adrenergic receptor binding	7/2313	15/38360	1.20155e-05	0.246798
648	GO:0031224	CC	intrinsic component of membrane	648/2313	9195/38360	1.21589e-05	0.249744
143	GO:0071310	BP	cellular response to organic substance	143/2313	1634/38360	1.23521e-05	0.253712
11	GO:0033344	BP	cholesterol efflux	11/2313	39/38360	1.29878e-05	0.26677
4	GO:0071615	BP	oxidative deethylation	4/2313	4/38360	1.31865e-05	0.27085
4	GO:0018894	BP	dibenzo-p-dioxin metabolic process	4/2313	4/38360	1.31865e-05	0.27085
4	GO:0019557	BP	histidine catabolic process to glutamate and formate	4/2313	4/38360	1.31865e-05	0.27085
4	GO:1904730	BP	negative regulation of intestinal lipid absorption	4/2313	4/38360	1.31865e-05	0.27085
4	GO:0009820	BP	alkaloid metabolic process	4/2313	4/38360	1.31865e-05	0.27085
4	GO:0019556	BP	histidine catabolic process to glutamate and formamide	4/2313	4/38360	1.31865e-05	0.27085
4	GO:0043606	BP	formamide metabolic process	4/2313	4/38360	1.31865e-05	0.27085
4	GO:0015942	BP	formate metabolic process	4/2313	4/38360	1.31865e-05	0.27085
4	GO:0045796	BP	negative regulation of intestinal cholesterol absorption	4/2313	4/38360	1.31865e-05	0.27085
4	GO:0010949	BP	negative regulation of intestinal phytosterol absorption	4/2313	4/38360	1.31865e-05	0.27085
4	GO:0043190	CC	ATP-binding cassette (ABC) transporter complex	4/2313	4/38360	1.31865e-05	0.27085
4	GO:0098533	CC	ATPase dependent transmembrane transport complex	4/2313	4/38360	1.31865e-05	0.27085
4	GO:0034875	MF	caffeine oxidase activity	4/2313	4/38360	1.31865e-05	0.27085
4	GO:0033695	MF	oxidoreductase activity, acting on CH or CH2 groups, quinone or similar compound as acceptor	4/2313	4/38360	1.31865e-05	0.27085
313	GO:0051239	BP	regulation of multicellular organismal process	313/2313	4083/38360	1.33633e-05	0.274482
31	GO:0051302	BP	regulation of cell division	31/2313	223/38360	1.38275e-05	0.284016
13	GO:0042738	BP	exogenous drug catabolic process	13/2313	54/38360	1.44797e-05	0.297413
103	GO:0009719	BP	response to endogenous stimulus	103/2313	1105/38360	1.56208e-05	0.320851
9	GO:0001833	BP	inner cell mass cell proliferation	9/2313	27/38360	1.79833e-05	0.369376
184	GO:0005102	MF	signaling receptor binding	184/2313	2239/38360	1.98642e-05	0.408012
7	GO:0004499	MF	N,N-dimethylaniline monooxygenase activity	7/2313	16/38360	2.0245e-05	0.415833
12	GO:0005158	MF	insulin receptor binding	12/2313	48/38360	2.04069e-05	0.419157
56	GO:0043235	CC	receptor complex	56/2313	514/38360	2.15909e-05	0.443478
13	GO:0000038	BP	very long-chain fatty acid metabolic process	13/2313	56/38360	2.20551e-05	0.453012
24	GO:0006694	BP	steroid biosynthetic process	24/2313	156/38360	2.22986e-05	0.458012
853	GO:0003824	MF	catalytic activity	853/2313	12556/38360	2.32808e-05	0.478188
38	GO:0001101	BP	response to acid chemical	38/2313	301/38360	2.41269e-05	0.495566
32	GO:0042579	CC	microbody	32/2313	238/38360	2.4596e-05	0.505201
12	GO:0016641	MF	oxidoreductase activity, acting on the CH-NH2 group of donors, oxygen as acceptor	12/2313	49/38360	2.55486e-05	0.524769
13	GO:0048038	MF	quinone binding	13/2313	57/38360	2.70026e-05	0.554633
48	GO:0016042	BP	lipid catabolic process	48/2313	420/38360	2.85109e-05	0.585613
632	GO:0016021	CC	integral component of membrane	632/2313	9073/38360	3.08356e-05	0.633363
12	GO:0006536	BP	glutamate metabolic process	12/2313	50/38360	3.17805e-05	0.652772
7	GO:0019367	BP	fatty acid elongation, saturated fatty acid	7/2313	17/38360	3.26204e-05	0.670024
7	GO:0009922	MF	fatty acid elongase activity	7/2313	17/38360	3.26204e-05	0.670024
11	GO:0008391	MF	arachidonic acid monooxygenase activity	11/2313	43/38360	3.56481e-05	0.732212
8	GO:0016885	MF	ligase activity, forming carbon-carbon bonds	8/2313	23/38360	3.73311e-05	0.76678
5	GO:0031628	MF	opioid receptor binding	5/2313	8/38360	3.81049e-05	0.782676
14	GO:0032370	BP	positive regulation of lipid transport	14/2313	67/38360	3.82769e-05	0.786207
12	GO:0071825	BP	protein-lipid complex subunit organization	12/2313	51/38360	3.92903e-05	0.807023
9	GO:0016634	MF	oxidoreductase activity, acting on the CH-CH group of donors, oxygen as acceptor	9/2313	30/38360	4.65555e-05	0.956251
95	GO:0006955	BP	immune response	95/2313	1036/38360	5.03882e-05	1
21	GO:0009064	BP	glutamine family amino acid metabolic process	21/2313	134/38360	5.36335e-05	1
14	GO:1905953	BP	negative regulation of lipid localization	14/2313	69/38360	5.3992e-05	1
6	GO:0044786	BP	cell cycle DNA replication	6/2313	13/38360	5.66615e-05	1
6	GO:0019368	BP	fatty acid elongation, unsaturated fatty acid	6/2313	13/38360	5.66615e-05	1
86	GO:0040008	BP	regulation of growth	86/2313	921/38360	6.01424e-05	1
46	GO:0016054	BP	organic acid catabolic process	46/2313	411/38360	6.02221e-05	1
46	GO:0046395	BP	carboxylic acid catabolic process	46/2313	411/38360	6.02221e-05	1
341	GO:0010646	BP	regulation of cell communication	341/2313	4619/38360	6.53971e-05	1
22	GO:0034440	BP	lipid oxidation	22/2313	147/38360	7.34858e-05	1
8	GO:0043691	BP	reverse cholesterol transport	8/2313	25/38360	7.38787e-05	1
29	GO:0043409	BP	negative regulation of MAPK cascade	29/2313	219/38360	7.73595e-05	1
343	GO:0023051	BP	regulation of signaling	343/2313	4663/38360	8.04267e-05	1
86	GO:0030155	BP	regulation of cell adhesion	86/2313	932/38360	8.99598e-05	1
21	GO:0043648	BP	dicarboxylic acid metabolic process	21/2313	139/38360	9.23461e-05	1
38	GO:0045926	BP	negative regulation of growth	38/2313	326/38360	9.6979e-05	1
8	GO:0042761	BP	very long-chain fatty acid biosynthetic process	8/2313	26/38360	0.000101084	1
48	GO:0006869	BP	lipid transport	48/2313	447/38360	0.00012216	1
10	GO:1902742	BP	apoptotic process involved in development	10/2313	41/38360	0.000124351	1
11	GO:0071827	BP	plasma lipoprotein particle organization	11/2313	49/38360	0.000129263	1
11	GO:1903409	BP	reactive oxygen species biosynthetic process	11/2313	49/38360	0.000129263	1
173	GO:0042127	BP	regulation of cell population proliferation	173/2313	2160/38360	0.000131777	1
16	GO:0032526	BP	response to retinoic acid	16/2313	93/38360	0.000131892	1
8	GO:0030497	BP	fatty acid elongation	8/2313	27/38360	0.000136074	1
9	GO:0034368	BP	protein-lipid complex remodeling	9/2313	34/38360	0.000137081	1
9	GO:0034369	BP	plasma lipoprotein particle remodeling	9/2313	34/38360	0.000137081	1
15	GO:0030301	BP	cholesterol transport	15/2313	84/38360	0.000137609	1
15	GO:0015918	BP	sterol transport	15/2313	84/38360	0.000137609	1
6	GO:0044321	BP	response to leptin	6/2313	15/38360	0.0001488	1
6	GO:0060457	BP	negative regulation of digestive system process	6/2313	15/38360	0.0001488	1
6	GO:0048009	BP	insulin-like growth factor receptor signaling pathway	6/2313	15/38360	0.0001488	1
6	GO:0032375	BP	negative regulation of cholesterol transport	6/2313	15/38360	0.0001488	1
6	GO:0032372	BP	negative regulation of sterol transport	6/2313	15/38360	0.0001488	1
6	GO:1904478	BP	regulation of intestinal absorption	6/2313	15/38360	0.0001488	1
5	GO:2000467	BP	positive regulation of glycogen (starch) synthase activity	5/2313	10/38360	0.000154792	1
5	GO:0042023	BP	DNA endoreduplication	5/2313	10/38360	0.000154792	1
5	GO:0034626	BP	fatty acid elongation, polyunsaturated fatty acid	5/2313	10/38360	0.000154792	1
5	GO:0001834	BP	trophectodermal cell proliferation	5/2313	10/38360	0.000154792	1
5	GO:0061888	BP	regulation of astrocyte activation	5/2313	10/38360	0.000154792	1
5	GO:0038028	BP	insulin receptor signaling pathway via phosphatidylinositol 3-kinase	5/2313	10/38360	0.000154792	1
5	GO:1990261	BP	pre-mRNA catabolic process	5/2313	10/38360	0.000154792	1
310	GO:0009966	BP	regulation of signal transduction	310/2313	4202/38360	0.000155725	1
20	GO:0120161	BP	regulation of cold-induced thermogenesis	20/2313	134/38360	0.000158911	1
9	GO:0034367	BP	protein-containing complex remodeling	9/2313	35/38360	0.000174708	1
4	GO:0070100	BP	negative regulation of chemokine-mediated signaling pathway	4/2313	6/38360	0.000179223	1
4	GO:0016098	BP	monoterpenoid metabolic process	4/2313	6/38360	0.000179223	1
16	GO:1905954	BP	positive regulation of lipid localization	16/2313	96/38360	0.000193369	1
3	GO:0070194	BP	synaptonemal complex disassembly	3/2313	3/38360	0.000218958	1
7	GO:0007191	BP	adenylate cyclase-activating dopamine receptor signaling pathway	7/2313	22/38360	0.000218981	1
9	GO:0048710	BP	regulation of astrocyte differentiation	9/2313	36/38360	0.000220552	1
17	GO:0003014	BP	renal system process	17/2313	107/38360	0.000224839	1
32	GO:0046677	BP	response to antibiotic	32/2313	267/38360	0.000232787	1
5	GO:0060669	BP	embryonic placenta morphogenesis	5/2313	11/38360	0.000269664	1
9	GO:0032369	BP	negative regulation of lipid transport	9/2313	37/38360	0.000275951	1
43	GO:0006066	BP	alcohol metabolic process	43/2313	401/38360	0.000286057	1
368	GO:0065008	BP	regulation of biological quality	368/2313	5127/38360	0.000286136	1
21	GO:0019395	BP	fatty acid oxidation	21/2313	146/38360	0.00029945	1
89	GO:0016477	BP	cell migration	89/2313	1013/38360	0.000377758	1
21	GO:0033865	BP	nucleoside bisphosphate metabolic process	21/2313	151/38360	0.00038248	1
21	GO:0033875	BP	ribonucleoside bisphosphate metabolic process	21/2313	151/38360	0.00038248	1
21	GO:0034032	BP	purine nucleoside bisphosphate metabolic process	21/2313	151/38360	0.00038248	1
8	GO:0006706	BP	steroid catabolic process	8/2313	31/38360	0.00038953	1
4	GO:0070099	BP	regulation of chemokine-mediated signaling pathway	4/2313	7/38360	0.000398133	1
7	GO:0060749	BP	mammary gland alveolus development	7/2313	24/38360	0.000399507	1
7	GO:0071880	BP	adenylate cyclase-activating adrenergic receptor signaling pathway	7/2313	24/38360	0.000399507	1
42	GO:1903037	BP	regulation of leukocyte cell-cell adhesion	42/2313	396/38360	0.000403672	1
40	GO:0009617	BP	response to bacterium	40/2313	373/38360	0.000416593	1
18	GO:0035383	BP	thioester metabolic process	18/2313	123/38360	0.000422808	1
18	GO:0006637	BP	acyl-CoA metabolic process	18/2313	123/38360	0.000422808	1
263	GO:0050793	BP	regulation of developmental process	263/2313	3547/38360	0.000428866	1
5	GO:1904729	BP	regulation of intestinal lipid absorption	5/2313	12/38360	0.000439311	1
5	GO:0030300	BP	regulation of intestinal cholesterol absorption	5/2313	12/38360	0.000439311	1
5	GO:0007171	BP	activation of transmembrane receptor protein tyrosine kinase activity	5/2313	12/38360	0.000439311	1
24	GO:0048469	BP	cell maturation	24/2313	185/38360	0.000463788	1
62	GO:0009887	BP	animal organ morphogenesis	62/2313	656/38360	0.000480042	1
9	GO:0035116	BP	embryonic hindlimb morphogenesis	9/2313	40/38360	0.000514987	1
27	GO:0015980	BP	energy derivation by oxidation of organic compounds	27/2313	221/38360	0.000516527	1
32	GO:0044242	BP	cellular lipid catabolic process	32/2313	279/38360	0.000533551	1
113	GO:0048878	BP	chemical homeostasis	113/2313	1363/38360	0.000613382	1
15	GO:0006721	BP	terpenoid metabolic process	15/2313	96/38360	0.000616227	1
26	GO:1901568	BP	fatty acid derivative metabolic process	26/2313	210/38360	0.000626408	1
36	GO:0051188	BP	cofactor biosynthetic process	36/2313	330/38360	0.000645425	1
17	GO:0006635	BP	fatty acid beta-oxidation	17/2313	117/38360	0.000655574	1
132	GO:0048513	BP	animal organ development	132/2313	1635/38360	0.00066008	1
24	GO:0015718	BP	monocarboxylic acid transport	24/2313	192/38360	0.000666771	1
86	GO:0043408	BP	regulation of MAPK cascade	86/2313	987/38360	0.000673194	1
16	GO:0009308	BP	amine metabolic process	16/2313	107/38360	0.000678021	1
5	GO:0071931	BP	positive regulation of transcription involved in G1/S transition of mitotic cell cycle	5/2313	13/38360	0.000678467	1
5	GO:0030576	BP	Cajal body organization	5/2313	13/38360	0.000678467	1
55	GO:0044282	BP	small molecule catabolic process	55/2313	569/38360	0.00068061	1
7	GO:0031102	BP	neuron projection regeneration	7/2313	26/38360	0.00068274	1
11	GO:0042157	BP	lipoprotein metabolic process	11/2313	59/38360	0.000713047	1
119	GO:0044092	BP	negative regulation of molecular function	119/2313	1456/38360	0.000743031	1
4	GO:0006548	BP	histidine catabolic process	4/2313	8/38360	0.00075816	1
4	GO:0006547	BP	histidine metabolic process	4/2313	8/38360	0.00075816	1
4	GO:0032532	BP	regulation of microvillus length	4/2313	8/38360	0.00075816	1
4	GO:0051256	BP	mitotic spindle midzone assembly	4/2313	8/38360	0.00075816	1
8	GO:0032376	BP	positive regulation of cholesterol transport	8/2313	34/38360	0.000762727	1
8	GO:0045725	BP	positive regulation of glycogen biosynthetic process	8/2313	34/38360	0.000762727	1
8	GO:0032373	BP	positive regulation of sterol transport	8/2313	34/38360	0.000762727	1
20	GO:0072593	BP	reactive oxygen species metabolic process	20/2313	150/38360	0.000802398	1
3	GO:1901373	BP	lipid hydroperoxide transport	3/2313	4/38360	0.000836274	1
3	GO:0000255	BP	allantoin metabolic process	3/2313	4/38360	0.000836274	1
3	GO:0010430	BP	fatty acid omega-oxidation	3/2313	4/38360	0.000836274	1
35	GO:0009636	BP	response to toxic substance	35/2313	322/38360	0.000851473	1
20	GO:0001503	BP	ossification	20/2313	151/38360	0.000860425	1
7	GO:0071875	BP	adrenergic receptor signaling pathway	7/2313	27/38360	0.000874073	1
9	GO:0061564	BP	axon development	9/2313	43/38360	0.000902097	1
11	GO:0006778	BP	porphyrin-containing compound metabolic process	11/2313	61/38360	0.000953726	1
26	GO:0071229	BP	cellular response to acid chemical	26/2313	220/38360	0.000956263	1
52	GO:0051249	BP	regulation of lymphocyte activation	52/2313	541/38360	0.00098071	1
18	GO:0030324	BP	lung development	18/2313	127/38360	0.000991577	1
5	GO:2000465	BP	regulation of glycogen (starch) synthase activity	5/2313	14/38360	0.00100312	1
65	GO:0033993	BP	response to lipid	65/2313	714/38360	0.00107094	1
447	GO:0048523	BP	negative regulation of cellular process	447/2313	6455/38360	0.00107934	1
199	GO:2000026	BP	regulation of multicellular organismal development	199/2313	2641/38360	0.00109102	1
68	GO:1903047	BP	mitotic cell cycle process	68/2313	754/38360	0.00110492	1
50	GO:0022407	BP	regulation of cell-cell adhesion	50/2313	520/38360	0.00111569	1
8	GO:0044058	BP	regulation of digestive system process	8/2313	36/38360	0.00114164	1
8	GO:0033081	BP	regulation of T cell differentiation in thymus	8/2313	36/38360	0.00114164	1
8	GO:0070875	BP	positive regulation of glycogen metabolic process	8/2313	36/38360	0.00114164	1
25	GO:0046890	BP	regulation of lipid biosynthetic process	25/2313	210/38360	0.0011469	1
12	GO:0033013	BP	tetrapyrrole metabolic process	12/2313	72/38360	0.00117696	1
6	GO:0003180	BP	aortic valve morphogenesis	6/2313	21/38360	0.00117947	1
32	GO:0032944	BP	regulation of mononuclear cell proliferation	32/2313	293/38360	0.00118986	1
13	GO:0050994	BP	regulation of lipid catabolic process	13/2313	82/38360	0.00120849	1
27	GO:0046328	BP	regulation of JNK cascade	27/2313	233/38360	0.00123536	1
24	GO:0097305	BP	response to alcohol	24/2313	196/38360	0.00124115	1
9	GO:0035384	BP	thioester biosynthetic process	9/2313	45/38360	0.00127166	1
9	GO:0071616	BP	acyl-CoA biosynthetic process	9/2313	45/38360	0.00127166	1
4	GO:0052805	BP	imidazole-containing compound catabolic process	4/2313	9/38360	0.00129952	1
4	GO:0034625	BP	fatty acid elongation, monounsaturated fatty acid	4/2313	9/38360	0.00129952	1
4	GO:0052803	BP	imidazole-containing compound metabolic process	4/2313	9/38360	0.00129952	1
61	GO:0050865	BP	regulation of cell activation	61/2313	670/38360	0.00135838	1
100	GO:0051050	BP	positive regulation of transport	100/2313	1208/38360	0.00137022	1
5	GO:2000672	BP	negative regulation of motor neuron apoptotic process	5/2313	15/38360	0.00143029	1
11	GO:0042307	BP	positive regulation of protein import into nucleus	11/2313	64/38360	0.00143741	1
41	GO:0050863	BP	regulation of T cell activation	41/2313	405/38360	0.00147767	1
6	GO:0002532	BP	production of molecular mediator involved in inflammatory response	6/2313	22/38360	0.00153966	1
6	GO:0033700	BP	phospholipid efflux	6/2313	22/38360	0.00153966	1
37	GO:0050890	BP	cognition	37/2313	357/38360	0.00156444	1
29	GO:0050870	BP	positive regulation of T cell activation	29/2313	262/38360	0.00157042	1
29	GO:0009755	BP	hormone-mediated signaling pathway	29/2313	263/38360	0.00162891	1
8	GO:0070207	BP	protein homotrimerization	8/2313	38/38360	0.00165727	1
8	GO:0044550	BP	secondary metabolite biosynthetic process	8/2313	38/38360	0.00165727	1
8	GO:0042551	BP	neuron maturation	8/2313	38/38360	0.00165727	1
58	GO:0002694	BP	regulation of leukocyte activation	58/2313	630/38360	0.00168215	1
133	GO:0006928	BP	movement of cell or subcellular component	133/2313	1692/38360	0.00170434	1
7	GO:0000083	BP	regulation of transcription involved in G1/S transition of mitotic cell cycle	7/2313	30/38360	0.00170955	1
9	GO:0042572	BP	retinol metabolic process	9/2313	47/38360	0.00175445	1
94	GO:0008284	BP	positive regulation of cell population proliferation	94/2313	1133/38360	0.00185356	1
11	GO:0070206	BP	protein trimerization	11/2313	66/38360	0.0018596	1
13	GO:0019369	BP	arachidonic acid metabolic process	13/2313	86/38360	0.0018863	1
20	GO:0044272	BP	sulfur compound biosynthetic process	20/2313	157/38360	0.00189506	1
502	GO:0048519	BP	negative regulation of biological process	502/2313	7363/38360	0.00189633	1
12	GO:0001523	BP	retinoid metabolic process	12/2313	76/38360	0.00190361	1
17	GO:0040014	BP	regulation of multicellular organism growth	17/2313	126/38360	0.00190919	1
17	GO:0014013	BP	regulation of gliogenesis	17/2313	126/38360	0.00190919	1
40	GO:0046942	BP	carboxylic acid transport	40/2313	398/38360	0.00194125	1
40	GO:0015849	BP	organic acid transport	40/2313	399/38360	0.00196662	1
8	GO:0090314	BP	positive regulation of protein targeting to membrane	8/2313	39/38360	0.00197619	1
8	GO:0045058	BP	T cell selection	8/2313	39/38360	0.00197619	1
5	GO:2000671	BP	regulation of motor neuron apoptotic process	5/2313	16/38360	0.00197772	1
5	GO:1903978	BP	regulation of microglial cell activation	5/2313	16/38360	0.00197772	1
5	GO:0032530	BP	regulation of microvillus organization	5/2313	16/38360	0.00197772	1
5	GO:0051255	BP	spindle midzone assembly	5/2313	16/38360	0.00197772	1
3	GO:0002933	BP	lipid hydroxylation	3/2313	5/38360	0.00199655	1
3	GO:0150062	BP	complement-mediated synapse pruning	3/2313	5/38360	0.00199655	1
3	GO:0150064	BP	vertebrate eye-specific patterning	3/2313	5/38360	0.00199655	1
36	GO:0030258	BP	lipid modification	36/2313	348/38360	0.00201649	1
21	GO:0062013	BP	positive regulation of small molecule metabolic process	21/2313	173/38360	0.00204706	1
4	GO:0006107	BP	oxaloacetate metabolic process	4/2313	10/38360	0.00206268	1
4	GO:0016561	BP	protein import into peroxisome matrix, translocation	4/2313	10/38360	0.00206268	1
11	GO:0002526	BP	acute inflammatory response	11/2313	67/38360	0.0021057	1
32	GO:0070663	BP	regulation of leukocyte proliferation	32/2313	303/38360	0.00218846	1
54	GO:0009725	BP	response to hormone	54/2313	590/38360	0.00222791	1
26	GO:0010675	BP	regulation of cellular carbohydrate metabolic process	26/2313	233/38360	0.00223819	1
8	GO:0006953	BP	acute-phase response	8/2313	40/38360	0.00234149	1
25	GO:0090276	BP	regulation of peptide hormone secretion	25/2313	219/38360	0.00235839	1
9	GO:0001942	BP	hair follicle development	9/2313	49/38360	0.00237373	1
9	GO:0006636	BP	unsaturated fatty acid biosynthetic process	9/2313	49/38360	0.00237373	1
9	GO:1903793	BP	positive regulation of anion transport	9/2313	49/38360	0.00237373	1
11	GO:0043588	BP	skin development	11/2313	68/38360	0.00237759	1
12	GO:0042306	BP	regulation of protein import into nucleus	12/2313	78/38360	0.00238561	1
20	GO:0001649	BP	osteoblast differentiation	20/2313	163/38360	0.00244743	1
6	GO:0140354	BP	lipid import into cell	6/2313	24/38360	0.0025038	1
6	GO:0015721	BP	bile acid and bile salt transport	6/2313	24/38360	0.0025038	1
6	GO:0044539	BP	long-chain fatty acid import into cell	6/2313	24/38360	0.0025038	1
6	GO:0042744	BP	hydrogen peroxide catabolic process	6/2313	24/38360	0.0025038	1
50	GO:0045785	BP	positive regulation of cell adhesion	50/2313	539/38360	0.00252964	1
7	GO:0045940	BP	positive regulation of steroid metabolic process	7/2313	32/38360	0.00254324	1
29	GO:0006109	BP	regulation of carbohydrate metabolic process	29/2313	266/38360	0.00257241	1
17	GO:0044070	BP	regulation of anion transport	17/2313	131/38360	0.00260588	1
17	GO:0042102	BP	positive regulation of T cell proliferation	17/2313	131/38360	0.00260588	1
31	GO:0050670	BP	regulation of lymphocyte proliferation	31/2313	291/38360	0.00266084	1
5	GO:0034380	BP	high-density lipoprotein particle assembly	5/2313	17/38360	0.00266369	1
5	GO:0071107	BP	response to parathyroid hormone	5/2313	17/38360	0.00266369	1
5	GO:0032782	BP	bile acid secretion	5/2313	17/38360	0.00266369	1
46	GO:0030111	BP	regulation of Wnt signaling pathway	46/2313	485/38360	0.00272351	1
9	GO:0060325	BP	face morphogenesis	9/2313	50/38360	0.00274242	1
17	GO:0006720	BP	isoprenoid metabolic process	17/2313	132/38360	0.00278518	1
184	GO:1902531	BP	regulation of intracellular signal transduction	184/2313	2473/38360	0.00295651	1
201	GO:0007166	BP	cell surface receptor signaling pathway	201/2313	2727/38360	0.00301088	1
29	GO:1903039	BP	positive regulation of leukocyte cell-cell adhesion	29/2313	273/38360	0.00303595	1
180	GO:0030154	BP	cell differentiation	180/2313	2412/38360	0.00303671	1
7	GO:0065005	BP	protein-lipid complex assembly	7/2313	33/38360	0.00306224	1
4	GO:1902283	BP	negative regulation of primary amine oxidase activity	4/2313	11/38360	0.00308726	1
4	GO:0006069	BP	ethanol oxidation	4/2313	11/38360	0.00308726	1
6	GO:0070293	BP	renal absorption	6/2313	25/38360	0.00312833	1
6	GO:0008209	BP	androgen metabolic process	6/2313	25/38360	0.00312833	1
68	GO:0005975	BP	carbohydrate metabolic process	68/2313	789/38360	0.00312834	1
57	GO:0015711	BP	organic anion transport	57/2313	636/38360	0.00312909	1
54	GO:1901615	BP	organic hydroxy compound metabolic process	54/2313	598/38360	0.00313334	1
8	GO:0009250	BP	glucan biosynthetic process	8/2313	42/38360	0.00322928	1
8	GO:0005978	BP	glycogen biosynthetic process	8/2313	42/38360	0.00322928	1
152	GO:0042592	BP	homeostatic process	152/2313	2001/38360	0.00323008	1
12	GO:0048592	BP	eye morphogenesis	12/2313	81/38360	0.00329091	1
26	GO:0042129	BP	regulation of T cell proliferation	26/2313	234/38360	0.0033048	1
381	GO:0048583	BP	regulation of response to stimulus	381/2313	5508/38360	0.00330782	1
10	GO:0033866	BP	nucleoside bisphosphate biosynthetic process	10/2313	61/38360	0.0033387	1
10	GO:0034030	BP	ribonucleoside bisphosphate biosynthetic process	10/2313	61/38360	0.0033387	1
10	GO:0034033	BP	purine nucleoside bisphosphate biosynthetic process	10/2313	61/38360	0.0033387	1
21	GO:0032946	BP	positive regulation of mononuclear cell proliferation	21/2313	175/38360	0.00345106	1
24	GO:0006959	BP	humoral immune response	24/2313	214/38360	0.0034656	1
5	GO:0033089	BP	positive regulation of T cell differentiation in thymus	5/2313	18/38360	0.00350674	1
5	GO:0055091	BP	phospholipid homeostasis	5/2313	18/38360	0.00350674	1
5	GO:0002227	BP	innate immune response in mucosa	5/2313	18/38360	0.00350674	1
5	GO:0016322	BP	neuron remodeling	5/2313	18/38360	0.00350674	1
169	GO:0010647	BP	positive regulation of cell communication	169/2313	2259/38360	0.00352602	1
170	GO:0023056	BP	positive regulation of signaling	170/2313	2271/38360	0.00358657	1
2	GO:0031104	BP	dendrite regeneration	2/2313	2/38360	0.00363427	1
2	GO:0035874	BP	cellular response to copper ion starvation	2/2313	2/38360	0.00363427	1
2	GO:0044524	BP	protein sulfhydration	2/2313	2/38360	0.00363427	1
2	GO:0018352	BP	protein-pyridoxal-5-phosphate linkage	2/2313	2/38360	0.00363427	1
2	GO:0018272	BP	protein-pyridoxal-5-phosphate linkage via peptidyl-N6-pyridoxal phosphate-L-lysine	2/2313	2/38360	0.00363427	1
2	GO:0071848	BP	positive regulation of ERK1 and ERK2 cascade via TNFSF11-mediated signaling	2/2313	2/38360	0.00363427	1
2	GO:0007091	BP	metaphase/anaphase transition of mitotic cell cycle	2/2313	2/38360	0.00363427	1
2	GO:0071691	BP	cardiac muscle thin filament assembly	2/2313	2/38360	0.00363427	1
2	GO:1901629	BP	regulation of presynaptic membrane organization	2/2313	2/38360	0.00363427	1
2	GO:0097185	BP	cellular response to azide	2/2313	2/38360	0.00363427	1
2	GO:0097184	BP	response to azide	2/2313	2/38360	0.00363427	1
2	GO:0044784	BP	metaphase/anaphase transition of cell cycle	2/2313	2/38360	0.00363427	1
2	GO:0045925	BP	positive regulation of female receptivity	2/2313	2/38360	0.00363427	1
2	GO:0060221	BP	retinal rod cell differentiation	2/2313	2/38360	0.00363427	1
2	GO:0071812	BP	positive regulation of fever generation by positive regulation of prostaglandin secretion	2/2313	2/38360	0.00363427	1
2	GO:0090675	BP	intermicrovillar adhesion	2/2313	2/38360	0.00363427	1
2	GO:0072289	BP	metanephric nephron tubule formation	2/2313	2/38360	0.00363427	1
2	GO:0120126	BP	response to copper ion starvation	2/2313	2/38360	0.00363427	1
7	GO:0030575	BP	nuclear body organization	7/2313	34/38360	0.00365841	1
7	GO:0009084	BP	glutamine family amino acid biosynthetic process	7/2313	34/38360	0.00365841	1
10	GO:0071300	BP	cellular response to retinoic acid	10/2313	62/38360	0.00376977	1
13	GO:0046889	BP	positive regulation of lipid biosynthetic process	13/2313	93/38360	0.0038112	1
3	GO:0019401	BP	alditol biosynthetic process	3/2313	6/38360	0.00381388	1
3	GO:0051414	BP	response to cortisol	3/2313	6/38360	0.00381388	1
3	GO:0097006	BP	regulation of plasma lipoprotein particle levels	3/2313	6/38360	0.00381388	1
3	GO:1904253	BP	positive regulation of bile acid metabolic process	3/2313	6/38360	0.00381388	1
3	GO:0061476	BP	response to anticoagulant	3/2313	6/38360	0.00381388	1
3	GO:0072575	BP	epithelial cell proliferation involved in liver morphogenesis	3/2313	6/38360	0.00381388	1
3	GO:0072574	BP	hepatocyte proliferation	3/2313	6/38360	0.00381388	1
3	GO:0006114	BP	glycerol biosynthetic process	3/2313	6/38360	0.00381388	1
3	GO:0070859	BP	positive regulation of bile acid biosynthetic process	3/2313	6/38360	0.00381388	1
3	GO:0072300	BP	positive regulation of metanephric glomerulus development	3/2313	6/38360	0.00381388	1
3	GO:0035723	BP	interleukin-15-mediated signaling pathway	3/2313	6/38360	0.00381388	1
3	GO:0072298	BP	regulation of metanephric glomerulus development	3/2313	6/38360	0.00381388	1
3	GO:0071504	BP	cellular response to heparin	3/2313	6/38360	0.00381388	1
3	GO:0071503	BP	response to heparin	3/2313	6/38360	0.00381388	1
6	GO:2000191	BP	regulation of fatty acid transport	6/2313	26/38360	0.00386201	1
6	GO:0006560	BP	proline metabolic process	6/2313	26/38360	0.00386201	1
6	GO:0051000	BP	positive regulation of nitric-oxide synthase activity	6/2313	26/38360	0.00386201	1
77	GO:1901701	BP	cellular response to oxygen-containing compound	77/2313	919/38360	0.00390999	1
28	GO:0046883	BP	regulation of hormone secretion	28/2313	265/38360	0.00397711	1
91	GO:0048870	BP	cell motility	91/2313	1117/38360	0.00399283	1
77	GO:0008285	BP	negative regulation of cell population proliferation	77/2313	923/38360	0.00403501	1
95	GO:0007155	BP	cell adhesion	95/2313	1178/38360	0.00415561	1
13	GO:0070555	BP	response to interleukin-1	13/2313	94/38360	0.0041841	1
16	GO:0002690	BP	positive regulation of leukocyte chemotaxis	16/2313	126/38360	0.004209	1
19	GO:0006690	BP	icosanoid metabolic process	19/2313	160/38360	0.00421901	1
21	GO:0050796	BP	regulation of insulin secretion	21/2313	182/38360	0.00428216	1
4	GO:0033085	BP	negative regulation of T cell differentiation in thymus	4/2313	12/38360	0.00441123	1
4	GO:0034374	BP	low-density lipoprotein particle remodeling	4/2313	12/38360	0.00441123	1
4	GO:1900221	BP	regulation of amyloid-beta clearance	4/2313	12/38360	0.00441123	1
12	GO:0016101	BP	diterpenoid metabolic process	12/2313	84/38360	0.00445527	1
72	GO:0071495	BP	cellular response to endogenous stimulus	72/2313	855/38360	0.00448186	1
23	GO:0010906	BP	regulation of glucose metabolic process	23/2313	205/38360	0.00448278	1
44	GO:1903829	BP	positive regulation of cellular protein localization	44/2313	472/38360	0.00452047	1
44	GO:0062012	BP	regulation of small molecule metabolic process	44/2313	472/38360	0.00452047	1
5	GO:0031017	BP	exocrine pancreas development	5/2313	19/38360	0.00452542	1
163	GO:0051240	BP	positive regulation of multicellular organismal process	163/2313	2178/38360	0.00463844	1
21	GO:1902652	BP	secondary alcohol metabolic process	21/2313	184/38360	0.00464413	1
11	GO:1904591	BP	positive regulation of protein import	11/2313	74/38360	0.00466341	1
11	GO:0006695	BP	cholesterol biosynthetic process	11/2313	74/38360	0.00466341	1
9	GO:0035137	BP	hindlimb morphogenesis	9/2313	54/38360	0.00469094	1
6	GO:0150077	BP	regulation of neuroinflammatory response	6/2313	27/38360	0.0047157	1
83	GO:0043086	BP	negative regulation of catalytic activity	83/2313	1008/38360	0.00472727	1
14	GO:0034308	BP	primary alcohol metabolic process	14/2313	101/38360	0.00481511	1
21	GO:0070665	BP	positive regulation of leukocyte proliferation	21/2313	185/38360	0.00484765	1
12	GO:0006749	BP	glutathione metabolic process	12/2313	85/38360	0.00490935	1
15	GO:0097306	BP	cellular response to alcohol	15/2313	116/38360	0.00493866	1
21	GO:0043401	BP	steroid hormone mediated signaling pathway	21/2313	186/38360	0.00506674	1
95	GO:0022610	BP	biological adhesion	95/2313	1189/38360	0.00527898	1
33	GO:0031175	BP	neuron projection development	33/2313	334/38360	0.0052826	1
18	GO:1905477	BP	positive regulation of protein localization to membrane	18/2313	151/38360	0.0053258	1
142	GO:0009605	BP	response to external stimulus	142/2313	1878/38360	0.00533451	1
20	GO:0050671	BP	positive regulation of lymphocyte proliferation	20/2313	173/38360	0.0055411	1
59	GO:0042493	BP	response to drug	59/2313	682/38360	0.00561871	1
6	GO:0090075	BP	relaxation of muscle	6/2313	28/38360	0.00570036	1
6	GO:0060740	BP	prostate gland epithelium morphogenesis	6/2313	28/38360	0.00570036	1
6	GO:0042448	BP	progesterone metabolic process	6/2313	28/38360	0.00570036	1
11	GO:1902653	BP	secondary alcohol biosynthetic process	11/2313	76/38360	0.00572711	1
11	GO:0055081	BP	anion homeostasis	11/2313	76/38360	0.00572711	1
5	GO:0010872	BP	regulation of cholesterol esterification	5/2313	20/38360	0.00573806	1
5	GO:0048711	BP	positive regulation of astrocyte differentiation	5/2313	20/38360	0.00573806	1
8	GO:0090313	BP	regulation of protein targeting to membrane	8/2313	46/38360	0.00576853	1
8	GO:0090184	BP	positive regulation of kidney development	8/2313	46/38360	0.00576853	1
66	GO:0008283	BP	cell population proliferation	66/2313	777/38360	0.00592586	1
10	GO:0031641	BP	regulation of myelination	10/2313	66/38360	0.00595179	1
4	GO:0070327	BP	thyroid hormone transport	4/2313	13/38360	0.00607024	1
4	GO:0006782	BP	protoporphyrinogen IX biosynthetic process	4/2313	13/38360	0.00607024	1
4	GO:0032536	BP	regulation of cell projection size	4/2313	13/38360	0.00607024	1
98	GO:0040011	BP	locomotion	98/2313	1239/38360	0.00624785	1
3	GO:0046533	BP	negative regulation of photoreceptor cell differentiation	3/2313	7/38360	0.00637568	1
3	GO:0006542	BP	glutamine biosynthetic process	3/2313	7/38360	0.00637568	1
32	GO:0032388	BP	positive regulation of intracellular transport	32/2313	323/38360	0.00642139	1
174	GO:0051174	BP	regulation of phosphorus metabolic process	174/2313	2367/38360	0.00650035	1
562	GO:0048518	BP	positive regulation of biological process	562/2313	8438/38360	0.00653931	1
8	GO:0006026	BP	aminoglycan catabolic process	8/2313	47/38360	0.00659193	1
10	GO:0032885	BP	regulation of polysaccharide biosynthetic process	10/2313	67/38360	0.00662655	1
15	GO:0030326	BP	embryonic limb morphogenesis	15/2313	121/38360	0.00677782	1
15	GO:0035113	BP	embryonic appendage morphogenesis	15/2313	121/38360	0.00677782	1
165	GO:0010941	BP	regulation of cell death	165/2313	2235/38360	0.00685639	1
22	GO:0009266	BP	response to temperature stimulus	22/2313	202/38360	0.00697242	1
26	GO:0005996	BP	monosaccharide metabolic process	26/2313	250/38360	0.00701505	1
5	GO:0090190	BP	positive regulation of branching involved in ureteric bud morphogenesis	5/2313	21/38360	0.00716262	1
5	GO:0007638	BP	mechanosensory behavior	5/2313	21/38360	0.00716262	1
5	GO:0043368	BP	positive T cell selection	5/2313	21/38360	0.00716262	1
5	GO:0006699	BP	bile acid biosynthetic process	5/2313	21/38360	0.00716262	1
26	GO:0021700	BP	developmental maturation	26/2313	251/38360	0.00718893	1
10	GO:0032330	BP	regulation of chondrocyte differentiation	10/2313	68/38360	0.00735912	1
19	GO:0001822	BP	kidney development	19/2313	165/38360	0.00748277	1
19	GO:0008203	BP	cholesterol metabolic process	19/2313	166/38360	0.00771294	1
19	GO:0002250	BP	adaptive immune response	19/2313	166/38360	0.00771294	1
83	GO:0045859	BP	regulation of protein kinase activity	83/2313	1028/38360	0.00772081	1
99	GO:0022402	BP	cell cycle process	99/2313	1260/38360	0.00795972	1
7	GO:0061037	BP	negative regulation of cartilage development	7/2313	39/38360	0.00804672	1
4	GO:0046847	BP	filopodium assembly	4/2313	14/38360	0.00809708	1
4	GO:2000193	BP	positive regulation of fatty acid transport	4/2313	14/38360	0.00809708	1
4	GO:0035338	BP	long-chain fatty-acyl-CoA biosynthetic process	4/2313	14/38360	0.00809708	1
10	GO:0002065	BP	columnar/cuboidal epithelial cell differentiation	10/2313	69/38360	0.00815267	1
40	GO:0006790	BP	sulfur compound metabolic process	40/2313	436/38360	0.0082561	1
31	GO:0022409	BP	positive regulation of cell-cell adhesion	31/2313	315/38360	0.00829521	1
33	GO:0051251	BP	positive regulation of lymphocyte activation	33/2313	343/38360	0.00831336	1
11	GO:0032881	BP	regulation of polysaccharide metabolic process	11/2313	80/38360	0.00842094	1
173	GO:0019220	BP	regulation of phosphate metabolic process	173/2313	2364/38360	0.00842719	1
14	GO:0006073	BP	cellular glucan metabolic process	14/2313	112/38360	0.00844595	1
14	GO:0044042	BP	glucan metabolic process	14/2313	112/38360	0.00844595	1
14	GO:0005977	BP	glycogen metabolic process	14/2313	112/38360	0.00844595	1
9	GO:0003179	BP	heart valve morphogenesis	9/2313	59/38360	0.00847218	1
9	GO:0046006	BP	regulation of activated T cell proliferation	9/2313	59/38360	0.00847218	1
9	GO:0009409	BP	response to cold	9/2313	59/38360	0.00847218	1
33	GO:0070372	BP	regulation of ERK1 and ERK2 cascade	33/2313	346/38360	0.00881399	1
5	GO:0032094	BP	response to food	5/2313	22/38360	0.00881644	1
5	GO:0034375	BP	high-density lipoprotein particle remodeling	5/2313	22/38360	0.00881644	1
41	GO:0019216	BP	regulation of lipid metabolic process	41/2313	448/38360	0.00898529	1
14	GO:0062014	BP	negative regulation of small molecule metabolic process	14/2313	113/38360	0.00898855	1
97	GO:0009628	BP	response to abiotic stimulus	97/2313	1240/38360	0.00900441	1
33	GO:1901652	BP	response to peptide	33/2313	347/38360	0.0090063	1
10	GO:0034103	BP	regulation of tissue remodeling	10/2313	70/38360	0.00901036	1
25	GO:0060326	BP	cell chemotaxis	25/2313	241/38360	0.00901812	1
7	GO:0051354	BP	negative regulation of oxidoreductase activity	7/2313	40/38360	0.00925692	1
7	GO:0042104	BP	positive regulation of activated T cell proliferation	7/2313	40/38360	0.00925692	1
23	GO:0031589	BP	cell-substrate adhesion	23/2313	218/38360	0.00931386	1
36	GO:0002696	BP	positive regulation of leukocyte activation	36/2313	385/38360	0.00937183	1
27	GO:0043434	BP	response to peptide hormone	27/2313	269/38360	0.00950859	1
6	GO:0000819	BP	sister chromatid segregation	6/2313	31/38360	0.0095491	1
6	GO:0034377	BP	plasma lipoprotein particle assembly	6/2313	31/38360	0.0095491	1
8	GO:0007212	BP	dopamine receptor signaling pathway	8/2313	50/38360	0.00959871	1
18	GO:0005976	BP	polysaccharide metabolic process	18/2313	155/38360	0.00970406	1
3	GO:0032385	BP	positive regulation of intracellular cholesterol transport	3/2313	8/38360	0.0097462	1
3	GO:0032382	BP	positive regulation of intracellular sterol transport	3/2313	8/38360	0.0097462	1
3	GO:2000542	BP	negative regulation of gastrulation	3/2313	8/38360	0.0097462	1
3	GO:0032379	BP	positive regulation of intracellular lipid transport	3/2313	8/38360	0.0097462	1
3	GO:0060535	BP	trachea cartilage morphogenesis	3/2313	8/38360	0.0097462	1
3	GO:0045607	BP	regulation of inner ear auditory receptor cell differentiation	3/2313	8/38360	0.0097462	1
3	GO:1905820	BP	positive regulation of chromosome separation	3/2313	8/38360	0.0097462	1
3	GO:2000980	BP	regulation of inner ear receptor cell differentiation	3/2313	8/38360	0.0097462	1
3	GO:0045631	BP	regulation of mechanoreceptor differentiation	3/2313	8/38360	0.0097462	1
3	GO:0072171	BP	mesonephric tubule morphogenesis	3/2313	8/38360	0.0097462	1
3	GO:0060710	BP	chorio-allantoic fusion	3/2313	8/38360	0.0097462	1
32	GO:0030336	BP	negative regulation of cell migration	32/2313	333/38360	0.010305	1
100	GO:0051338	BP	regulation of transferase activity	100/2313	1290/38360	0.0103952	1
37	GO:0060828	BP	regulation of canonical Wnt signaling pathway	37/2313	397/38360	0.0104069	1
2	GO:1904393	BP	regulation of skeletal muscle acetylcholine-gated channel clustering	2/2313	3/38360	0.0104649	1
2	GO:0046900	BP	tetrahydrofolylpolyglutamate metabolic process	2/2313	3/38360	0.0104649	1
2	GO:0038116	BP	chemokine (C-C motif) ligand 21 signaling pathway	2/2313	3/38360	0.0104649	1
2	GO:1902298	BP	cell cycle DNA replication maintenance of fidelity	2/2313	3/38360	0.0104649	1
2	GO:0015837	BP	amine transport	2/2313	3/38360	0.0104649	1
2	GO:0008050	BP	female courtship behavior	2/2313	3/38360	0.0104649	1
2	GO:2000974	BP	negative regulation of pro-B cell differentiation	2/2313	3/38360	0.0104649	1
2	GO:0034444	BP	regulation of plasma lipoprotein oxidation	2/2313	3/38360	0.0104649	1
2	GO:0060414	BP	aorta smooth muscle tissue morphogenesis	2/2313	3/38360	0.0104649	1
2	GO:0061737	BP	leukotriene signaling pathway	2/2313	3/38360	0.0104649	1
2	GO:0034445	BP	negative regulation of plasma lipoprotein oxidation	2/2313	3/38360	0.0104649	1
2	GO:0034112	BP	positive regulation of homotypic cell-cell adhesion	2/2313	3/38360	0.0104649	1
2	GO:1990505	BP	mitotic DNA replication maintenance of fidelity	2/2313	3/38360	0.0104649	1
2	GO:0046327	BP	glycerol biosynthetic process from pyruvate	2/2313	3/38360	0.0104649	1
2	GO:2001295	BP	malonyl-CoA biosynthetic process	2/2313	3/38360	0.0104649	1
2	GO:1903826	BP	arginine transmembrane transport	2/2313	3/38360	0.0104649	1
2	GO:1902949	BP	positive regulation of tau-protein kinase activity	2/2313	3/38360	0.0104649	1
2	GO:0060279	BP	positive regulation of ovulation	2/2313	3/38360	0.0104649	1
2	GO:2000304	BP	positive regulation of ceramide biosynthetic process	2/2313	3/38360	0.0104649	1
2	GO:0003169	BP	coronary vein morphogenesis	2/2313	3/38360	0.0104649	1
2	GO:0045083	BP	negative regulation of interleukin-12 biosynthetic process	2/2313	3/38360	0.0104649	1
2	GO:0000256	BP	allantoin catabolic process	2/2313	3/38360	0.0104649	1
2	GO:1903401	BP	L-lysine transmembrane transport	2/2313	3/38360	0.0104649	1
2	GO:0072301	BP	regulation of metanephric glomerular mesangial cell proliferation	2/2313	3/38360	0.0104649	1
2	GO:1902022	BP	L-lysine transport	2/2313	3/38360	0.0104649	1
2	GO:0072303	BP	positive regulation of glomerular metanephric mesangial cell proliferation	2/2313	3/38360	0.0104649	1
2	GO:1901628	BP	positive regulation of postsynaptic membrane organization	2/2313	3/38360	0.0104649	1
2	GO:1905457	BP	negative regulation of lymphoid progenitor cell differentiation	2/2313	3/38360	0.0104649	1
2	GO:1990426	BP	mitotic recombination-dependent replication fork processing	2/2313	3/38360	0.0104649	1
2	GO:0007525	BP	somatic muscle development	2/2313	3/38360	0.0104649	1
2	GO:0051389	BP	inactivation of MAPKK activity	2/2313	3/38360	0.0104649	1
2	GO:0050955	BP	thermoception	2/2313	3/38360	0.0104649	1
2	GO:0090154	BP	positive regulation of sphingolipid biosynthetic process	2/2313	3/38360	0.0104649	1
2	GO:0006147	BP	guanine catabolic process	2/2313	3/38360	0.0104649	1
2	GO:1901321	BP	positive regulation of heart induction	2/2313	3/38360	0.0104649	1
2	GO:0072034	BP	renal vesicle induction	2/2313	3/38360	0.0104649	1
4	GO:0072078	BP	nephron tubule morphogenesis	4/2313	15/38360	0.0105214	1
4	GO:2000630	BP	positive regulation of miRNA metabolic process	4/2313	15/38360	0.0105214	1
4	GO:0031223	BP	auditory behavior	4/2313	15/38360	0.0105214	1
4	GO:0070857	BP	regulation of bile acid biosynthetic process	4/2313	15/38360	0.0105214	1
4	GO:0070989	BP	oxidative demethylation	4/2313	15/38360	0.0105214	1
7	GO:0050927	BP	positive regulation of positive chemotaxis	7/2313	41/38360	0.010595	1
7	GO:0048048	BP	embryonic eye morphogenesis	7/2313	41/38360	0.010595	1
5	GO:0061213	BP	positive regulation of mesonephros development	5/2313	23/38360	0.0107161	1
5	GO:0014003	BP	oligodendrocyte development	5/2313	23/38360	0.0107161	1
5	GO:0002385	BP	mucosal immune response	5/2313	23/38360	0.0107161	1
5	GO:1903792	BP	negative regulation of anion transport	5/2313	23/38360	0.0107161	1
12	GO:0090596	BP	sensory organ morphogenesis	12/2313	89/38360	0.0110271	1
18	GO:0071901	BP	negative regulation of protein serine/threonine kinase activity	18/2313	160/38360	0.0110614	1
18	GO:0043255	BP	regulation of carbohydrate biosynthetic process	18/2313	160/38360	0.0110614	1
60	GO:0014070	BP	response to organic cyclic compound	60/2313	718/38360	0.0110938	1
40	GO:0050878	BP	regulation of body fluid levels	40/2313	439/38360	0.0111716	1
20	GO:0016051	BP	carbohydrate biosynthetic process	20/2313	183/38360	0.0113521	1
40	GO:0071407	BP	cellular response to organic cyclic compound	40/2313	442/38360	0.0114845	1
9	GO:0045471	BP	response to ethanol	9/2313	62/38360	0.0116479	1
26	GO:0090316	BP	positive regulation of intracellular protein transport	26/2313	258/38360	0.0116904	1
15	GO:0006112	BP	energy reserve metabolic process	15/2313	124/38360	0.0117724	1
12	GO:1904589	BP	regulation of protein import	12/2313	91/38360	0.0119235	1
7	GO:0031016	BP	pancreas development	7/2313	42/38360	0.0120681	1
15	GO:0007613	BP	memory	15/2313	126/38360	0.0125573	1
5	GO:0040015	BP	negative regulation of multicellular organism growth	5/2313	24/38360	0.0128772	1
5	GO:0035994	BP	response to muscle stretch	5/2313	24/38360	0.0128772	1
5	GO:0033194	BP	response to hydroperoxide	5/2313	24/38360	0.0128772	1
9	GO:0032768	BP	regulation of monooxygenase activity	9/2313	63/38360	0.0128819	1
9	GO:0030199	BP	collagen fibril organization	9/2313	63/38360	0.0128819	1
6	GO:0060969	BP	negative regulation of gene silencing	6/2313	33/38360	0.0129666	1
6	GO:0035337	BP	fatty-acyl-CoA metabolic process	6/2313	33/38360	0.0129666	1
6	GO:0010874	BP	regulation of cholesterol efflux	6/2313	33/38360	0.0129666	1
6	GO:0032331	BP	negative regulation of chondrocyte differentiation	6/2313	33/38360	0.0129666	1
69	GO:0006820	BP	anion transport	69/2313	851/38360	0.0130655	1
10	GO:0007200	BP	phospholipase C-activating G protein-coupled receptor signaling pathway	10/2313	74/38360	0.0131468	1
4	GO:0072203	BP	cell proliferation involved in metanephros development	4/2313	16/38360	0.0133693	1
4	GO:0033622	BP	integrin activation	4/2313	16/38360	0.0133693	1
4	GO:0046501	BP	protoporphyrinogen IX metabolic process	4/2313	16/38360	0.0133693	1
4	GO:0072088	BP	nephron epithelium morphogenesis	4/2313	16/38360	0.0133693	1
4	GO:0046949	BP	fatty-acyl-CoA biosynthetic process	4/2313	16/38360	0.0133693	1
4	GO:0071447	BP	cellular response to hydroperoxide	4/2313	16/38360	0.0133693	1
4	GO:1904251	BP	regulation of bile acid metabolic process	4/2313	16/38360	0.0133693	1
4	GO:0006562	BP	proline catabolic process	4/2313	16/38360	0.0133693	1
36	GO:1901605	BP	alpha-amino acid metabolic process	36/2313	391/38360	0.0133846	1
8	GO:0071320	BP	cellular response to cAMP	8/2313	53/38360	0.0135218	1
44	GO:0040007	BP	growth	44/2313	501/38360	0.0135657	1
89	GO:0000122	BP	negative regulation of transcription by RNA polymerase II	89/2313	1141/38360	0.0136291	1
7	GO:0050926	BP	regulation of positive chemotaxis	7/2313	43/38360	0.0136834	1
7	GO:0006261	BP	DNA-dependent DNA replication	7/2313	43/38360	0.0136834	1
3	GO:0002377	BP	immunoglobulin production	3/2313	9/38360	0.0139695	1
3	GO:0021871	BP	forebrain regionalization	3/2313	9/38360	0.0139695	1
3	GO:0060346	BP	bone trabecula formation	3/2313	9/38360	0.0139695	1
3	GO:0002883	BP	regulation of hypersensitivity	3/2313	9/38360	0.0139695	1
3	GO:0072702	BP	response to methyl methanesulfonate	3/2313	9/38360	0.0139695	1
3	GO:0072703	BP	cellular response to methyl methanesulfonate	3/2313	9/38360	0.0139695	1
3	GO:0098883	BP	synapse pruning	3/2313	9/38360	0.0139695	1
3	GO:0010133	BP	proline catabolic process to glutamate	3/2313	9/38360	0.0139695	1
3	GO:0007256	BP	activation of JNKK activity	3/2313	9/38360	0.0139695	1
3	GO:0046532	BP	regulation of photoreceptor cell differentiation	3/2313	9/38360	0.0139695	1
3	GO:0071603	BP	endothelial cell-cell adhesion	3/2313	9/38360	0.0139695	1
3	GO:0046689	BP	response to mercury ion	3/2313	9/38360	0.0139695	1
36	GO:0050867	BP	positive regulation of cell activation	36/2313	395/38360	0.0140159	1
22	GO:0007088	BP	regulation of mitotic nuclear division	22/2313	215/38360	0.0140361	1
17	GO:0002688	BP	regulation of leukocyte chemotaxis	17/2313	150/38360	0.0141459	1
9	GO:0090207	BP	regulation of triglyceride metabolic process	9/2313	64/38360	0.0142104	1
9	GO:0046364	BP	monosaccharide biosynthetic process	9/2313	64/38360	0.0142104	1
34	GO:0051348	BP	negative regulation of transferase activity	34/2313	365/38360	0.014338	1
29	GO:0006469	BP	negative regulation of protein kinase activity	29/2313	302/38360	0.0143669	1
10	GO:0014015	BP	positive regulation of gliogenesis	10/2313	75/38360	0.0143734	1
10	GO:0015909	BP	long-chain fatty acid transport	10/2313	75/38360	0.0143734	1
143	GO:0001932	BP	regulation of protein phosphorylation	143/2313	1949/38360	0.0145616	1
54	GO:0071900	BP	regulation of protein serine/threonine kinase activity	54/2313	639/38360	0.0146758	1
8	GO:0022602	BP	ovulation cycle process	8/2313	54/38360	0.0150576	1
12	GO:1900182	BP	positive regulation of protein localization to nucleus	12/2313	96/38360	0.0152723	1
12	GO:1990748	BP	cellular detoxification	12/2313	96/38360	0.0152723	1
5	GO:0046628	BP	positive regulation of insulin receptor signaling pathway	5/2313	25/38360	0.0153144	1
5	GO:0090189	BP	regulation of branching involved in ureteric bud morphogenesis	5/2313	25/38360	0.0153144	1
5	GO:0002251	BP	organ or tissue specific immune response	5/2313	25/38360	0.0153144	1
7	GO:0006958	BP	complement activation, classical pathway	7/2313	44/38360	0.0154476	1
25	GO:0051783	BP	regulation of nuclear division	25/2313	251/38360	0.0154875	1
12	GO:0045333	BP	cellular respiration	12/2313	97/38360	0.0161436	1
153	GO:0009967	BP	positive regulation of signal transduction	153/2313	2106/38360	0.0162702	1
19	GO:0009612	BP	response to mechanical stimulus	19/2313	178/38360	0.0162885	1
32	GO:0071496	BP	cellular response to external stimulus	32/2313	345/38360	0.0163188	1
40	GO:0043405	BP	regulation of MAP kinase activity	40/2313	452/38360	0.0164697	1
32	GO:0007162	BP	negative regulation of cell adhesion	32/2313	346/38360	0.0165543	1
4	GO:0035385	BP	Roundabout signaling pathway	4/2313	17/38360	0.0166633	1
4	GO:0090209	BP	negative regulation of triglyceride metabolic process	4/2313	17/38360	0.0166633	1
4	GO:0097242	BP	amyloid-beta clearance	4/2313	17/38360	0.0166633	1
4	GO:0044794	BP	positive regulation by host of viral process	4/2313	17/38360	0.0166633	1
11	GO:1905818	BP	regulation of chromosome separation	11/2313	83/38360	0.0167149	1
11	GO:0098869	BP	cellular oxidant detoxification	11/2313	83/38360	0.0167149	1
8	GO:0005979	BP	regulation of glycogen biosynthetic process	8/2313	55/38360	0.016716	1
8	GO:0010962	BP	regulation of glucan biosynthetic process	8/2313	55/38360	0.016716	1
266	GO:0051716	BP	cellular response to stimulus	266/2313	3848/38360	0.0167263	1
14	GO:0051341	BP	regulation of oxidoreductase activity	14/2313	117/38360	0.0167289	1
23	GO:0050866	BP	negative regulation of cell activation	23/2313	229/38360	0.016793	1
6	GO:0032770	BP	positive regulation of monooxygenase activity	6/2313	35/38360	0.017159	1
6	GO:0072337	BP	modified amino acid transport	6/2313	35/38360	0.017159	1
9	GO:0071260	BP	cellular response to mechanical stimulus	9/2313	66/38360	0.0171666	1
9	GO:0045840	BP	positive regulation of mitotic nuclear division	9/2313	66/38360	0.0171666	1
43	GO:0071417	BP	cellular response to organonitrogen compound	43/2313	496/38360	0.0172095	1
15	GO:0071695	BP	anatomical structure maturation	15/2313	134/38360	0.0176102	1
32	GO:2000146	BP	negative regulation of cell motility	32/2313	350/38360	0.0177006	1
5	GO:0071276	BP	cellular response to cadmium ion	5/2313	26/38360	0.0180412	1
5	GO:0007141	BP	male meiosis I	5/2313	26/38360	0.0180412	1
5	GO:0035336	BP	long-chain fatty-acyl-CoA metabolic process	5/2313	26/38360	0.0180412	1
5	GO:1905809	BP	negative regulation of synapse organization	5/2313	26/38360	0.0180412	1
11	GO:0045685	BP	regulation of glial cell differentiation	11/2313	85/38360	0.0180906	1
12	GO:0043407	BP	negative regulation of MAP kinase activity	12/2313	99/38360	0.0181001	1
19	GO:0016125	BP	sterol metabolic process	19/2313	182/38360	0.0182262	1
30	GO:0043062	BP	extracellular structure organization	30/2313	323/38360	0.0183491	1
8	GO:0048873	BP	homeostasis of number of cells within a tissue	8/2313	56/38360	0.0185018	1
8	GO:0042026	BP	protein refolding	8/2313	56/38360	0.0185018	1
19	GO:0048754	BP	branching morphogenesis of an epithelial tube	19/2313	183/38360	0.0188115	1
11	GO:0016126	BP	sterol biosynthetic process	11/2313	86/38360	0.0189101	1
11	GO:0060395	BP	SMAD protein signal transduction	11/2313	86/38360	0.0189101	1
3	GO:0006101	BP	citrate metabolic process	3/2313	10/38360	0.0190725	1
3	GO:0090193	BP	positive regulation of glomerulus development	3/2313	10/38360	0.0190725	1
3	GO:0019585	BP	glucuronate metabolic process	3/2313	10/38360	0.0190725	1
3	GO:0010982	BP	regulation of high-density lipoprotein particle clearance	3/2313	10/38360	0.0190725	1
3	GO:0060575	BP	intestinal epithelial cell differentiation	3/2313	10/38360	0.0190725	1
3	GO:0038063	BP	collagen-activated tyrosine kinase receptor signaling pathway	3/2313	10/38360	0.0190725	1
3	GO:0006063	BP	uronic acid metabolic process	3/2313	10/38360	0.0190725	1
12	GO:0098754	BP	detoxification	12/2313	100/38360	0.0191887	1
7	GO:0071466	BP	cellular response to xenobiotic stimulus	7/2313	46/38360	0.0194492	1
7	GO:0032890	BP	regulation of organic acid transport	7/2313	46/38360	0.0194492	1
7	GO:0050999	BP	regulation of nitric-oxide synthase activity	7/2313	46/38360	0.0194492	1
6	GO:0007094	BP	mitotic spindle assembly checkpoint	6/2313	36/38360	0.0195687	1
6	GO:0001825	BP	blastocyst formation	6/2313	36/38360	0.0195687	1
6	GO:0071173	BP	spindle assembly checkpoint	6/2313	36/38360	0.0195687	1
6	GO:0008207	BP	C21-steroid hormone metabolic process	6/2313	36/38360	0.0195687	1
16	GO:1901654	BP	response to ketone	16/2313	143/38360	0.0196833	1
26	GO:0042742	BP	defense response to bacterium	26/2313	270/38360	0.0197872	1
11	GO:0051146	BP	striated muscle cell differentiation	11/2313	87/38360	0.0198194	1
2	GO:0051780	BP	behavioral response to nutrient	2/2313	4/38360	0.0200935	1
2	GO:0072012	BP	glomerulus vasculature development	2/2313	4/38360	0.0200935	1
2	GO:0007207	BP	phospholipase C-activating G protein-coupled acetylcholine receptor signaling pathway	2/2313	4/38360	0.0200935	1
2	GO:0060948	BP	cardiac vascular smooth muscle cell development	2/2313	4/38360	0.0200935	1
2	GO:0060278	BP	regulation of ovulation	2/2313	4/38360	0.0200935	1
2	GO:1902261	BP	positive regulation of delayed rectifier potassium channel activity	2/2313	4/38360	0.0200935	1
2	GO:0061364	BP	apoptotic process involved in luteolysis	2/2313	4/38360	0.0200935	1
2	GO:0031052	BP	chromosome breakage	2/2313	4/38360	0.0200935	1
2	GO:0016539	BP	intein-mediated protein splicing	2/2313	4/38360	0.0200935	1
2	GO:0072174	BP	metanephric tubule formation	2/2313	4/38360	0.0200935	1
2	GO:0030908	BP	protein splicing	2/2313	4/38360	0.0200935	1
2	GO:0021773	BP	striatal medium spiny neuron differentiation	2/2313	4/38360	0.0200935	1
2	GO:0060534	BP	trachea cartilage development	2/2313	4/38360	0.0200935	1
2	GO:1990822	BP	basic amino acid transmembrane transport	2/2313	4/38360	0.0200935	1
2	GO:0045608	BP	negative regulation of inner ear auditory receptor cell differentiation	2/2313	4/38360	0.0200935	1
2	GO:0060253	BP	negative regulation of glial cell proliferation	2/2313	4/38360	0.0200935	1
2	GO:0051012	BP	microtubule sliding	2/2313	4/38360	0.0200935	1
2	GO:0017055	BP	negative regulation of RNA polymerase II transcriptional preinitiation complex assembly	2/2313	4/38360	0.0200935	1
2	GO:0015705	BP	iodide transport	2/2313	4/38360	0.0200935	1
2	GO:0046880	BP	regulation of follicle-stimulating hormone secretion	2/2313	4/38360	0.0200935	1
2	GO:0061440	BP	kidney vasculature development	2/2313	4/38360	0.0200935	1
2	GO:0060737	BP	prostate gland morphogenetic growth	2/2313	4/38360	0.0200935	1
2	GO:0019626	BP	short-chain fatty acid catabolic process	2/2313	4/38360	0.0200935	1
2	GO:0061889	BP	negative regulation of astrocyte activation	2/2313	4/38360	0.0200935	1
2	GO:0015670	BP	carbon dioxide transport	2/2313	4/38360	0.0200935	1
2	GO:1903570	BP	regulation of protein kinase D signaling	2/2313	4/38360	0.0200935	1
2	GO:1903572	BP	positive regulation of protein kinase D signaling	2/2313	4/38360	0.0200935	1
2	GO:0071506	BP	cellular response to mycophenolic acid	2/2313	4/38360	0.0200935	1
2	GO:0071505	BP	response to mycophenolic acid	2/2313	4/38360	0.0200935	1
2	GO:0061437	BP	renal system vasculature development	2/2313	4/38360	0.0200935	1
2	GO:0060523	BP	prostate epithelial cord elongation	2/2313	4/38360	0.0200935	1
16	GO:0030595	BP	leukocyte chemotaxis	16/2313	144/38360	0.0201466	1
31	GO:0048511	BP	rhythmic process	31/2313	336/38360	0.0203899	1
4	GO:0010893	BP	positive regulation of steroid biosynthetic process	4/2313	18/38360	0.0204223	1
4	GO:0061333	BP	renal tubule morphogenesis	4/2313	18/38360	0.0204223	1
4	GO:0044062	BP	regulation of excretion	4/2313	18/38360	0.0204223	1
4	GO:0090192	BP	regulation of glomerulus development	4/2313	18/38360	0.0204223	1
4	GO:0072111	BP	cell proliferation involved in kidney development	4/2313	18/38360	0.0204223	1
486	GO:0050896	BP	response to stimulus	486/2313	7344/38360	0.0204662	1
9	GO:0070873	BP	regulation of glycogen metabolic process	9/2313	68/38360	0.0205477	1
24	GO:0001666	BP	response to hypoxia	24/2313	245/38360	0.0207688	1
24	GO:0030178	BP	negative regulation of Wnt signaling pathway	24/2313	245/38360	0.0207688	1
11	GO:0070373	BP	negative regulation of ERK1 and ERK2 cascade	11/2313	88/38360	0.02082	1
5	GO:0000070	BP	mitotic sister chromatid segregation	5/2313	27/38360	0.0210697	1
5	GO:0060441	BP	epithelial tube branching involved in lung morphogenesis	5/2313	27/38360	0.0210697	1
5	GO:0061217	BP	regulation of mesonephros development	5/2313	27/38360	0.0210697	1
5	GO:0010896	BP	regulation of triglyceride catabolic process	5/2313	27/38360	0.0210697	1
5	GO:0048593	BP	camera-type eye morphogenesis	5/2313	27/38360	0.0210697	1
24	GO:1901617	BP	organic hydroxy compound biosynthetic process	24/2313	246/38360	0.0211168	1
62	GO:0007154	BP	cell communication	62/2313	768/38360	0.0212243	1
18	GO:0046330	BP	positive regulation of JNK cascade	18/2313	169/38360	0.0212671	1
22	GO:0019318	BP	hexose metabolic process	22/2313	220/38360	0.0215226	1
7	GO:0033014	BP	tetrapyrrole biosynthetic process	7/2313	47/38360	0.0216993	1
7	GO:0036003	BP	positive regulation of transcription from RNA polymerase II promoter in response to stress	7/2313	47/38360	0.0216993	1
16	GO:0046165	BP	alcohol biosynthetic process	16/2313	147/38360	0.0218743	1
22	GO:0043524	BP	negative regulation of neuron apoptotic process	22/2313	221/38360	0.0219113	1
11	GO:0050810	BP	regulation of steroid biosynthetic process	11/2313	89/38360	0.0219133	1
24	GO:0036293	BP	response to decreased oxygen levels	24/2313	248/38360	0.0219143	1
256	GO:0032879	BP	regulation of localization	256/2313	3714/38360	0.0222539	1
87	GO:0043549	BP	regulation of kinase activity	87/2313	1133/38360	0.0223071	1
282	GO:0032501	BP	multicellular organismal process	282/2313	4125/38360	0.0223211	1
22	GO:0030308	BP	negative regulation of cell growth	22/2313	222/38360	0.0223384	1
13	GO:0045913	BP	positive regulation of carbohydrate metabolic process	13/2313	109/38360	0.0232085	1
157	GO:0002376	BP	immune system process	157/2313	2186/38360	0.0232508	1
16	GO:0035108	BP	limb morphogenesis	16/2313	149/38360	0.0233128	1
16	GO:0035107	BP	appendage morphogenesis	16/2313	149/38360	0.0233128	1
14	GO:0006997	BP	nucleus organization	14/2313	126/38360	0.0234102	1
151	GO:0042981	BP	regulation of apoptotic process	151/2313	2097/38360	0.0234175	1
32	GO:0104004	BP	cellular response to environmental stimulus	32/2313	353/38360	0.0237049	1
32	GO:0071214	BP	cellular response to abiotic stimulus	32/2313	353/38360	0.0237049	1
43	GO:0051056	BP	regulation of small GTPase mediated signal transduction	43/2313	507/38360	0.0238732	1
16	GO:0008406	BP	gonad development	16/2313	150/38360	0.0241199	1
7	GO:0017001	BP	antibiotic catabolic process	7/2313	48/38360	0.0241233	1
178	GO:0031399	BP	regulation of protein modification process	178/2313	2515/38360	0.0242121	1
153	GO:0042325	BP	regulation of phosphorylation	153/2313	2128/38360	0.0243655	1
11	GO:0010676	BP	positive regulation of cellular carbohydrate metabolic process	11/2313	91/38360	0.0243847	1
5	GO:0015669	BP	gas transport	5/2313	28/38360	0.0244109	1
5	GO:0007588	BP	excretion	5/2313	28/38360	0.0244109	1
5	GO:0045061	BP	thymic T cell selection	5/2313	28/38360	0.0244109	1
5	GO:0032892	BP	positive regulation of organic acid transport	5/2313	28/38360	0.0244109	1
5	GO:0000272	BP	polysaccharide catabolic process	5/2313	28/38360	0.0244109	1
10	GO:0007589	BP	body fluid secretion	10/2313	76/38360	0.0244982	1
4	GO:0099560	BP	synaptic membrane adhesion	4/2313	19/38360	0.0246614	1
4	GO:2000095	BP	regulation of Wnt signaling pathway, planar cell polarity pathway	4/2313	19/38360	0.0246614	1
4	GO:0060009	BP	Sertoli cell development	4/2313	19/38360	0.0246614	1
4	GO:0032891	BP	negative regulation of organic acid transport	4/2313	19/38360	0.0246614	1
4	GO:0061469	BP	regulation of type B pancreatic cell proliferation	4/2313	19/38360	0.0246614	1
4	GO:0006067	BP	ethanol metabolic process	4/2313	19/38360	0.0246614	1
27	GO:0043270	BP	positive regulation of ion transport	27/2313	290/38360	0.0249408	1
22	GO:0001763	BP	morphogenesis of a branching structure	22/2313	227/38360	0.0250617	1
22	GO:0022408	BP	negative regulation of cell-cell adhesion	22/2313	227/38360	0.0250617	1
3	GO:0015791	BP	polyol transport	3/2313	11/38360	0.0250669	1
3	GO:0015793	BP	glycerol transport	3/2313	11/38360	0.0250669	1
3	GO:1901626	BP	regulation of postsynaptic membrane organization	3/2313	11/38360	0.0250669	1
3	GO:0140212	BP	regulation of long-chain fatty acid import into cell	3/2313	11/38360	0.0250669	1
3	GO:1902947	BP	regulation of tau-protein kinase activity	3/2313	11/38360	0.0250669	1
3	GO:0035947	BP	regulation of gluconeogenesis by regulation of transcription from RNA polymerase II promoter	3/2313	11/38360	0.0250669	1
3	GO:0002155	BP	regulation of thyroid hormone mediated signaling pathway	3/2313	11/38360	0.0250669	1
3	GO:1903975	BP	regulation of glial cell migration	3/2313	11/38360	0.0250669	1
3	GO:0034372	BP	very-low-density lipoprotein particle remodeling	3/2313	11/38360	0.0250669	1
3	GO:0098596	BP	imitative learning	3/2313	11/38360	0.0250669	1
3	GO:0042760	BP	very long-chain fatty acid catabolic process	3/2313	11/38360	0.0250669	1
3	GO:0042297	BP	vocal learning	3/2313	11/38360	0.0250669	1
3	GO:0150078	BP	positive regulation of neuroinflammatory response	3/2313	11/38360	0.0250669	1
3	GO:0072178	BP	nephric duct morphogenesis	3/2313	11/38360	0.0250669	1
3	GO:0060509	BP	type I pneumocyte differentiation	3/2313	11/38360	0.0250669	1
3	GO:0032964	BP	collagen biosynthetic process	3/2313	11/38360	0.0250669	1
20	GO:0001894	BP	tissue homeostasis	20/2313	201/38360	0.0251992	1
10	GO:0010907	BP	positive regulation of glucose metabolic process	10/2313	77/38360	0.0253622	1
18	GO:0001764	BP	neuron migration	18/2313	176/38360	0.0254682	1
30	GO:0033673	BP	negative regulation of kinase activity	30/2313	327/38360	0.0255267	1
203	GO:0048584	BP	positive regulation of response to stimulus	203/2313	2902/38360	0.0256181	1
11	GO:0034637	BP	cellular carbohydrate biosynthetic process	11/2313	92/38360	0.025766	1
51	GO:0042326	BP	negative regulation of phosphorylation	51/2313	619/38360	0.0263294	1
91	GO:0002684	BP	positive regulation of immune system process	91/2313	1203/38360	0.0265558	1
7	GO:0007140	BP	male meiotic nuclear division	7/2313	49/38360	0.0267269	1
23	GO:0008360	BP	regulation of cell shape	23/2313	237/38360	0.0269245	1
122	GO:0009968	BP	negative regulation of signal transduction	122/2313	1669/38360	0.0271586	1
11	GO:0060411	BP	cardiac septum morphogenesis	11/2313	93/38360	0.0272465	1
15	GO:0019218	BP	regulation of steroid metabolic process	15/2313	136/38360	0.0273418	1
15	GO:0009408	BP	response to heat	15/2313	136/38360	0.0273418	1
152	GO:0043067	BP	regulation of programmed cell death	152/2313	2126/38360	0.0275554	1
28	GO:0007611	BP	learning or memory	28/2313	302/38360	0.0276651	1
5	GO:0032365	BP	intracellular lipid transport	5/2313	29/38360	0.0280742	1
5	GO:0070193	BP	synaptonemal complex organization	5/2313	29/38360	0.0280742	1
5	GO:0043950	BP	positive regulation of cAMP-mediated signaling	5/2313	29/38360	0.0280742	1
5	GO:0045686	BP	negative regulation of glial cell differentiation	5/2313	29/38360	0.0280742	1
6	GO:0071174	BP	mitotic spindle checkpoint	6/2313	39/38360	0.0281491	1
6	GO:0050996	BP	positive regulation of lipid catabolic process	6/2313	39/38360	0.0281491	1
23	GO:0000075	BP	cell cycle checkpoint	23/2313	240/38360	0.0282406	1
10	GO:0010965	BP	regulation of mitotic sister chromatid separation	10/2313	80/38360	0.0286903	1
11	GO:0051702	BP	interaction with symbiont	11/2313	94/38360	0.028828	1
11	GO:0006956	BP	complement activation	11/2313	94/38360	0.028828	1
4	GO:0043383	BP	negative T cell selection	4/2313	20/38360	0.0293923	1
4	GO:0060965	BP	negative regulation of gene silencing by miRNA	4/2313	20/38360	0.0293923	1
4	GO:0002675	BP	positive regulation of acute inflammatory response	4/2313	20/38360	0.0293923	1
4	GO:0003091	BP	renal water homeostasis	4/2313	20/38360	0.0293923	1
4	GO:0042490	BP	mechanoreceptor differentiation	4/2313	20/38360	0.0293923	1
4	GO:0050930	BP	induction of positive chemotaxis	4/2313	20/38360	0.0293923	1
4	GO:0070863	BP	positive regulation of protein exit from endoplasmic reticulum	4/2313	20/38360	0.0293923	1
4	GO:0033327	BP	Leydig cell differentiation	4/2313	20/38360	0.0293923	1
4	GO:0034501	BP	protein localization to kinetochore	4/2313	20/38360	0.0293923	1
36	GO:0002009	BP	morphogenesis of an epithelium	36/2313	417/38360	0.0294883	1
8	GO:0001906	BP	cell killing	8/2313	61/38360	0.0295059	1
21	GO:0045931	BP	positive regulation of mitotic cell cycle	21/2313	215/38360	0.0296198	1
17	GO:0007423	BP	sensory organ development	17/2313	164/38360	0.03022	1
17	GO:1903038	BP	negative regulation of leukocyte cell-cell adhesion	17/2313	165/38360	0.0309248	1
127	GO:0010648	BP	negative regulation of cell communication	127/2313	1754/38360	0.0310479	1
15	GO:0050868	BP	negative regulation of T cell activation	15/2313	141/38360	0.0310866	1
28	GO:0032872	BP	regulation of stress-activated MAPK cascade	28/2313	311/38360	0.0312627	1
34	GO:0051271	BP	negative regulation of cellular component movement	34/2313	389/38360	0.0313936	1
6	GO:2000816	BP	negative regulation of mitotic sister chromatid separation	6/2313	40/38360	0.031483	1
6	GO:1905819	BP	negative regulation of chromosome separation	6/2313	40/38360	0.031483	1
6	GO:0045841	BP	negative regulation of mitotic metaphase/anaphase transition	6/2313	40/38360	0.031483	1
6	GO:1902100	BP	negative regulation of metaphase/anaphase transition of cell cycle	6/2313	40/38360	0.031483	1
21	GO:0061138	BP	morphogenesis of a branching epithelium	21/2313	218/38360	0.0315313	1
10	GO:0051785	BP	positive regulation of nuclear division	10/2313	82/38360	0.0315343	1
3	GO:0032380	BP	regulation of intracellular sterol transport	3/2313	12/38360	0.0319522	1
3	GO:0032383	BP	regulation of intracellular cholesterol transport	3/2313	12/38360	0.0319522	1
3	GO:2000096	BP	positive regulation of Wnt signaling pathway, planar cell polarity pathway	3/2313	12/38360	0.0319522	1
3	GO:0032305	BP	positive regulation of icosanoid secretion	3/2313	12/38360	0.0319522	1
3	GO:0060087	BP	relaxation of vascular smooth muscle	3/2313	12/38360	0.0319522	1
3	GO:0098597	BP	observational learning	3/2313	12/38360	0.0319522	1
3	GO:0002864	BP	regulation of acute inflammatory response to antigenic stimulus	3/2313	12/38360	0.0319522	1
3	GO:0033084	BP	regulation of immature T cell proliferation in thymus	3/2313	12/38360	0.0319522	1
3	GO:0045820	BP	negative regulation of glycolytic process	3/2313	12/38360	0.0319522	1
3	GO:1901978	BP	positive regulation of cell cycle checkpoint	3/2313	12/38360	0.0319522	1
3	GO:0002692	BP	negative regulation of cellular extravasation	3/2313	12/38360	0.0319522	1
3	GO:0003334	BP	keratinocyte development	3/2313	12/38360	0.0319522	1
3	GO:0032377	BP	regulation of intracellular lipid transport	3/2313	12/38360	0.0319522	1
3	GO:2000192	BP	negative regulation of fatty acid transport	3/2313	12/38360	0.0319522	1
3	GO:0032489	BP	regulation of Cdc42 protein signal transduction	3/2313	12/38360	0.0319522	1
3	GO:0060982	BP	coronary artery morphogenesis	3/2313	12/38360	0.0319522	1
3	GO:0060068	BP	vagina development	3/2313	12/38360	0.0319522	1
3	GO:0046459	BP	short-chain fatty acid metabolic process	3/2313	12/38360	0.0319522	1
3	GO:0045354	BP	regulation of interferon-alpha biosynthetic process	3/2313	12/38360	0.0319522	1
3	GO:0006032	BP	chitin catabolic process	3/2313	12/38360	0.0319522	1
3	GO:0060789	BP	hair follicle placode formation	3/2313	12/38360	0.0319522	1
3	GO:0003344	BP	pericardium morphogenesis	3/2313	12/38360	0.0319522	1
5	GO:0030879	BP	mammary gland development	5/2313	30/38360	0.0320678	1
5	GO:0072350	BP	tricarboxylic acid metabolic process	5/2313	30/38360	0.0320678	1
5	GO:1900078	BP	positive regulation of cellular response to insulin stimulus	5/2313	30/38360	0.0320678	1
5	GO:0030520	BP	intracellular estrogen receptor signaling pathway	5/2313	30/38360	0.0320678	1
8	GO:0040018	BP	positive regulation of multicellular organism growth	8/2313	62/38360	0.0321515	1
2	GO:0009813	BP	flavonoid biosynthetic process	2/2313	5/38360	0.0321582	1
2	GO:0007197	BP	adenylate cyclase-inhibiting G protein-coupled acetylcholine receptor signaling pathway	2/2313	5/38360	0.0321582	1
2	GO:0090077	BP	foam cell differentiation	2/2313	5/38360	0.0321582	1
2	GO:0060164	BP	regulation of timing of neuron differentiation	2/2313	5/38360	0.0321582	1
2	GO:0010983	BP	positive regulation of high-density lipoprotein particle clearance	2/2313	5/38360	0.0321582	1
2	GO:1900260	BP	negative regulation of RNA-directed 5'-3' RNA polymerase activity	2/2313	5/38360	0.0321582	1
2	GO:0061890	BP	positive regulation of astrocyte activation	2/2313	5/38360	0.0321582	1
2	GO:0033604	BP	negative regulation of catecholamine secretion	2/2313	5/38360	0.0321582	1
2	GO:0033600	BP	negative regulation of mammary gland epithelial cell proliferation	2/2313	5/38360	0.0321582	1
2	GO:0070384	BP	Harderian gland development	2/2313	5/38360	0.0321582	1
2	GO:1900259	BP	regulation of RNA-directed 5'-3' RNA polymerase activity	2/2313	5/38360	0.0321582	1
2	GO:0061209	BP	cell proliferation involved in mesonephros development	2/2313	5/38360	0.0321582	1
2	GO:0009082	BP	branched-chain amino acid biosynthetic process	2/2313	5/38360	0.0321582	1
2	GO:2001293	BP	malonyl-CoA metabolic process	2/2313	5/38360	0.0321582	1
2	GO:0098885	BP	modification of postsynaptic actin cytoskeleton	2/2313	5/38360	0.0321582	1
2	GO:0003415	BP	chondrocyte hypertrophy	2/2313	5/38360	0.0321582	1
2	GO:0010742	BP	macrophage derived foam cell differentiation	2/2313	5/38360	0.0321582	1
2	GO:0043932	BP	ossification involved in bone remodeling	2/2313	5/38360	0.0321582	1
2	GO:0045924	BP	regulation of female receptivity	2/2313	5/38360	0.0321582	1
2	GO:1900127	BP	positive regulation of hyaluronan biosynthetic process	2/2313	5/38360	0.0321582	1
2	GO:0060312	BP	regulation of blood vessel remodeling	2/2313	5/38360	0.0321582	1
2	GO:0070779	BP	D-aspartate import across plasma membrane	2/2313	5/38360	0.0321582	1
2	GO:0070777	BP	D-aspartate transport	2/2313	5/38360	0.0321582	1
2	GO:0051715	BP	cytolysis in other organism	2/2313	5/38360	0.0321582	1
2	GO:0030174	BP	regulation of DNA-dependent DNA replication initiation	2/2313	5/38360	0.0321582	1
2	GO:1905340	BP	regulation of protein localization to kinetochore	2/2313	5/38360	0.0321582	1
2	GO:1905342	BP	positive regulation of protein localization to kinetochore	2/2313	5/38360	0.0321582	1
2	GO:0061743	BP	motor learning	2/2313	5/38360	0.0321582	1
2	GO:1903979	BP	negative regulation of microglial cell activation	2/2313	5/38360	0.0321582	1
2	GO:0043605	BP	cellular amide catabolic process	2/2313	5/38360	0.0321582	1
2	GO:0032354	BP	response to follicle-stimulating hormone	2/2313	5/38360	0.0321582	1
2	GO:0090381	BP	regulation of heart induction	2/2313	5/38360	0.0321582	1
2	GO:0030263	BP	apoptotic chromosome condensation	2/2313	5/38360	0.0321582	1
2	GO:1902715	BP	positive regulation of interferon-gamma secretion	2/2313	5/38360	0.0321582	1
2	GO:0033634	BP	positive regulation of cell-cell adhesion mediated by integrin	2/2313	5/38360	0.0321582	1
2	GO:0072138	BP	mesenchymal cell proliferation involved in ureteric bud development	2/2313	5/38360	0.0321582	1
2	GO:0060018	BP	astrocyte fate commitment	2/2313	5/38360	0.0321582	1
2	GO:2000981	BP	negative regulation of inner ear receptor cell differentiation	2/2313	5/38360	0.0321582	1
2	GO:0021936	BP	regulation of cerebellar granule cell precursor proliferation	2/2313	5/38360	0.0321582	1
2	GO:0045632	BP	negative regulation of mechanoreceptor differentiation	2/2313	5/38360	0.0321582	1
2	GO:0071847	BP	TNFSF11-mediated signaling pathway	2/2313	5/38360	0.0321582	1
2	GO:0002085	BP	inhibition of neuroepithelial cell differentiation	2/2313	5/38360	0.0321582	1
12	GO:0046824	BP	positive regulation of nucleocytoplasmic transport	12/2313	102/38360	0.0330344	1
12	GO:0031099	BP	regeneration	12/2313	102/38360	0.0330344	1
32	GO:0006732	BP	coenzyme metabolic process	32/2313	361/38360	0.0336625	1
12	GO:0006639	BP	acylglycerol metabolic process	12/2313	103/38360	0.0337694	1
12	GO:0061035	BP	regulation of cartilage development	12/2313	104/38360	0.0346144	1
4	GO:0014741	BP	negative regulation of muscle hypertrophy	4/2313	21/38360	0.0346228	1
4	GO:0045898	BP	regulation of RNA polymerase II transcriptional preinitiation complex assembly	4/2313	21/38360	0.0346228	1
4	GO:0034695	BP	response to prostaglandin E	4/2313	21/38360	0.0346228	1
4	GO:0042573	BP	retinoic acid metabolic process	4/2313	21/38360	0.0346228	1
4	GO:0060788	BP	ectodermal placode formation	4/2313	21/38360	0.0346228	1
4	GO:0097205	BP	renal filtration	4/2313	21/38360	0.0346228	1
4	GO:0032941	BP	secretion by tissue	4/2313	21/38360	0.0346228	1
10	GO:0006641	BP	triglyceride metabolic process	10/2313	84/38360	0.0348904	1
165	GO:0045595	BP	regulation of cell differentiation	165/2313	2337/38360	0.0349257	1
6	GO:1904705	BP	regulation of vascular smooth muscle cell proliferation	6/2313	41/38360	0.0350638	1
6	GO:0060487	BP	lung epithelial cell differentiation	6/2313	41/38360	0.0350638	1
6	GO:0031577	BP	spindle checkpoint	6/2313	41/38360	0.0350638	1
6	GO:0035640	BP	exploration behavior	6/2313	41/38360	0.0350638	1
6	GO:0006779	BP	porphyrin-containing compound biosynthetic process	6/2313	41/38360	0.0350638	1
172	GO:0051049	BP	regulation of transport	172/2313	2450/38360	0.0352261	1
127	GO:0023057	BP	negative regulation of signaling	127/2313	1759/38360	0.035374	1
12	GO:0006638	BP	neutral lipid metabolic process	12/2313	105/38360	0.0355695	1
22	GO:0007623	BP	circadian rhythm	22/2313	231/38360	0.0358137	1
9	GO:0090183	BP	regulation of kidney development	9/2313	69/38360	0.0360415	1
5	GO:0090023	BP	positive regulation of neutrophil chemotaxis	5/2313	31/38360	0.0363983	1
12	GO:0015908	BP	fatty acid transport	12/2313	107/38360	0.037812	1
14	GO:0042692	BP	muscle cell differentiation	14/2313	129/38360	0.0379045	1
42	GO:0001558	BP	regulation of cell growth	42/2313	506/38360	0.0379181	1
22	GO:0050900	BP	leukocyte migration	22/2313	235/38360	0.0383201	1
33	GO:0090287	BP	regulation of cellular response to growth factor stimulus	33/2313	380/38360	0.0385165	1
39	GO:0050678	BP	regulation of epithelial cell proliferation	39/2313	464/38360	0.0385282	1
10	GO:0051851	BP	modification by host of symbiont morphology or physiology	10/2313	86/38360	0.0387689	1
69	GO:0051046	BP	regulation of secretion	69/2313	894/38360	0.0387949	1
108	GO:0010562	BP	positive regulation of phosphorus metabolic process	108/2313	1476/38360	0.0388628	1
108	GO:0045937	BP	positive regulation of phosphate metabolic process	108/2313	1476/38360	0.0388628	1
6	GO:0008206	BP	bile acid metabolic process	6/2313	42/38360	0.0388964	1
6	GO:0002053	BP	positive regulation of mesenchymal cell proliferation	6/2313	42/38360	0.0388964	1
6	GO:0060479	BP	lung cell differentiation	6/2313	42/38360	0.0388964	1
6	GO:0048709	BP	oligodendrocyte differentiation	6/2313	42/38360	0.0388964	1
7	GO:0010677	BP	negative regulation of cellular carbohydrate metabolic process	7/2313	53/38360	0.0390344	1
7	GO:0071622	BP	regulation of granulocyte chemotaxis	7/2313	53/38360	0.0390344	1
7	GO:0045687	BP	positive regulation of glial cell differentiation	7/2313	53/38360	0.0390344	1
7	GO:0032467	BP	positive regulation of cytokinesis	7/2313	53/38360	0.0390344	1
16	GO:0002687	BP	positive regulation of leukocyte migration	16/2313	155/38360	0.0394387	1
3	GO:0055119	BP	relaxation of cardiac muscle	3/2313	13/38360	0.0397167	1
3	GO:2001054	BP	negative regulation of mesenchymal cell apoptotic process	3/2313	13/38360	0.0397167	1
3	GO:0032303	BP	regulation of icosanoid secretion	3/2313	13/38360	0.0397167	1
3	GO:0072216	BP	positive regulation of metanephros development	3/2313	13/38360	0.0397167	1
3	GO:0098598	BP	learned vocalization behavior or vocal learning	3/2313	13/38360	0.0397167	1
3	GO:0021902	BP	commitment of neuronal cell to specific neuron type in forebrain	3/2313	13/38360	0.0397167	1
3	GO:0071280	BP	cellular response to copper ion	3/2313	13/38360	0.0397167	1
3	GO:2001140	BP	positive regulation of phospholipid transport	3/2313	13/38360	0.0397167	1
3	GO:0010171	BP	body morphogenesis	3/2313	13/38360	0.0397167	1
3	GO:0033083	BP	regulation of immature T cell proliferation	3/2313	13/38360	0.0397167	1
3	GO:0045357	BP	regulation of interferon-beta biosynthetic process	3/2313	13/38360	0.0397167	1
3	GO:0044557	BP	relaxation of smooth muscle	3/2313	13/38360	0.0397167	1
3	GO:2001138	BP	regulation of phospholipid transport	3/2313	13/38360	0.0397167	1
3	GO:0048102	BP	autophagic cell death	3/2313	13/38360	0.0397167	1
3	GO:0038065	BP	collagen-activated signaling pathway	3/2313	13/38360	0.0397167	1
3	GO:0048712	BP	negative regulation of astrocyte differentiation	3/2313	13/38360	0.0397167	1
36	GO:0030855	BP	epithelial cell differentiation	36/2313	425/38360	0.0397926	1
20	GO:0002695	BP	negative regulation of leukocyte activation	20/2313	209/38360	0.0398762	1
9	GO:0046580	BP	negative regulation of Ras protein signal transduction	9/2313	72/38360	0.0400121	1
9	GO:0070849	BP	response to epidermal growth factor	9/2313	72/38360	0.0400121	1
4	GO:0032695	BP	negative regulation of interleukin-12 production	4/2313	22/38360	0.0403575	1
4	GO:0070885	BP	negative regulation of calcineurin-NFAT signaling cascade	4/2313	22/38360	0.0403575	1
4	GO:0000076	BP	DNA replication checkpoint	4/2313	22/38360	0.0403575	1
4	GO:0019432	BP	triglyceride biosynthetic process	4/2313	22/38360	0.0403575	1
4	GO:2000650	BP	negative regulation of sodium ion transmembrane transporter activity	4/2313	22/38360	0.0403575	1
4	GO:0106057	BP	negative regulation of calcineurin-mediated signaling	4/2313	22/38360	0.0403575	1
14	GO:0001654	BP	eye development	14/2313	132/38360	0.0405221	1
10	GO:0043507	BP	positive regulation of JUN kinase activity	10/2313	87/38360	0.0409072	1
5	GO:0007405	BP	neuroblast proliferation	5/2313	32/38360	0.0410709	1
5	GO:0030261	BP	chromosome condensation	5/2313	32/38360	0.0410709	1
5	GO:0030224	BP	monocyte differentiation	5/2313	32/38360	0.0410709	1
5	GO:1903131	BP	mononuclear cell differentiation	5/2313	32/38360	0.0410709	1
5	GO:2000738	BP	positive regulation of stem cell differentiation	5/2313	32/38360	0.0410709	1
215	GO:0050790	BP	regulation of catalytic activity	215/2313	3130/38360	0.041584	1
14	GO:1900180	BP	regulation of protein localization to nucleus	14/2313	133/38360	0.0415845	1
9	GO:0051384	BP	response to glucocorticoid	9/2313	73/38360	0.0416776	1
18	GO:0050921	BP	positive regulation of chemotaxis	18/2313	184/38360	0.0417409	1
12	GO:0043506	BP	regulation of JUN kinase activity	12/2313	110/38360	0.0420125	1
28	GO:0070302	BP	regulation of stress-activated protein kinase signaling cascade	28/2313	315/38360	0.042038	1
37	GO:0009991	BP	response to extracellular stimulus	37/2313	437/38360	0.0422199	1
7	GO:0019319	BP	hexose biosynthetic process	7/2313	54/38360	0.0426054	1
31	GO:1901214	BP	regulation of neuron death	31/2313	356/38360	0.042871	1
16	GO:0090100	BP	positive regulation of transmembrane receptor protein serine/threonine kinase signaling pathway	16/2313	159/38360	0.0428744	1
6	GO:0035987	BP	endodermal cell differentiation	6/2313	43/38360	0.042985	1
6	GO:0022612	BP	gland morphogenesis	6/2313	43/38360	0.042985	1
37	GO:0046578	BP	regulation of Ras protein signal transduction	37/2313	440/38360	0.0430823	1
12	GO:0050830	BP	defense response to Gram-positive bacterium	12/2313	111/38360	0.0436377	1
18	GO:0051250	BP	negative regulation of lymphocyte activation	18/2313	187/38360	0.0446939	1
16	GO:0016049	BP	cell growth	16/2313	161/38360	0.0450791	1
21	GO:0071478	BP	cellular response to radiation	21/2313	222/38360	0.045583	1
5	GO:0071624	BP	positive regulation of granulocyte chemotaxis	5/2313	33/38360	0.0460896	1
5	GO:0060412	BP	ventricular septum morphogenesis	5/2313	33/38360	0.0460896	1
5	GO:0051220	BP	cytoplasmic sequestering of protein	5/2313	33/38360	0.0460896	1
5	GO:0001504	BP	neurotransmitter uptake	5/2313	33/38360	0.0460896	1
2	GO:0098706	BP	iron ion import across cell outer membrane	2/2313	6/38360	0.0463303	1
2	GO:0070295	BP	renal water absorption	2/2313	6/38360	0.0463303	1
2	GO:1904970	BP	brush border assembly	2/2313	6/38360	0.0463303	1
2	GO:0072180	BP	mesonephric duct morphogenesis	2/2313	6/38360	0.0463303	1
2	GO:0002681	BP	somatic recombination of T cell receptor gene segments	2/2313	6/38360	0.0463303	1
2	GO:1905461	BP	positive regulation of vascular associated smooth muscle cell apoptotic process	2/2313	6/38360	0.0463303	1
2	GO:0060180	BP	female mating behavior	2/2313	6/38360	0.0463303	1
2	GO:0021984	BP	adenohypophysis development	2/2313	6/38360	0.0463303	1
2	GO:0046541	BP	saliva secretion	2/2313	6/38360	0.0463303	1
2	GO:0032824	BP	negative regulation of natural killer cell differentiation	2/2313	6/38360	0.0463303	1
2	GO:0032827	BP	negative regulation of natural killer cell differentiation involved in immune response	2/2313	6/38360	0.0463303	1
2	GO:0031622	BP	positive regulation of fever generation	2/2313	6/38360	0.0463303	1
2	GO:0031620	BP	regulation of fever generation	2/2313	6/38360	0.0463303	1
2	GO:0044837	BP	actomyosin contractile ring organization	2/2313	6/38360	0.0463303	1
2	GO:0003338	BP	metanephros morphogenesis	2/2313	6/38360	0.0463303	1
2	GO:0070995	BP	NADPH oxidation	2/2313	6/38360	0.0463303	1
2	GO:0072126	BP	positive regulation of glomerular mesangial cell proliferation	2/2313	6/38360	0.0463303	1
2	GO:0070814	BP	hydrogen sulfide biosynthetic process	2/2313	6/38360	0.0463303	1
2	GO:1901896	BP	positive regulation of ATPase-coupled calcium transmembrane transporter activity	2/2313	6/38360	0.0463303	1
2	GO:0045143	BP	homologous chromosome segregation	2/2313	6/38360	0.0463303	1
2	GO:0006211	BP	5-methylcytosine catabolic process	2/2313	6/38360	0.0463303	1
2	GO:0048680	BP	positive regulation of axon regeneration	2/2313	6/38360	0.0463303	1
2	GO:0000912	BP	assembly of actomyosin apparatus involved in cytokinesis	2/2313	6/38360	0.0463303	1
2	GO:0000915	BP	actomyosin contractile ring assembly	2/2313	6/38360	0.0463303	1
2	GO:0090310	BP	negative regulation of methylation-dependent chromatin silencing	2/2313	6/38360	0.0463303	1
2	GO:0010956	BP	negative regulation of calcidiol 1-monooxygenase activity	2/2313	6/38360	0.0463303	1
2	GO:0036146	BP	cellular response to mycotoxin	2/2313	6/38360	0.0463303	1
2	GO:0098712	BP	L-glutamate import across plasma membrane	2/2313	6/38360	0.0463303	1
2	GO:0019346	BP	transsulfuration	2/2313	6/38360	0.0463303	1
2	GO:0019343	BP	cysteine biosynthetic process via cystathionine	2/2313	6/38360	0.0463303	1
2	GO:1900086	BP	positive regulation of peptidyl-tyrosine autophosphorylation	2/2313	6/38360	0.0463303	1
2	GO:0060155	BP	platelet dense granule organization	2/2313	6/38360	0.0463303	1
2	GO:0070572	BP	positive regulation of neuron projection regeneration	2/2313	6/38360	0.0463303	1
2	GO:0098696	BP	regulation of neurotransmitter receptor localization to postsynaptic specialization membrane	2/2313	6/38360	0.0463303	1
2	GO:0061945	BP	regulation of protein K48-linked ubiquitination	2/2313	6/38360	0.0463303	1
2	GO:0002568	BP	somatic diversification of T cell receptor genes	2/2313	6/38360	0.0463303	1
2	GO:0033153	BP	T cell receptor V(D)J recombination	2/2313	6/38360	0.0463303	1
2	GO:0051964	BP	negative regulation of synapse assembly	2/2313	6/38360	0.0463303	1
2	GO:0002501	BP	peptide antigen assembly with MHC protein complex	2/2313	6/38360	0.0463303	1
2	GO:0060849	BP	regulation of transcription involved in lymphatic endothelial cell fate commitment	2/2313	6/38360	0.0463303	1
2	GO:0072197	BP	ureter morphogenesis	2/2313	6/38360	0.0463303	1
2	GO:0060075	BP	regulation of resting membrane potential	2/2313	6/38360	0.0463303	1
2	GO:0019857	BP	5-methylcytosine metabolic process	2/2313	6/38360	0.0463303	1
2	GO:0009092	BP	homoserine metabolic process	2/2313	6/38360	0.0463303	1
2	GO:0044691	BP	tooth eruption	2/2313	6/38360	0.0463303	1
7	GO:0006084	BP	acetyl-CoA metabolic process	7/2313	55/38360	0.0463809	1
4	GO:0008608	BP	attachment of spindle microtubules to kinetochore	4/2313	23/38360	0.0465979	1
4	GO:1905606	BP	regulation of presynapse assembly	4/2313	23/38360	0.0465979	1
4	GO:0030902	BP	hindbrain development	4/2313	23/38360	0.0465979	1
4	GO:0034694	BP	response to prostaglandin	4/2313	23/38360	0.0465979	1
4	GO:0006957	BP	complement activation, alternative pathway	4/2313	23/38360	0.0465979	1
4	GO:1902306	BP	negative regulation of sodium ion transmembrane transport	4/2313	23/38360	0.0465979	1
52	GO:0007169	BP	transmembrane receptor protein tyrosine kinase signaling pathway	52/2313	657/38360	0.0467559	1
14	GO:0045778	BP	positive regulation of ossification	14/2313	137/38360	0.0467892	1
134	GO:0002682	BP	regulation of immune system process	134/2313	1883/38360	0.0468728	1
6	GO:1903393	BP	positive regulation of adherens junction organization	6/2313	44/38360	0.047333	1
9	GO:0035914	BP	skeletal muscle cell differentiation	9/2313	76/38360	0.0477051	1
9	GO:0001954	BP	positive regulation of cell-matrix adhesion	9/2313	76/38360	0.0477051	1
19	GO:0045834	BP	positive regulation of lipid metabolic process	19/2313	196/38360	0.0480024	1
14	GO:0030510	BP	regulation of BMP signaling pathway	14/2313	138/38360	0.0483305	1
3	GO:0021877	BP	forebrain neuron fate commitment	3/2313	14/38360	0.0483403	1
3	GO:0034115	BP	negative regulation of heterotypic cell-cell adhesion	3/2313	14/38360	0.0483403	1
3	GO:0070587	BP	regulation of cell-cell adhesion involved in gastrulation	3/2313	14/38360	0.0483403	1
3	GO:0014029	BP	neural crest formation	3/2313	14/38360	0.0483403	1
3	GO:0003184	BP	pulmonary valve morphogenesis	3/2313	14/38360	0.0483403	1
3	GO:0003096	BP	renal sodium ion transport	3/2313	14/38360	0.0483403	1
3	GO:0072124	BP	regulation of glomerular mesangial cell proliferation	3/2313	14/38360	0.0483403	1
3	GO:0034370	BP	triglyceride-rich lipoprotein particle remodeling	3/2313	14/38360	0.0483403	1
3	GO:2000402	BP	negative regulation of lymphocyte migration	3/2313	14/38360	0.0483403	1
3	GO:0019755	BP	one-carbon compound transport	3/2313	14/38360	0.0483403	1
3	GO:0072170	BP	metanephric tubule development	3/2313	14/38360	0.0483403	1
35	GO:0071396	BP	cellular response to lipid	35/2313	417/38360	0.0486114	1
24	GO:1901215	BP	negative regulation of neuron death	24/2313	263/38360	0.049345	1
21	GO:0043433	BP	negative regulation of DNA-binding transcription factor activity	21/2313	228/38360	0.0498749	1
123	GO:0005576	CC	extracellular region	123/2313	1413/38360	4.92657e-05	1
778	GO:0044425	CC	membrane part	778/2313	11555/38360	0.000182543	1
15	GO:0005903	CC	brush border	15/2313	94/38360	0.000490222	1
16	GO:0098862	CC	cluster of actin-based cell projections	16/2313	104/38360	0.000491923	1
341	GO:0044421	CC	extracellular region part	341/2313	4785/38360	0.000823407	1
32	GO:0098802	CC	plasma membrane receptor complex	32/2313	287/38360	0.00102103	1
14	GO:0098636	CC	protein complex involved in cell adhesion	14/2313	91/38360	0.00107902	1
24	GO:0005777	CC	peroxisome	24/2313	199/38360	0.00136092	1
10	GO:0044420	CC	extracellular matrix component	10/2313	57/38360	0.00198871	1
7	GO:0032589	CC	neuron projection membrane	7/2313	32/38360	0.00254324	1
41	GO:0098552	CC	side of membrane	41/2313	420/38360	0.00259346	1
5	GO:0097504	CC	Gemini of coiled bodies	5/2313	17/38360	0.00266369	1
10	GO:0046658	CC	anchored component of plasma membrane	10/2313	60/38360	0.00294772	1
11	GO:0031526	CC	brush border membrane	11/2313	70/38360	0.00300652	1
11	GO:0031903	CC	microbody membrane	11/2313	70/38360	0.00300652	1
11	GO:0005778	CC	peroxisomal membrane	11/2313	70/38360	0.00300652	1
6	GO:0042101	CC	T cell receptor complex	6/2313	25/38360	0.00312833	1
245	GO:0044459	CC	plasma membrane part	245/2313	3399/38360	0.0032142	1
15	GO:0005581	CC	collagen trimer	15/2313	109/38360	0.00342642	1
5	GO:0030673	CC	axolemma	5/2313	18/38360	0.00350674	1
2	GO:0005610	CC	laminin-5 complex	2/2313	2/38360	0.00363427	1
2	GO:0033593	CC	BRCA2-MAGE-D1 complex	2/2313	2/38360	0.00363427	1
3	GO:0030868	CC	smooth endoplasmic reticulum membrane	3/2313	6/38360	0.00381388	1
3	GO:0097425	CC	smooth endoplasmic reticulum part	3/2313	6/38360	0.00381388	1
12	GO:0031594	CC	neuromuscular junction	12/2313	84/38360	0.00445527	1
5	GO:0005583	CC	fibrillar collagen trimer	5/2313	19/38360	0.00452542	1
5	GO:0000940	CC	condensed chromosome outer kinetochore	5/2313	19/38360	0.00452542	1
14	GO:0005604	CC	basement membrane	14/2313	101/38360	0.00481511	1
4	GO:0065010	CC	extracellular membrane-bounded organelle	4/2313	13/38360	0.00607024	1
4	GO:0005796	CC	Golgi lumen	4/2313	13/38360	0.00607024	1
15	GO:0031225	CC	anchored component of membrane	15/2313	120/38360	0.00635233	1
12	GO:0008305	CC	integrin complex	12/2313	88/38360	0.00649634	1
22	GO:0098858	CC	actin-based cell projection	22/2313	202/38360	0.00697242	1
33	GO:0016324	CC	apical plasma membrane	33/2313	339/38360	0.00781889	1
10	GO:0032994	CC	protein-lipid complex	10/2313	69/38360	0.00815267	1
5	GO:0032797	CC	SMN complex	5/2313	22/38360	0.00881644	1
3	GO:0098981	CC	cholinergic synapse	3/2313	8/38360	0.0097462	1
3	GO:0000942	CC	condensed nuclear chromosome outer kinetochore	3/2313	8/38360	0.0097462	1
2	GO:0097233	CC	alveolar lamellar body membrane	2/2313	3/38360	0.0104649	1
2	GO:0097232	CC	lamellar body membrane	2/2313	3/38360	0.0104649	1
2	GO:0097733	CC	photoreceptor cell cilium	2/2313	3/38360	0.0104649	1
2	GO:1902937	CC	inward rectifier potassium channel complex	2/2313	3/38360	0.0104649	1
4	GO:0046581	CC	intercellular canaliculus	4/2313	15/38360	0.0105214	1
26	GO:0098978	CC	glutamatergic synapse	26/2313	259/38360	0.0118848	1
15	GO:0045177	CC	apical part of cell	15/2313	126/38360	0.0125573	1
6	GO:0035327	CC	transcriptionally active chromatin	6/2313	33/38360	0.0129666	1
4	GO:1990023	CC	mitotic spindle midzone	4/2313	16/38360	0.0133693	1
59	GO:0045202	CC	synapse	59/2313	714/38360	0.0138245	1
8	GO:0034364	CC	high-density lipoprotein particle	8/2313	54/38360	0.0150576	1
9	GO:1990777	CC	lipoprotein particle	9/2313	67/38360	0.0188022	1
9	GO:0034358	CC	plasma lipoprotein particle	9/2313	67/38360	0.0188022	1
3	GO:0000796	CC	condensin complex	3/2313	10/38360	0.0190725	1
2	GO:0033269	CC	internode region of axon	2/2313	4/38360	0.0200935	1
2	GO:0106003	CC	amyloid-beta complex	2/2313	4/38360	0.0200935	1
2	GO:0005584	CC	collagen type I trimer	2/2313	4/38360	0.0200935	1
2	GO:0005588	CC	collagen type V trimer	2/2313	4/38360	0.0200935	1
2	GO:0031262	CC	Ndc80 complex	2/2313	4/38360	0.0200935	1
2	GO:0097731	CC	9+0 non-motile cilium	2/2313	4/38360	0.0200935	1
4	GO:0031528	CC	microvillus membrane	4/2313	18/38360	0.0204223	1
5	GO:0031527	CC	filopodium membrane	5/2313	27/38360	0.0210697	1
14	GO:0072562	CC	blood microparticle	14/2313	127/38360	0.0244826	1
10	GO:0015030	CC	Cajal body	10/2313	76/38360	0.0244982	1
4	GO:0070938	CC	contractile ring	4/2313	19/38360	0.0246614	1
104	GO:0031226	CC	intrinsic component of plasma membrane	104/2313	1389/38360	0.0249117	1
6	GO:0016529	CC	sarcoplasmic reticulum	6/2313	38/38360	0.0250564	1
3	GO:0034363	CC	intermediate-density lipoprotein particle	3/2313	11/38360	0.0250669	1
11	GO:0005881	CC	cytoplasmic microtubule	11/2313	92/38360	0.025766	1
41	GO:0005874	CC	microtubule	41/2313	480/38360	0.0258678	1
5	GO:0034385	CC	triglyceride-rich plasma lipoprotein particle	5/2313	29/38360	0.0280742	1
5	GO:0034361	CC	very-low-density lipoprotein particle	5/2313	29/38360	0.0280742	1
23	GO:0016323	CC	basolateral plasma membrane	23/2313	241/38360	0.028763	1
4	GO:0042627	CC	chylomicron	4/2313	20/38360	0.0293923	1
2	GO:0005964	CC	phosphorylase kinase complex	2/2313	5/38360	0.0321582	1
2	GO:0097513	CC	myosin II filament	2/2313	5/38360	0.0321582	1
2	GO:0044214	CC	spanning component of plasma membrane	2/2313	5/38360	0.0321582	1
2	GO:0034667	CC	integrin alpha3-beta1 complex	2/2313	5/38360	0.0321582	1
2	GO:0043256	CC	laminin complex	2/2313	5/38360	0.0321582	1
2	GO:0089717	CC	spanning component of membrane	2/2313	5/38360	0.0321582	1
2	GO:0019814	CC	immunoglobulin complex	2/2313	5/38360	0.0321582	1
12	GO:0072686	CC	mitotic spindle	12/2313	102/38360	0.0330344	1
70	GO:0043005	CC	neuron projection	70/2313	907/38360	0.0340542	1
4	GO:0032426	CC	stereocilium tip	4/2313	21/38360	0.0346228	1
4	GO:0000800	CC	lateral element	4/2313	21/38360	0.0346228	1
10	GO:0005902	CC	microvillus	10/2313	84/38360	0.0348904	1
6	GO:1990752	CC	microtubule end	6/2313	41/38360	0.0350638	1
15	GO:0030426	CC	growth cone	15/2313	145/38360	0.0354284	1
91	GO:0098590	CC	plasma membrane region	91/2313	1219/38360	0.0373441	1
12	GO:0030175	CC	filopodium	12/2313	107/38360	0.037812	1
5	GO:0042613	CC	MHC class II protein complex	5/2313	32/38360	0.0410709	1
97	GO:0005783	CC	endoplasmic reticulum	97/2313	1322/38360	0.0454584	1
9	GO:0071944	CC	cell periphery	9/2313	75/38360	0.0455237	1
2	GO:0032156	CC	septin cytoskeleton	2/2313	6/38360	0.0463303	1
2	GO:0038039	CC	G protein-coupled receptor heterodimeric complex	2/2313	6/38360	0.0463303	1
2	GO:0090498	CC	extrinsic component of Golgi membrane	2/2313	6/38360	0.0463303	1
2	GO:0030478	CC	actin cap	2/2313	6/38360	0.0463303	1
2	GO:0032983	CC	kainate selective glutamate receptor complex	2/2313	6/38360	0.0463303	1
2	GO:0042105	CC	alpha-beta T cell receptor complex	2/2313	6/38360	0.0463303	1
7	GO:0051233	CC	spindle midzone	7/2313	55/38360	0.0463809	1
21	GO:0005819	CC	spindle	21/2313	226/38360	0.0481959	1
22	GO:0016209	MF	antioxidant activity	22/2313	144/38360	5.35531e-05	1
9	GO:0008131	MF	primary amine oxidase activity	9/2313	31/38360	6.20992e-05	1
4	GO:0051430	MF	corticotropin-releasing hormone receptor 1 binding	4/2313	5/38360	6.27571e-05	1
4	GO:0031852	MF	mu-type opioid receptor binding	4/2313	5/38360	6.27571e-05	1
411	GO:0043168	MF	anion binding	411/2313	5687/38360	6.67811e-05	1
13	GO:0016229	MF	steroid dehydrogenase activity	13/2313	62/38360	6.91146e-05	1
12	GO:0016878	MF	acid-thiol ligase activity	12/2313	55/38360	8.67654e-05	1
47	GO:0016747	MF	transferase activity, transferring acyl groups other than amino-acyl groups	47/2313	430/38360	8.9511e-05	1
12	GO:0016638	MF	oxidoreductase activity, acting on the CH-NH2 group of donors	12/2313	57/38360	0.000125057	1
211	GO:0046914	MF	transition metal ion binding	211/2313	2713/38360	0.00013664	1
5	GO:0038021	MF	leptin receptor activity	5/2313	10/38360	0.000154792	1
4	GO:0008970	MF	phospholipase A1 activity	4/2313	6/38360	0.000179223	1
4	GO:0003870	MF	5-aminolevulinate synthase activity	4/2313	6/38360	0.000179223	1
4	GO:0016749	MF	N-succinyltransferase activity	4/2313	6/38360	0.000179223	1
479	GO:0046872	MF	metal ion binding	479/2313	6826/38360	0.000212087	1
3	GO:0004320	MF	oleoyl-[acyl-carrier-protein] hydrolase activity	3/2313	3/38360	0.000218958	1
3	GO:0004313	MF	[acyl-carrier-protein] S-acetyltransferase activity	3/2313	3/38360	0.000218958	1
3	GO:0004316	MF	3-oxoacyl-[acyl-carrier-protein] reductase (NADPH) activity	3/2313	3/38360	0.000218958	1
3	GO:0004317	MF	3-hydroxypalmitoyl-[acyl-carrier-protein] dehydratase activity	3/2313	3/38360	0.000218958	1
3	GO:0004319	MF	enoyl-[acyl-carrier-protein] reductase (NADPH, B-specific) activity	3/2313	3/38360	0.000218958	1
3	GO:0031177	MF	phosphopantetheine binding	3/2313	3/38360	0.000218958	1
3	GO:0047451	MF	3-hydroxyoctanoyl-[acyl-carrier-protein] dehydratase activity	3/2313	3/38360	0.000218958	1
3	GO:0033961	MF	cis-stilbene-oxide hydrolase activity	3/2313	3/38360	0.000218958	1
3	GO:0047117	MF	enoyl-[acyl-carrier-protein] reductase (NADPH, A-specific) activity	3/2313	3/38360	0.000218958	1
3	GO:0016295	MF	myristoyl-[acyl-carrier-protein] hydrolase activity	3/2313	3/38360	0.000218958	1
3	GO:0016296	MF	palmitoyl-[acyl-carrier-protein] hydrolase activity	3/2313	3/38360	0.000218958	1
3	GO:0016297	MF	acyl-[acyl-carrier-protein] hydrolase activity	3/2313	3/38360	0.000218958	1
3	GO:0019171	MF	3-hydroxyacyl-[acyl-carrier-protein] dehydratase activity	3/2313	3/38360	0.000218958	1
7	GO:0052593	MF	tryptamine:oxygen oxidoreductase (deaminating) activity	7/2313	22/38360	0.000218981	1
7	GO:0052596	MF	phenethylamine:oxygen oxidoreductase (deaminating) activity	7/2313	22/38360	0.000218981	1
7	GO:0052595	MF	aliphatic-amine oxidase activity	7/2313	22/38360	0.000218981	1
7	GO:0052594	MF	aminoacetone:oxygen oxidoreductase(deaminating) activity	7/2313	22/38360	0.000218981	1
42	GO:0016829	MF	lyase activity	42/2313	386/38360	0.000222427	1
11	GO:0033764	MF	steroid dehydrogenase activity, acting on the CH-OH group of donors, NAD or NADP as acceptor	11/2313	52/38360	0.00022683	1
486	GO:0043169	MF	cation binding	486/2313	6946/38360	0.000234639	1
12	GO:0120013	MF	lipid transfer activity	12/2313	61/38360	0.000246287	1
14	GO:0005201	MF	extracellular matrix structural constituent	14/2313	82/38360	0.000368417	1
14	GO:0016709	MF	oxidoreductase activity, acting on paired donors, with incorporation or reduction of molecular oxygen, NAD(P)H as one donor, and incorporation of one atom of oxygen	14/2313	82/38360	0.000368417	1
50	GO:0016746	MF	transferase activity, transferring acyl groups	50/2313	493/38360	0.000376447	1
4	GO:0102336	MF	3-oxo-arachidoyl-CoA synthase activity	4/2313	7/38360	0.000398133	1
4	GO:0102338	MF	3-oxo-lignoceronyl-CoA synthase activity	4/2313	7/38360	0.000398133	1
4	GO:0051429	MF	corticotropin-releasing hormone receptor binding	4/2313	7/38360	0.000398133	1
4	GO:0102337	MF	3-oxo-cerotoyl-CoA synthase activity	4/2313	7/38360	0.000398133	1
4	GO:0102756	MF	very-long-chain 3-ketoacyl-CoA synthase activity	4/2313	7/38360	0.000398133	1
19	GO:0005496	MF	steroid binding	19/2313	133/38360	0.000657007	1
16	GO:0098531	MF	ligand-activated transcription factor activity	16/2313	107/38360	0.000678021	1
16	GO:0004879	MF	nuclear receptor activity	16/2313	107/38360	0.000678021	1
5	GO:0015250	MF	water channel activity	5/2313	13/38360	0.000678467	1
5	GO:0004075	MF	biotin carboxylase activity	5/2313	13/38360	0.000678467	1
12	GO:0016831	MF	carboxy-lyase activity	12/2313	68/38360	0.000696814	1
4	GO:0031748	MF	D1 dopamine receptor binding	4/2313	8/38360	0.00075816	1
3	GO:0004314	MF	[acyl-carrier-protein] S-malonyltransferase activity	3/2313	4/38360	0.000836274	1
3	GO:0004357	MF	glutamate-cysteine ligase activity	3/2313	4/38360	0.000836274	1
3	GO:0016419	MF	S-malonyltransferase activity	3/2313	4/38360	0.000836274	1
3	GO:0033814	MF	propanoyl-CoA C-acyltransferase activity	3/2313	4/38360	0.000836274	1
3	GO:0004035	MF	alkaline phosphatase activity	3/2313	4/38360	0.000836274	1
3	GO:0016420	MF	malonyltransferase activity	3/2313	4/38360	0.000836274	1
8	GO:0031690	MF	adrenergic receptor binding	8/2313	35/38360	0.000936954	1
15	GO:0050661	MF	NADP binding	15/2313	101/38360	0.00105706	1
9	GO:0016405	MF	CoA-ligase activity	9/2313	45/38360	0.00127166	1
4	GO:0004024	MF	alcohol dehydrogenase activity, zinc-dependent	4/2313	9/38360	0.00129952	1
4	GO:0016748	MF	succinyltransferase activity	4/2313	9/38360	0.00129952	1
4	GO:0004096	MF	catalase activity	4/2313	9/38360	0.00129952	1
5	GO:0017153	MF	sodium:dicarboxylate symporter activity	5/2313	15/38360	0.00143029	1
15	GO:0016830	MF	carbon-carbon lyase activity	15/2313	104/38360	0.0014315	1
9	GO:0017147	MF	Wnt-protein binding	9/2313	46/38360	0.00149751	1
21	GO:0005178	MF	integrin binding	21/2313	167/38360	0.001505	1
8	GO:0042813	MF	Wnt-activated receptor activity	8/2313	38/38360	0.00165727	1
12	GO:1901618	MF	organic hydroxy compound transmembrane transporter activity	12/2313	75/38360	0.0016944	1
31	GO:0005539	MF	glycosaminoglycan binding	31/2313	289/38360	0.00177855	1
18	GO:0005507	MF	copper ion binding	18/2313	138/38360	0.00184102	1
8	GO:0015026	MF	coreceptor activity	8/2313	39/38360	0.00197619	1
5	GO:0005372	MF	water transmembrane transporter activity	5/2313	16/38360	0.00197772	1
6	GO:0050780	MF	dopamine receptor binding	6/2313	23/38360	0.00197773	1
3	GO:0004315	MF	3-oxoacyl-[acyl-carrier-protein] synthase activity	3/2313	5/38360	0.00199655	1
3	GO:0004657	MF	proline dehydrogenase activity	3/2313	5/38360	0.00199655	1
3	GO:0070576	MF	vitamin D 24-hydroxylase activity	3/2313	5/38360	0.00199655	1
3	GO:0010856	MF	adenylate cyclase activator activity	3/2313	5/38360	0.00199655	1
3	GO:0004736	MF	pyruvate carboxylase activity	3/2313	5/38360	0.00199655	1
3	GO:0034056	MF	estrogen response element binding	3/2313	5/38360	0.00199655	1
8	GO:0008392	MF	arachidonic acid epoxygenase activity	8/2313	40/38360	0.00234149	1
65	GO:0046982	MF	protein heterodimerization activity	65/2313	741/38360	0.00292844	1
10	GO:0005227	MF	calcium activated cation channel activity	10/2313	60/38360	0.00294772	1
6	GO:0004467	MF	long-chain fatty acid-CoA ligase activity	6/2313	25/38360	0.00312833	1
52	GO:0022804	MF	active transmembrane transporter activity	52/2313	568/38360	0.00319555	1
27	GO:0019842	MF	vitamin binding	27/2313	251/38360	0.00324062	1
5	GO:0016421	MF	CoA carboxylase activity	5/2313	18/38360	0.00350674	1
34	GO:1901681	MF	sulfur compound binding	34/2313	335/38360	0.00358749	1
2	GO:0080146	MF	L-cysteine desulfhydrase activity	2/2313	2/38360	0.00363427	1
2	GO:0044540	MF	L-cystine L-cysteine-lyase (deaminating)	2/2313	2/38360	0.00363427	1
2	GO:0004397	MF	histidine ammonia-lyase activity	2/2313	2/38360	0.00363427	1
2	GO:0004123	MF	cystathionine gamma-lyase activity	2/2313	2/38360	0.00363427	1
2	GO:0008117	MF	sphinganine-1-phosphate aldolase activity	2/2313	2/38360	0.00363427	1
2	GO:0050197	MF	phytanate-CoA ligase activity	2/2313	2/38360	0.00363427	1
2	GO:0005010	MF	insulin-like growth factor-activated receptor activity	2/2313	2/38360	0.00363427	1
2	GO:0050480	MF	imidazolonepropionase activity	2/2313	2/38360	0.00363427	1
2	GO:0003845	MF	11-beta-hydroxysteroid dehydrogenase [NAD(P)] activity	2/2313	2/38360	0.00363427	1
2	GO:0052597	MF	diamine oxidase activity	2/2313	2/38360	0.00363427	1
2	GO:0070251	MF	pristanate-CoA ligase activity	2/2313	2/38360	0.00363427	1
2	GO:0070524	MF	11-beta-hydroxysteroid dehydrogenase (NADP+) activity	2/2313	2/38360	0.00363427	1
7	GO:0016408	MF	C-acyltransferase activity	7/2313	34/38360	0.00365841	1
3	GO:0030492	MF	hemoglobin binding	3/2313	6/38360	0.00381388	1
3	GO:0030284	MF	estrogen receptor activity	3/2313	6/38360	0.00381388	1
3	GO:0016215	MF	acyl-CoA desaturase activity	3/2313	6/38360	0.00381388	1
3	GO:0016841	MF	ammonia-lyase activity	3/2313	6/38360	0.00381388	1
3	GO:0009374	MF	biotin binding	3/2313	6/38360	0.00381388	1
4	GO:0015166	MF	polyol transmembrane transporter activity	4/2313	12/38360	0.00441123	1
4	GO:0015168	MF	glycerol transmembrane transporter activity	4/2313	12/38360	0.00441123	1
4	GO:0015254	MF	glycerol channel activity	4/2313	12/38360	0.00441123	1
18	GO:0016627	MF	oxidoreductase activity, acting on the CH-CH group of donors	18/2313	148/38360	0.00463188	1
4	GO:0008574	MF	ATP-dependent microtubule motor activity, plus-end-directed	4/2313	13/38360	0.00607024	1
11	GO:0008374	MF	O-acyltransferase activity	11/2313	77/38360	0.00632604	1
3	GO:0004769	MF	steroid delta-isomerase activity	3/2313	7/38360	0.00637568	1
3	GO:0016717	MF	oxidoreductase activity, acting on paired donors, with oxidation of a pair of donors resulting in the reduction of molecular oxygen to two molecules of water	3/2313	7/38360	0.00637568	1
3	GO:0004356	MF	glutamate-ammonia ligase activity	3/2313	7/38360	0.00637568	1
3	GO:0005004	MF	GPI-linked ephrin receptor activity	3/2313	7/38360	0.00637568	1
3	GO:0043426	MF	MRF binding	3/2313	7/38360	0.00637568	1
3	GO:0016211	MF	ammonia ligase activity	3/2313	7/38360	0.00637568	1
8	GO:0005520	MF	insulin-like growth factor binding	8/2313	47/38360	0.00659193	1
24	GO:0005319	MF	lipid transporter activity	24/2313	227/38360	0.00727399	1
4	GO:0004022	MF	alcohol dehydrogenase (NAD) activity	4/2313	14/38360	0.00809708	1
40	GO:0033218	MF	amide binding	40/2313	436/38360	0.0082561	1
323	GO:0097367	MF	carbohydrate derivative binding	323/2313	4680/38360	0.00871692	1
11	GO:0050840	MF	extracellular matrix binding	11/2313	81/38360	0.00922708	1
7	GO:0031683	MF	G-protein beta/gamma-subunit complex binding	7/2313	40/38360	0.00925692	1
6	GO:0019865	MF	immunoglobulin binding	6/2313	31/38360	0.0095491	1
6	GO:0044213	MF	intronic transcription regulatory region DNA binding	6/2313	31/38360	0.0095491	1
8	GO:0043539	MF	protein serine/threonine kinase activator activity	8/2313	50/38360	0.00959871	1
3	GO:0016418	MF	S-acetyltransferase activity	3/2313	8/38360	0.0097462	1
3	GO:0016880	MF	acid-ammonia (or amide) ligase activity	3/2313	8/38360	0.0097462	1
3	GO:0048495	MF	Roundabout binding	3/2313	8/38360	0.0097462	1
10	GO:0004364	MF	glutathione transferase activity	10/2313	71/38360	0.0099354	1
2	GO:0005314	MF	high-affinity glutamate transmembrane transporter activity	2/2313	3/38360	0.0104649	1
2	GO:0008892	MF	guanine deaminase activity	2/2313	3/38360	0.0104649	1
2	GO:0005006	MF	epidermal growth factor-activated receptor activity	2/2313	3/38360	0.0104649	1
2	GO:0003878	MF	ATP citrate synthase activity	2/2313	3/38360	0.0104649	1
2	GO:0004135	MF	amylo-alpha-1,6-glucosidase activity	2/2313	3/38360	0.0104649	1
2	GO:1904929	MF	coreceptor activity involved in Wnt signaling pathway, planar cell polarity pathway	2/2313	3/38360	0.0104649	1
2	GO:0060422	MF	peptidyl-dipeptidase inhibitor activity	2/2313	3/38360	0.0104649	1
2	GO:0004037	MF	allantoicase activity	2/2313	3/38360	0.0104649	1
2	GO:0050692	MF	DBD domain binding	2/2313	3/38360	0.0104649	1
2	GO:0004133	MF	glycogen debranching enzyme activity	2/2313	3/38360	0.0104649	1
2	GO:0015111	MF	iodide transmembrane transporter activity	2/2313	3/38360	0.0104649	1
2	GO:0045155	MF	electron transporter, transferring electrons from CoQH2-cytochrome c reductase complex and cytochrome c oxidase complex activity	2/2313	3/38360	0.0104649	1
2	GO:0047962	MF	glycine N-benzoyltransferase activity	2/2313	3/38360	0.0104649	1
2	GO:0044105	MF	L-xylulose reductase (NAD+) activity	2/2313	3/38360	0.0104649	1
2	GO:0004134	MF	4-alpha-glucanotransferase activity	2/2313	3/38360	0.0104649	1
4	GO:0047961	MF	glycine N-acyltransferase activity	4/2313	15/38360	0.0105214	1
5	GO:0016832	MF	aldehyde-lyase activity	5/2313	23/38360	0.0107161	1
5	GO:0043395	MF	heparan sulfate proteoglycan binding	5/2313	23/38360	0.0107161	1
8	GO:0017046	MF	peptide hormone binding	8/2313	51/38360	0.0107975	1
6	GO:0008484	MF	sulfuric ester hydrolase activity	6/2313	32/38360	0.0111658	1
12	GO:0016877	MF	ligase activity, forming carbon-sulfur bonds	12/2313	90/38360	0.011445	1
7	GO:0043394	MF	proteoglycan binding	7/2313	42/38360	0.0120681	1
4	GO:0016725	MF	oxidoreductase activity, acting on CH or CH2 groups	4/2313	16/38360	0.0133693	1
8	GO:0035254	MF	glutamate receptor binding	8/2313	53/38360	0.0135218	1
3	GO:0004370	MF	glycerol kinase activity	3/2313	9/38360	0.0139695	1
3	GO:0016803	MF	ether hydrolase activity	3/2313	9/38360	0.0139695	1
25	GO:0046943	MF	carboxylic acid transmembrane transporter activity	25/2313	249/38360	0.0150719	1
5	GO:1990939	MF	ATP-dependent microtubule motor activity	5/2313	25/38360	0.0153144	1
21	GO:0008201	MF	heparin binding	21/2313	199/38360	0.0154369	1
17	GO:1990782	MF	protein tyrosine kinase binding	17/2313	154/38360	0.0158231	1
25	GO:0005342	MF	organic acid transmembrane transporter activity	25/2313	253/38360	0.0160099	1
4	GO:0017017	MF	MAP kinase tyrosine/serine/threonine phosphatase activity	4/2313	17/38360	0.0166633	1
4	GO:0004185	MF	serine-type carboxypeptidase activity	4/2313	17/38360	0.0166633	1
14	GO:0030170	MF	pyridoxal phosphate binding	14/2313	117/38360	0.0167289	1
14	GO:0070279	MF	vitamin B6 binding	14/2313	117/38360	0.0167289	1
11	GO:0004601	MF	peroxidase activity	11/2313	84/38360	0.0173593	1
19	GO:0042626	MF	ATPase-coupled transmembrane transporter activity	19/2313	182/38360	0.0182262	1
11	GO:0008235	MF	metalloexopeptidase activity	11/2313	86/38360	0.0189101	1
3	GO:0015184	MF	L-cystine transmembrane transporter activity	3/2313	10/38360	0.0190725	1
3	GO:0071936	MF	coreceptor activity involved in Wnt signaling pathway	3/2313	10/38360	0.0190725	1
2	GO:0005350	MF	pyrimidine nucleobase transmembrane transporter activity	2/2313	4/38360	0.0200935	1
2	GO:0004768	MF	stearoyl-CoA 9-desaturase activity	2/2313	4/38360	0.0200935	1
2	GO:0004508	MF	steroid 17-alpha-monooxygenase activity	2/2313	4/38360	0.0200935	1
2	GO:0004613	MF	phosphoenolpyruvate carboxykinase (GTP) activity	2/2313	4/38360	0.0200935	1
2	GO:0015189	MF	L-lysine transmembrane transporter activity	2/2313	4/38360	0.0200935	1
2	GO:0002153	MF	steroid receptor RNA activator RNA binding	2/2313	4/38360	0.0200935	1
2	GO:0004362	MF	glutathione-disulfide reductase activity	2/2313	4/38360	0.0200935	1
2	GO:1990698	MF	palmitoleoyltransferase activity	2/2313	4/38360	0.0200935	1
2	GO:0003847	MF	1-alkyl-2-acetylglycerophosphocholine esterase activity	2/2313	4/38360	0.0200935	1
2	GO:0047442	MF	17-alpha-hydroxyprogesterone aldolase activity	2/2313	4/38360	0.0200935	1
2	GO:0004611	MF	phosphoenolpyruvate carboxykinase activity	2/2313	4/38360	0.0200935	1
4	GO:0017110	MF	nucleoside-diphosphatase activity	4/2313	18/38360	0.0204223	1
4	GO:0016863	MF	intramolecular oxidoreductase activity, transposing C=C bonds	4/2313	18/38360	0.0204223	1
4	GO:0033549	MF	MAP kinase phosphatase activity	4/2313	18/38360	0.0204223	1
11	GO:0016684	MF	oxidoreductase activity, acting on peroxide as acceptor	11/2313	88/38360	0.02082	1
26	GO:0051427	MF	hormone receptor binding	26/2313	276/38360	0.0221177	1
79	GO:0000981	MF	DNA-binding transcription factor activity, RNA polymerase II-specific	79/2313	1021/38360	0.0233206	1
107	GO:0005509	MF	calcium ion binding	107/2313	1436/38360	0.0237196	1
13	GO:0016879	MF	ligase activity, forming carbon-nitrogen bonds	13/2313	110/38360	0.0237711	1
387	GO:0036094	MF	small molecule binding	387/2313	5789/38360	0.0246036	1
4	GO:0004032	MF	alditol:NADP+ 1-oxidoreductase activity	4/2313	19/38360	0.0246614	1
3	GO:0004396	MF	hexokinase activity	3/2313	11/38360	0.0250669	1
3	GO:0016901	MF	oxidoreductase activity, acting on the CH-OH group of donors, quinone or similar compound as acceptor	3/2313	11/38360	0.0250669	1
3	GO:0001042	MF	RNA polymerase I core binding	3/2313	11/38360	0.0250669	1
65	GO:0016887	MF	ATPase activity	65/2313	822/38360	0.0260502	1
23	GO:0008194	MF	UDP-glycosyltransferase activity	23/2313	235/38360	0.0262544	1
18	GO:0004867	MF	serine-type endopeptidase inhibitor activity	18/2313	177/38360	0.0262743	1
7	GO:0001102	MF	RNA polymerase II activating transcription factor binding	7/2313	49/38360	0.0267269	1
13	GO:0015370	MF	solute:sodium symporter activity	13/2313	114/38360	0.0268469	1
30	GO:0008514	MF	organic anion transmembrane transporter activity	30/2313	333/38360	0.0274357	1
5	GO:0061778	MF	intracellular chloride channel activity	5/2313	29/38360	0.0280742	1
5	GO:0071855	MF	neuropeptide receptor binding	5/2313	29/38360	0.0280742	1
5	GO:0005229	MF	intracellular calcium activated chloride channel activity	5/2313	29/38360	0.0280742	1
7	GO:0005310	MF	dicarboxylic acid transmembrane transporter activity	7/2313	50/38360	0.0295153	1
7	GO:0005164	MF	tumor necrosis factor receptor binding	7/2313	50/38360	0.0295153	1
33	GO:0015291	MF	secondary active transmembrane transporter activity	33/2313	377/38360	0.0295768	1
10	GO:0005518	MF	collagen binding	10/2313	81/38360	0.030049	1
19	GO:0015399	MF	primary active transmembrane transporter activity	19/2313	190/38360	0.0306029	1
13	GO:0016836	MF	hydro-lyase activity	13/2313	118/38360	0.031278	1
10	GO:0008028	MF	monocarboxylic acid transmembrane transporter activity	10/2313	82/38360	0.0315343	1
3	GO:0004568	MF	chitinase activity	3/2313	12/38360	0.0319522	1
3	GO:0010997	MF	anaphase-promoting complex binding	3/2313	12/38360	0.0319522	1
3	GO:0004128	MF	cytochrome-b5 reductase activity, acting on NAD(P)H	3/2313	12/38360	0.0319522	1
3	GO:0060228	MF	phosphatidylcholine-sterol O-acyltransferase activator activity	3/2313	12/38360	0.0319522	1
5	GO:0035255	MF	ionotropic glutamate receptor binding	5/2313	30/38360	0.0320678	1
2	GO:0015501	MF	glutamate:sodium symporter activity	2/2313	5/38360	0.0321582	1
2	GO:0004689	MF	phosphorylase kinase activity	2/2313	5/38360	0.0321582	1
2	GO:0004044	MF	amidophosphoribosyltransferase activity	2/2313	5/38360	0.0321582	1
2	GO:0043262	MF	adenosine-diphosphatase activity	2/2313	5/38360	0.0321582	1
2	GO:0015205	MF	nucleobase transmembrane transporter activity	2/2313	5/38360	0.0321582	1
2	GO:0004084	MF	branched-chain-amino-acid transaminase activity	2/2313	5/38360	0.0321582	1
2	GO:0015142	MF	tricarboxylic acid transmembrane transporter activity	2/2313	5/38360	0.0321582	1
2	GO:0019862	MF	IgA binding	2/2313	5/38360	0.0321582	1
2	GO:0016595	MF	glutamate binding	2/2313	5/38360	0.0321582	1
2	GO:0072320	MF	volume-sensitive chloride channel activity	2/2313	5/38360	0.0321582	1
2	GO:0015038	MF	glutathione disulfide oxidoreductase activity	2/2313	5/38360	0.0321582	1
2	GO:0005345	MF	purine nucleobase transmembrane transporter activity	2/2313	5/38360	0.0321582	1
2	GO:0008046	MF	axon guidance receptor activity	2/2313	5/38360	0.0321582	1
2	GO:0052654	MF	L-leucine transaminase activity	2/2313	5/38360	0.0321582	1
2	GO:0052655	MF	L-valine transaminase activity	2/2313	5/38360	0.0321582	1
2	GO:0052656	MF	L-isoleucine transaminase activity	2/2313	5/38360	0.0321582	1
2	GO:0050038	MF	L-xylulose reductase (NADP+) activity	2/2313	5/38360	0.0321582	1
2	GO:0015137	MF	citrate transmembrane transporter activity	2/2313	5/38360	0.0321582	1
4	GO:0032794	MF	GTPase activating protein binding	4/2313	21/38360	0.0346228	1
4	GO:0003857	MF	3-hydroxyacyl-CoA dehydrogenase activity	4/2313	21/38360	0.0346228	1
9	GO:0016790	MF	thiolester hydrolase activity	9/2313	69/38360	0.0360415	1
169	GO:0042802	MF	identical protein binding	169/2313	2404/38360	0.037395	1
20	GO:0019838	MF	growth factor binding	20/2313	206/38360	0.0378381	1
6	GO:0043425	MF	bHLH transcription factor binding	6/2313	42/38360	0.0388964	1
4	GO:0005432	MF	calcium:sodium antiporter activity	4/2313	22/38360	0.0403575	1
4	GO:0072349	MF	modified amino acid transmembrane transporter activity	4/2313	22/38360	0.0403575	1
5	GO:0004707	MF	MAP kinase activity	5/2313	32/38360	0.0410709	1
7	GO:0019200	MF	carbohydrate kinase activity	7/2313	54/38360	0.0426054	1
2	GO:0070326	MF	very-low-density lipoprotein particle receptor binding	2/2313	6/38360	0.0463303	1
2	GO:0052851	MF	ferric-chelate reductase (NADPH) activity	2/2313	6/38360	0.0463303	1
2	GO:0097108	MF	hedgehog family protein binding	2/2313	6/38360	0.0463303	1
2	GO:0015181	MF	arginine transmembrane transporter activity	2/2313	6/38360	0.0463303	1
2	GO:0004454	MF	ketohexokinase activity	2/2313	6/38360	0.0463303	1
2	GO:0043183	MF	vascular endothelial growth factor receptor 1 binding	2/2313	6/38360	0.0463303	1
2	GO:0043237	MF	laminin-1 binding	2/2313	6/38360	0.0463303	1
2	GO:0004382	MF	guanosine-diphosphatase activity	2/2313	6/38360	0.0463303	1
2	GO:0001093	MF	TFIIB-class transcription factor binding	2/2313	6/38360	0.0463303	1
2	GO:0051538	MF	3 iron, 4 sulfur cluster binding	2/2313	6/38360	0.0463303	1
2	GO:0008823	MF	cupric reductase activity	2/2313	6/38360	0.0463303	1
2	GO:0016907	MF	G protein-coupled acetylcholine receptor activity	2/2313	6/38360	0.0463303	1
4	GO:0015368	MF	calcium:cation antiporter activity	4/2313	23/38360	0.0465979	1
6	GO:0004181	MF	metallocarboxypeptidase activity	6/2313	44/38360	0.047333	1
60	GO:0005525	MF	GTP binding	60/2313	776/38360	0.0474956	1
3	GO:0019864	MF	IgG binding	3/2313	14/38360	0.0483403	1
3	GO:0046912	MF	transferase activity, transferring acyl groups, acyl groups converted into alkyl on transfer	3/2313	14/38360	0.0483403	1
3	GO:0050291	MF	sphingosine N-acyltransferase activity	3/2313	14/38360	0.0483403	1
84	GO:0000976	MF	transcription regulatory region sequence-specific DNA binding	84/2313	1131/38360	0.0491394	1

## Sheet: GO cluster3
Number	GO id	Term type	Description	Ratio_in_study	Ratio_in_pop	pvalue	padjust
4	GO:0090361	BP	regulation of platelet-derived growth factor production	4/194	8/38360	4.36967e-08	0.000897531
15	GO:0043235	CC	receptor complex	15/194	514/38360	6.69018e-08	0.00137416
4	GO:0042023	BP	DNA endoreduplication	4/194	10/38360	1.30054e-07	0.00267131
4	GO:0001834	BP	trophectodermal cell proliferation	4/194	10/38360	1.30054e-07	0.00267131
4	GO:1990261	BP	pre-mRNA catabolic process	4/194	10/38360	1.30054e-07	0.00267131
4	GO:0030576	BP	Cajal body organization	4/194	13/38360	4.37564e-07	0.00898757
4	GO:0044786	BP	cell cycle DNA replication	4/194	13/38360	4.37564e-07	0.00898757
4	GO:0071931	BP	positive regulation of transcription involved in G1/S transition of mitotic cell cycle	4/194	13/38360	4.37564e-07	0.00898757
4	GO:2000672	BP	negative regulation of motor neuron apoptotic process	4/194	15/38360	8.28752e-07	0.0170226
4	GO:2000671	BP	regulation of motor neuron apoptotic process	4/194	16/38360	1.10063e-06	0.0226069
4	GO:0097504	CC	Gemini of coiled bodies	4/194	17/38360	1.43359e-06	0.029446
5	GO:0061564	BP	axon development	5/194	43/38360	2.58718e-06	0.0531407
4	GO:0032797	CC	SMN complex	4/194	22/38360	4.31976e-06	0.0887278
6	GO:0070373	BP	negative regulation of ERK1 and ERK2 cascade	6/194	88/38360	5.94596e-06	0.12213
5	GO:0010574	BP	regulation of vascular endothelial growth factor production	5/194	53/38360	7.4032e-06	0.152062
4	GO:0001833	BP	inner cell mass cell proliferation	4/194	27/38360	1.01607e-05	0.208701
4	GO:0000083	BP	regulation of transcription involved in G1/S transition of mitotic cell cycle	4/194	30/38360	1.56791e-05	0.32205
8	GO:0043409	BP	negative regulation of MAPK cascade	8/194	219/38360	1.72018e-05	0.353325
5	GO:0042307	BP	positive regulation of protein import into nucleus	5/194	64/38360	1.88037e-05	0.386227
5	GO:0070206	BP	protein trimerization	5/194	66/38360	2.18608e-05	0.449021
5	GO:0043588	BP	skin development	5/194	68/38360	2.52909e-05	0.519476
2	GO:0001581	BP	detection of chemical stimulus involved in sensory perception of sour taste	2/194	2/38360	2.54456e-05	0.522653
2	GO:0033040	MF	sour taste receptor activity	2/194	2/38360	2.54456e-05	0.522653
4	GO:0030575	BP	nuclear body organization	4/194	34/38360	2.61165e-05	0.536434
5	GO:1904591	BP	positive regulation of protein import	5/194	74/38360	3.8136e-05	0.783313
6	GO:0007613	BP	memory	6/194	126/38360	4.60997e-05	0.946889
5	GO:0042306	BP	regulation of protein import into nucleus	5/194	78/38360	4.91683e-05	1
4	GO:1902742	BP	apoptotic process involved in development	4/194	41/38360	5.54741e-05	1
7	GO:0007229	BP	integrin-mediated signaling pathway	7/194	195/38360	6.50398e-05	1
4	GO:0006261	BP	DNA-dependent DNA replication	4/194	43/38360	6.70703e-05	1
4	GO:0021510	BP	spinal cord development	4/194	45/38360	8.03383e-05	1
5	GO:1904589	BP	regulation of protein import	5/194	91/38360	0.000102712	1
5	GO:1900182	BP	positive regulation of protein localization to nucleus	5/194	96/38360	0.000132277	1
5	GO:0046824	BP	positive regulation of nucleocytoplasmic transport	5/194	102/38360	0.000175894	1
5	GO:0003014	BP	renal system process	5/194	107/38360	0.000219974	1
2	GO:0033604	BP	negative regulation of catecholamine secretion	2/194	5/38360	0.000251918	1
2	GO:0051793	BP	medium-chain fatty acid catabolic process	2/194	5/38360	0.000251918	1
2	GO:0003400	BP	regulation of COPII vesicle coating	2/194	5/38360	0.000251918	1
2	GO:0090113	BP	regulation of ER to Golgi vesicle-mediated transport by GTP hydrolysis	2/194	5/38360	0.000251918	1
3	GO:0070293	BP	renal absorption	3/194	25/38360	0.000269851	1
6	GO:0072329	BP	monocarboxylic acid catabolic process	6/194	174/38360	0.000270725	1
4	GO:0071364	BP	cellular response to epidermal growth factor stimulus	4/194	64/38360	0.000317877	1
4	GO:0031641	BP	regulation of myelination	4/194	66/38360	0.000357748	1
2	GO:0051792	BP	medium-chain fatty acid biosynthetic process	2/194	6/38360	0.000376618	1
2	GO:0090521	BP	glomerular visceral epithelial cell migration	2/194	6/38360	0.000376618	1
2	GO:0048209	BP	regulation of vesicle targeting, to, from or within Golgi	2/194	6/38360	0.000376618	1
4	GO:0002526	BP	acute inflammatory response	4/194	67/38360	0.000378969	1
4	GO:0048662	BP	negative regulation of smooth muscle cell proliferation	4/194	68/38360	0.000401074	1
4	GO:0070849	BP	response to epidermal growth factor	4/194	72/38360	0.000498759	1
4	GO:0048857	BP	neural nucleus development	4/194	75/38360	0.000582346	1
34	GO:0032879	BP	regulation of localization	34/194	3714/38360	0.000595032	1
5	GO:1900180	BP	regulation of protein localization to nucleus	5/194	133/38360	0.000598319	1
21	GO:0009605	BP	response to external stimulus	21/194	1878/38360	0.000638072	1
2	GO:0032416	BP	negative regulation of sodium:proton antiporter activity	2/194	8/38360	0.000698345	1
2	GO:0097291	BP	renal phosphate ion absorption	2/194	8/38360	0.000698345	1
2	GO:0033631	BP	cell-cell adhesion mediated by integrin	2/194	8/38360	0.000698345	1
3	GO:0072337	BP	modified amino acid transport	3/194	35/38360	0.000739871	1
9	GO:0030111	BP	regulation of Wnt signaling pathway	9/194	485/38360	0.000870093	1
19	GO:0048513	BP	animal organ development	19/194	1635/38360	0.000886987	1
14	GO:0030030	BP	cell projection organization	14/194	1040/38360	0.000892478	1
2	GO:0051953	BP	negative regulation of amine transport	2/194	9/38360	0.000894883	1
2	GO:0042939	BP	tripeptide transport	2/194	9/38360	0.000894883	1
2	GO:0034635	BP	glutathione transport	2/194	9/38360	0.000894883	1
3	GO:0070207	BP	protein homotrimerization	3/194	38/38360	0.000943073	1
3	GO:0044319	BP	wound healing, spreading of cells	3/194	38/38360	0.000943073	1
5	GO:0009062	BP	fatty acid catabolic process	5/194	148/38360	0.000968129	1
14	GO:0050877	BP	nervous system process	14/194	1055/38360	0.00102256	1
3	GO:0006953	BP	acute-phase response	3/194	40/38360	0.00109633	1
2	GO:0097062	BP	dendritic spine maintenance	2/194	10/38360	0.00111488	1
2	GO:0038063	BP	collagen-activated tyrosine kinase receptor signaling pathway	2/194	10/38360	0.00111488	1
13	GO:0007017	BP	microtubule-based process	13/194	946/38360	0.00112883	1
19	GO:0006928	BP	movement of cell or subcellular component	19/194	1692/38360	0.00116939	1
5	GO:0046822	BP	regulation of nucleocytoplasmic transport	5/194	155/38360	0.00118937	1
3	GO:0051181	BP	cofactor transport	3/194	43/38360	0.00135427	1
3	GO:0022612	BP	gland morphogenesis	3/194	43/38360	0.00135427	1
7	GO:0032388	BP	positive regulation of intracellular transport	7/194	323/38360	0.00135431	1
2	GO:0032415	BP	regulation of sodium:proton antiporter activity	2/194	11/38360	0.0013581	1
9	GO:0000226	BP	microtubule cytoskeleton organization	9/194	522/38360	0.00144661	1
29	GO:0042221	BP	response to chemical	29/194	3150/38360	0.00150516	1
5	GO:0071805	BP	potassium ion transmembrane transport	5/194	165/38360	0.00156757	1
14	GO:0009719	BP	response to endogenous stimulus	14/194	1105/38360	0.00157726	1
7	GO:0031175	BP	neuron projection development	7/194	334/38360	0.00163834	1
11	GO:0120036	BP	plasma membrane bounded cell projection organization	11/194	754/38360	0.00169241	1
2	GO:0038065	BP	collagen-activated signaling pathway	2/194	13/38360	0.00191325	1
13	GO:0030001	BP	metal ion transport	13/194	1008/38360	0.00197581	1
6	GO:0090316	BP	positive regulation of intracellular protein transport	6/194	258/38360	0.00209001	1
18	GO:0003008	BP	system process	18/194	1652/38360	0.00210527	1
2	GO:0003096	BP	renal sodium ion transport	2/194	14/38360	0.00222471	1
2	GO:0071468	BP	cellular response to acidic pH	2/194	14/38360	0.00222471	1
3	GO:0007157	BP	heterophilic cell-cell adhesion via plasma membrane cell adhesion molecules	3/194	52/38360	0.0023457	1
2	GO:0060457	BP	negative regulation of digestive system process	2/194	15/38360	0.00255845	1
49	GO:0048523	BP	negative regulation of cellular process	49/194	6455/38360	0.00272104	1
7	GO:0006954	BP	inflammatory response	7/194	366/38360	0.00273327	1
3	GO:0021762	BP	substantia nigra development	3/194	55/38360	0.00275387	1
2	GO:0051255	BP	spindle midzone assembly	2/194	16/38360	0.00291423	1
8	GO:1903829	BP	positive regulation of cellular protein localization	8/194	472/38360	0.00292014	1
7	GO:0009617	BP	response to bacterium	7/194	373/38360	0.00303402	1
3	GO:0021782	BP	glial cell development	3/194	57/38360	0.00304879	1
9	GO:0007600	BP	sensory perception	9/194	586/38360	0.00313913	1
2	GO:0032782	BP	bile acid secretion	2/194	17/38360	0.00329184	1
2	GO:0014067	BP	negative regulation of phosphatidylinositol 3-kinase signaling	2/194	17/38360	0.00329184	1
2	GO:0035313	BP	wound healing, spreading of epidermal cells	2/194	17/38360	0.00329184	1
2	GO:0060158	BP	phospholipase C-activating dopamine receptor signaling pathway	2/194	17/38360	0.00329184	1
48	GO:0032502	BP	developmental process	48/194	6355/38360	0.00349983	1
21	GO:0055085	BP	transmembrane transport	21/194	2089/38360	0.00356323	1
2	GO:0051791	BP	medium-chain fatty acid metabolic process	2/194	18/38360	0.00369103	1
2	GO:0044062	BP	regulation of excretion	2/194	18/38360	0.00369103	1
6	GO:0071363	BP	cellular response to growth factor stimulus	6/194	292/38360	0.00384428	1
10	GO:1902532	BP	negative regulation of intracellular signal transduction	10/194	720/38360	0.00384761	1
4	GO:0006997	BP	nucleus organization	4/194	126/38360	0.00392805	1
3	GO:0007159	BP	leukocyte cell-cell adhesion	3/194	63/38360	0.0040471	1
2	GO:0048333	BP	mesodermal cell differentiation	2/194	19/38360	0.00411159	1
8	GO:0032386	BP	regulation of intracellular transport	8/194	506/38360	0.00442932	1
6	GO:0001101	BP	response to acid chemical	6/194	301/38360	0.0044515	1
23	GO:0051049	BP	regulation of transport	23/194	2450/38360	0.0044734	1
6	GO:0007611	BP	learning or memory	6/194	302/38360	0.00452308	1
2	GO:0060088	BP	auditory receptor cell stereocilium organization	2/194	20/38360	0.0045533	1
2	GO:0072358	BP	cardiovascular system development	2/194	21/38360	0.00501592	1
2	GO:0097205	BP	renal filtration	2/194	21/38360	0.00501592	1
1	GO:0034441	BP	plasma lipoprotein particle oxidation	1/194	1/38360	0.00505735	1
1	GO:1904246	BP	negative regulation of polynucleotide adenylyltransferase activity	1/194	1/38360	0.00505735	1
1	GO:0120012	BP	intermembrane sphingolipid transfer	1/194	1/38360	0.00505735	1
1	GO:0070447	BP	positive regulation of oligodendrocyte progenitor proliferation	1/194	1/38360	0.00505735	1
1	GO:0044861	BP	protein transport into plasma membrane raft	1/194	1/38360	0.00505735	1
1	GO:0097022	BP	lymphocyte migration into lymph node	1/194	1/38360	0.00505735	1
1	GO:1904808	BP	positive regulation of protein oxidation	1/194	1/38360	0.00505735	1
1	GO:1904806	BP	regulation of protein oxidation	1/194	1/38360	0.00505735	1
1	GO:1905069	BP	allantois development	1/194	1/38360	0.00505735	1
1	GO:0072362	BP	regulation of glycolytic process by negative regulation of transcription from RNA polymerase II promoter	1/194	1/38360	0.00505735	1
1	GO:0003408	BP	optic cup formation involved in camera-type eye development	1/194	1/38360	0.00505735	1
5	GO:0006260	BP	DNA replication	5/194	217/38360	0.00507484	1
7	GO:0016054	BP	organic acid catabolic process	7/194	411/38360	0.00513135	1
7	GO:0046395	BP	carboxylic acid catabolic process	7/194	411/38360	0.00513135	1
10	GO:0045936	BP	negative regulation of phosphate metabolic process	10/194	753/38360	0.0052417	1
10	GO:0010563	BP	negative regulation of phosphorus metabolic process	10/194	753/38360	0.0052417	1
4	GO:0030510	BP	regulation of BMP signaling pathway	4/194	138/38360	0.00541697	1
2	GO:0007191	BP	adenylate cyclase-activating dopamine receptor signaling pathway	2/194	22/38360	0.00549924	1
2	GO:2000650	BP	negative regulation of sodium ion transmembrane transporter activity	2/194	22/38360	0.00549924	1
53	GO:0050896	BP	response to stimulus	53/194	7344/38360	0.00581232	1
4	GO:0048660	BP	regulation of smooth muscle cell proliferation	4/194	141/38360	0.00584064	1
2	GO:0014003	BP	oligodendrocyte development	2/194	23/38360	0.00600304	1
2	GO:0030643	BP	cellular phosphate ion homeostasis	2/194	23/38360	0.00600304	1
2	GO:1902306	BP	negative regulation of sodium ion transmembrane transport	2/194	23/38360	0.00600304	1
2	GO:0010155	BP	regulation of proton transport	2/194	23/38360	0.00600304	1
2	GO:0072502	BP	cellular trivalent inorganic anion homeostasis	2/194	23/38360	0.00600304	1
2	GO:0072501	BP	cellular divalent inorganic anion homeostasis	2/194	23/38360	0.00600304	1
6	GO:0070848	BP	response to growth factor	6/194	324/38360	0.00632242	1
2	GO:0060628	BP	regulation of ER to Golgi vesicle-mediated transport	2/194	24/38360	0.0065271	1
2	GO:0010447	BP	response to acidic pH	2/194	24/38360	0.0065271	1
2	GO:0010766	BP	negative regulation of sodium ion transport	2/194	24/38360	0.0065271	1
2	GO:0072006	BP	nephron development	2/194	24/38360	0.0065271	1
2	GO:0051683	BP	establishment of Golgi localization	2/194	24/38360	0.0065271	1
6	GO:0019932	BP	second-messenger-mediated signaling	6/194	327/38360	0.00660296	1
8	GO:0051222	BP	positive regulation of protein transport	8/194	543/38360	0.0066885	1
4	GO:0034440	BP	lipid oxidation	4/194	147/38360	0.00675302	1
3	GO:0055081	BP	anion homeostasis	3/194	76/38360	0.00682959	1
2	GO:0014002	BP	astrocyte development	2/194	25/38360	0.00707121	1
2	GO:0043691	BP	reverse cholesterol transport	2/194	25/38360	0.00707121	1
2	GO:0010642	BP	negative regulation of platelet-derived growth factor receptor signaling pathway	2/194	25/38360	0.00707121	1
2	GO:0045198	BP	establishment of epithelial cell apical/basal polarity	2/194	25/38360	0.00707121	1
6	GO:0090092	BP	regulation of transmembrane receptor protein serine/threonine kinase signaling pathway	6/194	333/38360	0.00719102	1
2	GO:2000811	BP	negative regulation of anoikis	2/194	26/38360	0.00763515	1
11	GO:0008285	BP	negative regulation of cell population proliferation	11/194	923/38360	0.00764535	1
3	GO:0001704	BP	formation of primary germ layer	3/194	81/38360	0.00813786	1
2	GO:0030320	BP	cellular monovalent inorganic anion homeostasis	2/194	27/38360	0.00821872	1
2	GO:0030002	BP	cellular anion homeostasis	2/194	27/38360	0.00821872	1
2	GO:0006857	BP	oligopeptide transport	2/194	27/38360	0.00821872	1
8	GO:0001933	BP	negative regulation of protein phosphorylation	8/194	564/38360	0.00830921	1
6	GO:0033157	BP	regulation of intracellular protein transport	6/194	344/38360	0.00836615	1
5	GO:0006813	BP	potassium ion transport	5/194	246/38360	0.00850433	1
6	GO:0070372	BP	regulation of ERK1 and ERK2 cascade	6/194	346/38360	0.00859377	1
8	GO:0044282	BP	small molecule catabolic process	8/194	569/38360	0.00873514	1
2	GO:0097061	BP	dendritic spine organization	2/194	28/38360	0.00882169	1
2	GO:0050433	BP	regulation of catecholamine secretion	2/194	28/38360	0.00882169	1
2	GO:0055062	BP	phosphate ion homeostasis	2/194	28/38360	0.00882169	1
2	GO:0072506	BP	trivalent inorganic anion homeostasis	2/194	28/38360	0.00882169	1
2	GO:0072505	BP	divalent inorganic anion homeostasis	2/194	28/38360	0.00882169	1
3	GO:0030301	BP	cholesterol transport	3/194	84/38360	0.00898869	1
3	GO:0015918	BP	sterol transport	3/194	84/38360	0.00898869	1
17	GO:0010648	BP	negative regulation of cell communication	17/194	1754/38360	0.00919296	1
17	GO:0023057	BP	negative regulation of signaling	17/194	1759/38360	0.00938324	1
2	GO:0032365	BP	intracellular lipid transport	2/194	29/38360	0.00944386	1
3	GO:0060395	BP	SMAD protein signal transduction	3/194	86/38360	0.00958374	1
3	GO:2000736	BP	regulation of stem cell differentiation	3/194	86/38360	0.00958374	1
4	GO:0007423	BP	sensory organ development	4/194	164/38360	0.00983665	1
6	GO:0050890	BP	cognition	6/194	357/38360	0.00992579	1
4	GO:0001822	BP	kidney development	4/194	165/38360	0.0100421	1
2	GO:0033627	BP	cell adhesion mediated by integrin	2/194	30/38360	0.010085	1
2	GO:0035089	BP	establishment of apical/basal cell polarity	2/194	30/38360	0.010085	1
2	GO:0030033	BP	microvillus assembly	2/194	30/38360	0.010085	1
2	GO:0034505	BP	tooth mineralization	2/194	30/38360	0.010085	1
1	GO:0021502	BP	neural fold elevation formation	1/194	2/38360	0.0100893	1
1	GO:0060165	BP	regulation of timing of subpallium neuron differentiation	1/194	2/38360	0.0100893	1
1	GO:0042840	BP	D-glucuronate catabolic process	1/194	2/38360	0.0100893	1
1	GO:0015855	BP	pyrimidine nucleobase transport	1/194	2/38360	0.0100893	1
1	GO:0097021	BP	lymphocyte migration into lymphoid organs	1/194	2/38360	0.0100893	1
1	GO:0033602	BP	negative regulation of dopamine secretion	1/194	2/38360	0.0100893	1
1	GO:0034224	BP	cellular response to zinc ion starvation	1/194	2/38360	0.0100893	1
1	GO:1904823	BP	purine nucleobase transmembrane transport	1/194	2/38360	0.0100893	1
1	GO:1903867	BP	extraembryonic membrane development	1/194	2/38360	0.0100893	1
1	GO:0032596	BP	protein transport into membrane raft	1/194	2/38360	0.0100893	1
1	GO:0003359	BP	noradrenergic neuron fate commitment	1/194	2/38360	0.0100893	1
1	GO:0120127	BP	response to zinc ion starvation	1/194	2/38360	0.0100893	1
1	GO:0007400	BP	neuroblast fate determination	1/194	2/38360	0.0100893	1
1	GO:0042839	BP	D-glucuronate metabolic process	1/194	2/38360	0.0100893	1
1	GO:0061102	BP	stomach neuroendocrine cell differentiation	1/194	2/38360	0.0100893	1
1	GO:0061103	BP	carotid body glomus cell differentiation	1/194	2/38360	0.0100893	1
1	GO:0061100	BP	lung neuroendocrine cell differentiation	1/194	2/38360	0.0100893	1
1	GO:0072368	BP	regulation of lipid transport by negative regulation of transcription from RNA polymerase II promoter	1/194	2/38360	0.0100893	1
1	GO:0032811	BP	negative regulation of epinephrine secretion	1/194	2/38360	0.0100893	1
1	GO:0014053	BP	negative regulation of gamma-aminobutyric acid secretion	1/194	2/38360	0.0100893	1
1	GO:0006064	BP	glucuronate catabolic process	1/194	2/38360	0.0100893	1
4	GO:0015850	BP	organic hydroxy compound transport	4/194	167/38360	0.0104613	1
5	GO:0070588	BP	calcium ion transmembrane transport	5/194	259/38360	0.0104655	1
8	GO:1904951	BP	positive regulation of establishment of protein localization	8/194	589/38360	0.010604	1
21	GO:0019220	BP	regulation of phosphate metabolic process	21/194	2364/38360	0.0106248	1
13	GO:0043207	BP	response to external biotic stimulus	13/194	1205/38360	0.010658	1
21	GO:0051174	BP	regulation of phosphorus metabolic process	21/194	2367/38360	0.010721	1
2	GO:0071467	BP	cellular response to pH	2/194	31/38360	0.010745	1
13	GO:0051050	BP	positive regulation of transport	13/194	1208/38360	0.0107964	1
2	GO:0002888	BP	positive regulation of myeloid leukocyte mediated immunity	2/194	32/38360	0.0114235	1
2	GO:0035024	BP	negative regulation of Rho protein signal transduction	2/194	32/38360	0.0114235	1
5	GO:0006814	BP	sodium ion transport	5/194	267/38360	0.0118151	1
3	GO:0032526	BP	response to retinoic acid	3/194	93/38360	0.0118443	1
2	GO:0030859	BP	polarized epithelial cell differentiation	2/194	33/38360	0.0121204	1
2	GO:0099173	BP	postsynapse organization	2/194	33/38360	0.0121204	1
2	GO:0006895	BP	Golgi to endosome transport	2/194	33/38360	0.0121204	1
2	GO:0051645	BP	Golgi localization	2/194	33/38360	0.0121204	1
22	GO:0010033	BP	response to organic substance	22/194	2506/38360	0.0121329	1
10	GO:0071495	BP	cellular response to endogenous stimulus	10/194	855/38360	0.0121509	1
13	GO:0007010	BP	cytoskeleton organization	13/194	1241/38360	0.012529	1
2	GO:2000209	BP	regulation of anoikis	2/194	34/38360	0.0128355	1
18	GO:0001932	BP	regulation of protein phosphorylation	18/194	1949/38360	0.0128997	1
13	GO:0009607	BP	response to biotic stimulus	13/194	1256/38360	0.013448	1
2	GO:0106027	BP	neuron projection organization	2/194	35/38360	0.0135686	1
2	GO:0001824	BP	blastocyst development	2/194	35/38360	0.0135686	1
2	GO:0032528	BP	microvillus organization	2/194	35/38360	0.0135686	1
2	GO:0055083	BP	monovalent inorganic anion homeostasis	2/194	35/38360	0.0135686	1
8	GO:0042326	BP	negative regulation of phosphorylation	8/194	619/38360	0.0139424	1
5	GO:0044242	BP	cellular lipid catabolic process	5/194	279/38360	0.0140541	1
7	GO:0006631	BP	fatty acid metabolic process	7/194	500/38360	0.014102	1
2	GO:0034114	BP	regulation of heterotypic cell-cell adhesion	2/194	36/38360	0.0143194	1
2	GO:0044058	BP	regulation of digestive system process	2/194	36/38360	0.0143194	1
2	GO:0010800	BP	positive regulation of peptidyl-threonine phosphorylation	2/194	36/38360	0.0143194	1
32	GO:0048856	BP	anatomical structure development	32/194	4160/38360	0.0147945	1
12	GO:0048870	BP	cell motility	12/194	1117/38360	0.0149908	1
5	GO:0043523	BP	regulation of neuron apoptotic process	5/194	284/38360	0.0150658	1
2	GO:0090162	BP	establishment of epithelial cell polarity	2/194	37/38360	0.0150879	1
2	GO:0043954	BP	cellular component maintenance	2/194	37/38360	0.0150879	1
2	GO:0061162	BP	establishment of monopolar cell polarity	2/194	37/38360	0.0150879	1
1	GO:0038116	BP	chemokine (C-C motif) ligand 21 signaling pathway	1/194	3/38360	0.0150958	1
1	GO:0060163	BP	subpallium neuron fate commitment	1/194	3/38360	0.0150958	1
1	GO:1904245	BP	regulation of polynucleotide adenylyltransferase activity	1/194	3/38360	0.0150958	1
1	GO:2000707	BP	positive regulation of dense core granule biogenesis	1/194	3/38360	0.0150958	1
1	GO:1905312	BP	positive regulation of cardiac neural crest cell migration involved in outflow tract morphogenesis	1/194	3/38360	0.0150958	1
1	GO:1905310	BP	regulation of cardiac neural crest cell migration involved in outflow tract morphogenesis	1/194	3/38360	0.0150958	1
1	GO:0014060	BP	regulation of epinephrine secretion	1/194	3/38360	0.0150958	1
1	GO:1905292	BP	regulation of neural crest cell differentiation	1/194	3/38360	0.0150958	1
1	GO:1905294	BP	positive regulation of neural crest cell differentiation	1/194	3/38360	0.0150958	1
1	GO:0007525	BP	somatic muscle development	1/194	3/38360	0.0150958	1
1	GO:0023016	BP	signal transduction by trans-phosphorylation	1/194	3/38360	0.0150958	1
1	GO:0021750	BP	vestibular nucleus development	1/194	3/38360	0.0150958	1
1	GO:0035623	BP	renal glucose absorption	1/194	3/38360	0.0150958	1
1	GO:1990116	BP	ribosome-associated ubiquitin-dependent protein catabolic process	1/194	3/38360	0.0150958	1
1	GO:0061104	BP	adrenal chromaffin cell differentiation	1/194	3/38360	0.0150958	1
1	GO:0051307	BP	meiotic chromosome separation	1/194	3/38360	0.0150958	1
1	GO:0050955	BP	thermoception	1/194	3/38360	0.0150958	1
1	GO:0015837	BP	amine transport	1/194	3/38360	0.0150958	1
4	GO:0007605	BP	sensory perception of sound	4/194	187/38360	0.0152838	1
3	GO:0002275	BP	myeloid cell activation involved in immune response	3/194	103/38360	0.0155624	1
2	GO:0061339	BP	establishment or maintenance of monopolar cell polarity	2/194	38/38360	0.0158737	1
3	GO:0007224	BP	smoothened signaling pathway	3/194	105/38360	0.0163759	1
4	GO:0050954	BP	sensory perception of mechanical stimulus	4/194	191/38360	0.0163907	1
2	GO:0033344	BP	cholesterol efflux	2/194	39/38360	0.0166767	1
51	GO:0048519	BP	negative regulation of biological process	51/194	7363/38360	0.0170467	1
9	GO:0048731	BP	system development	9/194	776/38360	0.017794	1
6	GO:1905114	BP	cell surface receptor signaling pathway involved in cell-cell signaling	6/194	409/38360	0.0182506	1
2	GO:0009268	BP	response to pH	2/194	41/38360	0.0183335	1
2	GO:0007097	BP	nuclear migration	2/194	41/38360	0.0183335	1
2	GO:0035640	BP	exploration behavior	2/194	41/38360	0.0183335	1
4	GO:1905952	BP	regulation of lipid localization	4/194	198/38360	0.0184463	1
11	GO:0051707	BP	response to other organism	11/194	991/38360	0.0186765	1
6	GO:0070838	BP	divalent metal ion transport	6/194	414/38360	0.0192442	1
6	GO:0072511	BP	divalent inorganic cation transport	6/194	415/38360	0.0194472	1
11	GO:0016477	BP	cell migration	11/194	1013/38360	0.0200114	1
2	GO:0035987	BP	endodermal cell differentiation	2/194	43/38360	0.0200569	1
2	GO:0051647	BP	nucleus localization	2/194	43/38360	0.0200569	1
1	GO:0006344	BP	maintenance of chromatin silencing	1/194	4/38360	0.0200772	1
1	GO:0048867	BP	stem cell fate determination	1/194	4/38360	0.0200772	1
1	GO:0002551	BP	mast cell chemotaxis	1/194	4/38360	0.0200772	1
1	GO:0060166	BP	olfactory pit development	1/194	4/38360	0.0200772	1
1	GO:1903225	BP	negative regulation of endodermal cell differentiation	1/194	4/38360	0.0200772	1
1	GO:2000705	BP	regulation of dense core granule biogenesis	1/194	4/38360	0.0200772	1
1	GO:0015851	BP	nucleobase transport	1/194	4/38360	0.0200772	1
1	GO:0006863	BP	purine nucleobase transport	1/194	4/38360	0.0200772	1
1	GO:0050883	BP	musculoskeletal movement, spinal reflex action	1/194	4/38360	0.0200772	1
1	GO:0003358	BP	noradrenergic neuron development	1/194	4/38360	0.0200772	1
1	GO:1904730	BP	negative regulation of intestinal lipid absorption	1/194	4/38360	0.0200772	1
1	GO:0035621	BP	ER to Golgi ceramide transport	1/194	4/38360	0.0200772	1
1	GO:0032762	BP	mast cell cytokine production	1/194	4/38360	0.0200772	1
1	GO:0014052	BP	regulation of gamma-aminobutyric acid secretion	1/194	4/38360	0.0200772	1
1	GO:0045796	BP	negative regulation of intestinal cholesterol absorption	1/194	4/38360	0.0200772	1
1	GO:0010949	BP	negative regulation of intestinal phytosterol absorption	1/194	4/38360	0.0200772	1
9	GO:0032787	BP	monocarboxylic acid metabolic process	9/194	794/38360	0.0202916	1
8	GO:0015672	BP	monovalent inorganic cation transport	8/194	664/38360	0.0203045	1
6	GO:0016042	BP	lipid catabolic process	6/194	420/38360	0.0204844	1
2	GO:0007566	BP	embryo implantation	2/194	44/38360	0.020943	1
2	GO:0045992	BP	negative regulation of embryonic development	2/194	44/38360	0.020943	1
3	GO:2000177	BP	regulation of neural precursor cell proliferation	3/194	117/38360	0.0217518	1
3	GO:0006635	BP	fatty acid beta-oxidation	3/194	117/38360	0.0217518	1
2	GO:0007127	BP	meiosis I	2/194	45/38360	0.0218452	1
2	GO:0010640	BP	regulation of platelet-derived growth factor receptor signaling pathway	2/194	45/38360	0.0218452	1
9	GO:0098662	BP	inorganic cation transmembrane transport	9/194	807/38360	0.0222468	1
2	GO:0038083	BP	peptidyl-tyrosine autophosphorylation	2/194	48/38360	0.0246464	1
2	GO:0007044	BP	cell-substrate junction assembly	2/194	48/38360	0.0246464	1
5	GO:0043062	BP	extracellular structure organization	5/194	323/38360	0.0246568	1
1	GO:0042560	BP	pteridine-containing compound catabolic process	1/194	5/38360	0.0250336	1
1	GO:0150064	BP	vertebrate eye-specific patterning	1/194	5/38360	0.0250336	1
1	GO:0051956	BP	negative regulation of amino acid transport	1/194	5/38360	0.0250336	1
1	GO:0061302	BP	smooth muscle cell-matrix adhesion	1/194	5/38360	0.0250336	1
1	GO:0097278	BP	complement-dependent cytotoxicity	1/194	5/38360	0.0250336	1
1	GO:0060164	BP	regulation of timing of neuron differentiation	1/194	5/38360	0.0250336	1
1	GO:0002353	BP	plasma kallikrein-kinin cascade	1/194	5/38360	0.0250336	1
1	GO:0072125	BP	negative regulation of glomerular mesangial cell proliferation	1/194	5/38360	0.0250336	1
1	GO:0060579	BP	ventral spinal cord interneuron fate commitment	1/194	5/38360	0.0250336	1
1	GO:2000427	BP	positive regulation of apoptotic cell clearance	1/194	5/38360	0.0250336	1
1	GO:0006987	BP	obsolete activation of signaling protein activity involved in unfolded protein response	1/194	5/38360	0.0250336	1
1	GO:0002093	BP	auditory receptor cell morphogenesis	1/194	5/38360	0.0250336	1
1	GO:1904673	BP	negative regulation of somatic stem cell population maintenance	1/194	5/38360	0.0250336	1
1	GO:0009397	BP	folic acid-containing compound catabolic process	1/194	5/38360	0.0250336	1
1	GO:0003272	BP	endocardial cushion formation	1/194	5/38360	0.0250336	1
1	GO:0021530	BP	spinal cord oligodendrocyte cell fate specification	1/194	5/38360	0.0250336	1
1	GO:0072040	BP	negative regulation of mesenchymal cell apoptotic process involved in nephron morphogenesis	1/194	5/38360	0.0250336	1
1	GO:0150062	BP	complement-mediated synapse pruning	1/194	5/38360	0.0250336	1
1	GO:0044860	BP	protein localization to plasma membrane raft	1/194	5/38360	0.0250336	1
1	GO:0002894	BP	positive regulation of type II hypersensitivity	1/194	5/38360	0.0250336	1
1	GO:0002892	BP	regulation of type II hypersensitivity	1/194	5/38360	0.0250336	1
1	GO:0032594	BP	protein transport within lipid bilayer	1/194	5/38360	0.0250336	1
1	GO:0009258	BP	10-formyltetrahydrofolate catabolic process	1/194	5/38360	0.0250336	1
1	GO:0090194	BP	negative regulation of glomerulus development	1/194	5/38360	0.0250336	1
1	GO:0060581	BP	cell fate commitment involved in pattern specification	1/194	5/38360	0.0250336	1
1	GO:0001798	BP	positive regulation of type IIa hypersensitivity	1/194	5/38360	0.0250336	1
1	GO:0001796	BP	regulation of type IIa hypersensitivity	1/194	5/38360	0.0250336	1
1	GO:0033633	BP	negative regulation of cell-cell adhesion mediated by integrin	1/194	5/38360	0.0250336	1
1	GO:0072134	BP	nephrogenic mesenchyme morphogenesis	1/194	5/38360	0.0250336	1
1	GO:0002254	BP	kinin cascade	1/194	5/38360	0.0250336	1
1	GO:0021892	BP	cerebral cortex GABAergic interneuron differentiation	1/194	5/38360	0.0250336	1
1	GO:0072039	BP	regulation of mesenchymal cell apoptotic process involved in nephron morphogenesis	1/194	5/38360	0.0250336	1
3	GO:0031214	BP	biomineral tissue development	3/194	124/38360	0.0252807	1
2	GO:0071827	BP	plasma lipoprotein particle organization	2/194	49/38360	0.025611	1
2	GO:0034113	BP	heterotypic cell-cell adhesion	2/194	49/38360	0.025611	1
4	GO:0043524	BP	negative regulation of neuron apoptotic process	4/194	221/38360	0.0262936	1
31	GO:0032501	BP	multicellular organismal process	31/194	4125/38360	0.026302	1
2	GO:0007212	BP	dopamine receptor signaling pathway	2/194	50/38360	0.0265908	1
2	GO:0051952	BP	regulation of amine transport	2/194	50/38360	0.0265908	1
28	GO:0048869	BP	cellular developmental process	28/194	3684/38360	0.0274084	1
2	GO:0071825	BP	protein-lipid complex subunit organization	2/194	51/38360	0.0275856	1
13	GO:0060548	BP	negative regulation of cell death	13/194	1355/38360	0.0283516	1
13	GO:0048878	BP	chemical homeostasis	13/194	1363/38360	0.0289846	1
3	GO:0050852	BP	T cell receptor signaling pathway	3/194	131/38360	0.0290989	1
15	GO:0071310	BP	cellular response to organic substance	15/194	1634/38360	0.0293291	1
5	GO:0001818	BP	negative regulation of cytokine production	5/194	339/38360	0.0295149	1
10	GO:0090087	BP	regulation of peptide transport	10/194	936/38360	0.0295552	1
2	GO:0050982	BP	detection of mechanical stimulus	2/194	53/38360	0.0296195	1
3	GO:0050848	BP	regulation of calcium-mediated signaling	3/194	132/38360	0.0296679	1
4	GO:0033120	BP	positive regulation of RNA splicing	4/194	230/38360	0.0298329	1
10	GO:0098660	BP	inorganic ion transmembrane transport	10/194	940/38360	0.0299456	1
1	GO:0061082	BP	myeloid leukocyte cytokine production	1/194	6/38360	0.029965	1
1	GO:0046449	BP	creatinine metabolic process	1/194	6/38360	0.029965	1
1	GO:2001045	BP	negative regulation of integrin-mediated signaling pathway	1/194	6/38360	0.029965	1
1	GO:0072338	BP	cellular lactam metabolic process	1/194	6/38360	0.029965	1
1	GO:0009415	BP	response to water	1/194	6/38360	0.029965	1
1	GO:0045143	BP	homologous chromosome segregation	1/194	6/38360	0.029965	1
1	GO:0070487	BP	monocyte aggregation	1/194	6/38360	0.029965	1
1	GO:0006398	BP	mRNA 3'-end processing by stem-loop binding and cleavage	1/194	6/38360	0.029965	1
1	GO:1903526	BP	negative regulation of membrane tubulation	1/194	6/38360	0.029965	1
1	GO:0060155	BP	platelet dense granule organization	1/194	6/38360	0.029965	1
1	GO:0090188	BP	negative regulation of pancreatic juice secretion	1/194	6/38360	0.029965	1
1	GO:0045085	BP	negative regulation of interleukin-2 biosynthetic process	1/194	6/38360	0.029965	1
1	GO:1904479	BP	negative regulation of intestinal absorption	1/194	6/38360	0.029965	1
1	GO:0043366	BP	beta selection	1/194	6/38360	0.029965	1
1	GO:0050915	BP	sensory perception of sour taste	1/194	6/38360	0.029965	1
1	GO:0072133	BP	metanephric mesenchyme morphogenesis	1/194	6/38360	0.029965	1
1	GO:0072131	BP	kidney mesenchyme morphogenesis	1/194	6/38360	0.029965	1
1	GO:0060541	BP	respiratory system development	1/194	6/38360	0.029965	1
1	GO:1900104	BP	regulation of hyaluranon cable assembly	1/194	6/38360	0.029965	1
1	GO:1900106	BP	positive regulation of hyaluranon cable assembly	1/194	6/38360	0.029965	1
1	GO:0033540	BP	fatty acid beta-oxidation using acyl-CoA oxidase	1/194	6/38360	0.029965	1
1	GO:0044691	BP	tooth eruption	1/194	6/38360	0.029965	1
1	GO:0010994	BP	free ubiquitin chain polymerization	1/194	6/38360	0.029965	1
3	GO:0009582	BP	detection of abiotic stimulus	3/194	133/38360	0.0302427	1
2	GO:0060122	BP	inner ear receptor cell stereocilium organization	2/194	54/38360	0.0306582	1
2	GO:0002886	BP	regulation of myeloid leukocyte mediated immunity	2/194	54/38360	0.0306582	1
2	GO:0010799	BP	regulation of peptidyl-threonine phosphorylation	2/194	54/38360	0.0306582	1
3	GO:0009581	BP	detection of external stimulus	3/194	134/38360	0.0308234	1
15	GO:0009968	BP	negative regulation of signal transduction	15/194	1669/38360	0.0315092	1
11	GO:0006952	BP	defense response	11/194	1125/38360	0.0317036	1
2	GO:2000179	BP	positive regulation of neural precursor cell proliferation	2/194	55/38360	0.0317111	1
2	GO:0050850	BP	positive regulation of calcium-mediated signaling	2/194	55/38360	0.0317111	1
5	GO:0006816	BP	calcium ion transport	5/194	346/38360	0.0318173	1
13	GO:0006812	BP	cation transport	13/194	1396/38360	0.0320029	1
2	GO:0070884	BP	regulation of calcineurin-NFAT signaling cascade	2/194	56/38360	0.0327783	1
2	GO:0106056	BP	regulation of calcineurin-mediated signaling	2/194	56/38360	0.0327783	1
2	GO:0010470	BP	regulation of gastrulation	2/194	56/38360	0.0327783	1
48	GO:0016043	BP	cellular component organization	48/194	7139/38360	0.0330293	1
5	GO:2000146	BP	negative regulation of cell motility	5/194	350/38360	0.0331821	1
4	GO:0007188	BP	adenylate cyclase-modulating G protein-coupled receptor signaling pathway	4/194	238/38360	0.0332046	1
22	GO:0007166	BP	cell surface receptor signaling pathway	22/194	2727/38360	0.0338024	1
2	GO:0050909	BP	sensory perception of taste	2/194	57/38360	0.0338593	1
13	GO:1901700	BP	response to oxygen-containing compound	13/194	1419/38360	0.0344998	1
1	GO:0061156	BP	pulmonary artery morphogenesis	1/194	7/38360	0.0348715	1
1	GO:0060355	BP	positive regulation of cell adhesion molecule production	1/194	7/38360	0.0348715	1
1	GO:1904746	BP	negative regulation of apoptotic process involved in development	1/194	7/38360	0.0348715	1
1	GO:0018214	BP	protein carboxylation	1/194	7/38360	0.0348715	1
1	GO:0036072	BP	direct ossification	1/194	7/38360	0.0348715	1
1	GO:0070445	BP	regulation of oligodendrocyte progenitor proliferation	1/194	7/38360	0.0348715	1
1	GO:1902338	BP	negative regulation of apoptotic process involved in morphogenesis	1/194	7/38360	0.0348715	1
1	GO:1901970	BP	positive regulation of mitotic sister chromatid separation	1/194	7/38360	0.0348715	1
1	GO:0072531	BP	pyrimidine-containing compound transmembrane transport	1/194	7/38360	0.0348715	1
1	GO:1904672	BP	regulation of somatic stem cell population maintenance	1/194	7/38360	0.0348715	1
1	GO:0001970	BP	positive regulation of activation of membrane attack complex	1/194	7/38360	0.0348715	1
1	GO:0001957	BP	intramembranous ossification	1/194	7/38360	0.0348715	1
1	GO:0055123	BP	digestive system development	1/194	7/38360	0.0348715	1
1	GO:0003084	BP	positive regulation of systemic arterial blood pressure	1/194	7/38360	0.0348715	1
1	GO:0050913	BP	sensory perception of bitter taste	1/194	7/38360	0.0348715	1
1	GO:0019853	BP	L-ascorbic acid biosynthetic process	1/194	7/38360	0.0348715	1
1	GO:0017187	BP	peptidyl-glutamic acid carboxylation	1/194	7/38360	0.0348715	1
2	GO:0010718	BP	positive regulation of epithelial to mesenchymal transition	2/194	58/38360	0.0349542	1
30	GO:0051239	BP	regulation of multicellular organismal process	30/194	4083/38360	0.0350773	1
17	GO:0070887	BP	cellular response to chemical stimulus	17/194	2017/38360	0.0352188	1
5	GO:1901214	BP	regulation of neuron death	5/194	356/38360	0.0352969	1
8	GO:1903827	BP	regulation of cellular protein localization	8/194	740/38360	0.0353394	1
10	GO:0043408	BP	regulation of MAPK cascade	10/194	987/38360	0.0355936	1
2	GO:0009409	BP	response to cold	2/194	59/38360	0.0360627	1
3	GO:0006633	BP	fatty acid biosynthetic process	3/194	143/38360	0.0363123	1
4	GO:0030178	BP	negative regulation of Wnt signaling pathway	4/194	245/38360	0.0363303	1
4	GO:0007187	BP	G protein-coupled receptor signaling pathway, coupled to cyclic nucleotide second messenger	4/194	246/38360	0.0367902	1
12	GO:0040011	BP	locomotion	12/194	1239/38360	0.0369904	1
2	GO:0045197	BP	establishment or maintenance of epithelial cell apical/basal polarity	2/194	60/38360	0.0371846	1
3	GO:0019395	BP	fatty acid oxidation	3/194	146/38360	0.0382461	1
2	GO:0002283	BP	neutrophil activation involved in immune response	2/194	61/38360	0.0383199	1
18	GO:0042325	BP	regulation of phosphorylation	18/194	2128/38360	0.0383887	1
2	GO:0072348	BP	sulfur compound transport	2/194	62/38360	0.0394682	1
3	GO:0032368	BP	regulation of lipid transport	3/194	148/38360	0.0395641	1
1	GO:1903044	BP	protein localization to membrane raft	1/194	8/38360	0.0397534	1
1	GO:0060124	BP	positive regulation of growth hormone secretion	1/194	8/38360	0.0397534	1
1	GO:2000542	BP	negative regulation of gastrulation	1/194	8/38360	0.0397534	1
1	GO:1903224	BP	regulation of endodermal cell differentiation	1/194	8/38360	0.0397534	1
1	GO:0002885	BP	positive regulation of hypersensitivity	1/194	8/38360	0.0397534	1
1	GO:1904447	BP	folate import across plasma membrane	1/194	8/38360	0.0397534	1
1	GO:0072530	BP	purine-containing compound transmembrane transport	1/194	8/38360	0.0397534	1
1	GO:0015884	BP	folic acid transport	1/194	8/38360	0.0397534	1
1	GO:1901723	BP	negative regulation of cell proliferation involved in kidney development	1/194	8/38360	0.0397534	1
1	GO:0090186	BP	regulation of pancreatic juice secretion	1/194	8/38360	0.0397534	1
1	GO:0071492	BP	cellular response to UV-A	1/194	8/38360	0.0397534	1
1	GO:0120009	BP	intermembrane lipid transfer	1/194	8/38360	0.0397534	1
1	GO:1905820	BP	positive regulation of chromosome separation	1/194	8/38360	0.0397534	1
1	GO:0009256	BP	10-formyltetrahydrofolate metabolic process	1/194	8/38360	0.0397534	1
1	GO:0050917	BP	sensory perception of umami taste	1/194	8/38360	0.0397534	1
1	GO:0050916	BP	sensory perception of sweet taste	1/194	8/38360	0.0397534	1
1	GO:0098838	BP	folate transmembrane transport	1/194	8/38360	0.0397534	1
1	GO:0060710	BP	chorio-allantoic fusion	1/194	8/38360	0.0397534	1
1	GO:0051256	BP	mitotic spindle midzone assembly	1/194	8/38360	0.0397534	1
5	GO:0016055	BP	Wnt signaling pathway	5/194	369/38360	0.0401598	1
3	GO:0043271	BP	negative regulation of ion transport	3/194	149/38360	0.0402316	1
5	GO:0045927	BP	positive regulation of growth	5/194	370/38360	0.0405499	1
2	GO:0030199	BP	collagen fibril organization	2/194	63/38360	0.0406296	1
2	GO:0033628	BP	regulation of cell adhesion mediated by integrin	2/194	64/38360	0.0418038	1
2	GO:0032374	BP	regulation of cholesterol transport	2/194	65/38360	0.0429906	1
2	GO:0032371	BP	regulation of sterol transport	2/194	65/38360	0.0429906	1
48	GO:0071840	BP	cellular component organization or biogenesis	48/194	7269/38360	0.0431901	1
3	GO:0007189	BP	adenylate cyclase-activating G protein-coupled receptor signaling pathway	3/194	154/38360	0.0436546	1
2	GO:0051898	BP	negative regulation of protein kinase B signaling	2/194	66/38360	0.0441899	1
2	GO:2000401	BP	regulation of lymphocyte migration	2/194	66/38360	0.0441899	1
1	GO:0097154	BP	GABAergic neuron differentiation	1/194	9/38360	0.0446107	1
1	GO:0001969	BP	regulation of activation of membrane attack complex	1/194	9/38360	0.0446107	1
1	GO:0060346	BP	bone trabecula formation	1/194	9/38360	0.0446107	1
1	GO:0002883	BP	regulation of hypersensitivity	1/194	9/38360	0.0446107	1
1	GO:0002866	BP	positive regulation of acute inflammatory response to antigenic stimulus	1/194	9/38360	0.0446107	1
1	GO:0060294	BP	cilium movement involved in cell motility	1/194	9/38360	0.0446107	1
1	GO:0014049	BP	positive regulation of glutamate secretion	1/194	9/38360	0.0446107	1
1	GO:0060686	BP	negative regulation of prostatic bud formation	1/194	9/38360	0.0446107	1
1	GO:0035627	BP	ceramide transport	1/194	9/38360	0.0446107	1
1	GO:1902455	BP	negative regulation of stem cell population maintenance	1/194	9/38360	0.0446107	1
1	GO:0098883	BP	synapse pruning	1/194	9/38360	0.0446107	1
1	GO:0046689	BP	response to mercury ion	1/194	9/38360	0.0446107	1
1	GO:0014909	BP	smooth muscle cell migration	1/194	9/38360	0.0446107	1
1	GO:0038066	BP	p38MAPK cascade	1/194	9/38360	0.0446107	1
1	GO:0006068	BP	ethanol catabolic process	1/194	9/38360	0.0446107	1
1	GO:0019852	BP	L-ascorbic acid metabolic process	1/194	9/38360	0.0446107	1
1	GO:0140058	BP	neuron projection arborization	1/194	9/38360	0.0446107	1
1	GO:0060733	BP	regulation of eIF2 alpha phosphorylation by amino acid starvation	1/194	9/38360	0.0446107	1
1	GO:0036492	BP	eiF2alpha phosphorylation in response to endoplasmic reticulum stress	1/194	9/38360	0.0446107	1
18	GO:0006811	BP	ion transport	18/194	2229/38360	0.0448619	1
4	GO:1901215	BP	negative regulation of neuron death	4/194	263/38360	0.0451232	1
33	GO:0010646	BP	regulation of cell communication	33/194	4619/38360	0.0453903	1
2	GO:2000649	BP	regulation of sodium ion transmembrane transporter activity	2/194	67/38360	0.0454016	1
18	GO:0010941	BP	regulation of cell death	18/194	2235/38360	0.0454025	1
33	GO:0023051	BP	regulation of signaling	33/194	4663/38360	0.0465172	1
12	GO:0032880	BP	regulation of protein localization	12/194	1329/38360	0.0469028	1
3	GO:0090100	BP	positive regulation of transmembrane receptor protein serine/threonine kinase signaling pathway	3/194	159/38360	0.0472183	1
5	GO:0051271	BP	negative regulation of cellular component movement	5/194	389/38360	0.048401	1
3	GO:0016049	BP	cell growth	3/194	161/38360	0.0486828	1
4	GO:0042742	BP	defense response to bacterium	4/194	270/38360	0.0488366	1
2	GO:0061245	BP	establishment or maintenance of bipolar cell polarity	2/194	70/38360	0.0491091	1
2	GO:0035088	BP	establishment or maintenance of apical/basal cell polarity	2/194	70/38360	0.0491091	1
9	GO:0051046	BP	regulation of secretion	9/194	894/38360	0.0491152	1
1	GO:0110095	BP	cellular detoxification of aldehyde	1/194	10/38360	0.0494436	1
1	GO:0046469	BP	platelet activating factor metabolic process	1/194	10/38360	0.0494436	1
1	GO:0031958	BP	corticosteroid receptor signaling pathway	1/194	10/38360	0.0494436	1
1	GO:0019585	BP	glucuronate metabolic process	1/194	10/38360	0.0494436	1
1	GO:0042158	BP	lipoprotein biosynthetic process	1/194	10/38360	0.0494436	1
1	GO:0042921	BP	glucocorticoid receptor signaling pathway	1/194	10/38360	0.0494436	1
1	GO:0060687	BP	regulation of branching involved in prostate gland morphogenesis	1/194	10/38360	0.0494436	1
1	GO:1903525	BP	regulation of membrane tubulation	1/194	10/38360	0.0494436	1
1	GO:0046069	BP	cGMP catabolic process	1/194	10/38360	0.0494436	1
1	GO:0060353	BP	regulation of cell adhesion molecule production	1/194	10/38360	0.0494436	1
1	GO:0006063	BP	uronic acid metabolic process	1/194	10/38360	0.0494436	1
1	GO:0050951	BP	sensory perception of temperature stimulus	1/194	10/38360	0.0494436	1
1	GO:0036491	BP	regulation of translation initiation in response to endoplasmic reticulum stress	1/194	10/38360	0.0494436	1
30	GO:0009966	BP	regulation of signal transduction	30/194	4202/38360	0.0496204	1
5	GO:0008305	CC	integrin complex	5/194	88/38360	8.75911e-05	1
20	GO:0120038	CC	plasma membrane bounded cell projection part	20/194	1523/38360	9.99251e-05	1
6	GO:0030426	CC	growth cone	6/194	145/38360	0.000100513	1
20	GO:0044463	CC	cell projection part	20/194	1524/38360	0.000100809	1
5	GO:0098636	CC	protein complex involved in cell adhesion	5/194	91/38360	0.000102712	1
6	GO:0030427	CC	site of polarized growth	6/194	148/38360	0.000112483	1
8	GO:0098802	CC	plasma membrane receptor complex	8/194	287/38360	0.00011536	1
8	GO:0009897	CC	external side of plasma membrane	8/194	299/38360	0.000152694	1
43	GO:0044421	CC	extracellular region part	43/194	4785/38360	0.000174058	1
5	GO:0005581	CC	collagen trimer	5/194	109/38360	0.000239781	1
2	GO:0034667	CC	integrin alpha3-beta1 complex	2/194	5/38360	0.000251918	1
4	GO:0015030	CC	Cajal body	4/194	76/38360	0.000612288	1
8	GO:0031253	CC	cell projection membrane	8/194	372/38360	0.000654121	1
13	GO:0098797	CC	plasma membrane protein complex	13/194	926/38360	0.00093141	1
7	GO:0030424	CC	axon	7/194	304/38360	0.000955689	1
2	GO:0034457	CC	Mpp10 complex	2/194	10/38360	0.00111488	1
16	GO:0005794	CC	Golgi apparatus	16/194	1314/38360	0.00111826	1
7	GO:0043025	CC	neuronal cell body	7/194	324/38360	0.00137841	1
8	GO:0098552	CC	side of membrane	8/194	420/38360	0.00142047	1
4	GO:0043204	CC	perikaryon	4/194	98/38360	0.00158144	1
3	GO:0001772	CC	immunological synapse	3/194	52/38360	0.0023457	1
2	GO:0071438	CC	invadopodium membrane	2/194	16/38360	0.00291423	1
7	GO:0033267	CC	axon part	7/194	376/38360	0.0031704	1
2	GO:0031528	CC	microvillus membrane	2/194	18/38360	0.00369103	1
11	GO:0048471	CC	perinuclear region of cytoplasm	11/194	836/38360	0.00372185	1
2	GO:0005583	CC	fibrillar collagen trimer	2/194	19/38360	0.00411159	1
3	GO:1990777	CC	lipoprotein particle	3/194	67/38360	0.0048107	1
3	GO:0034358	CC	plasma lipoprotein particle	3/194	67/38360	0.0048107	1
29	GO:0044459	CC	plasma membrane part	29/194	3399/38360	0.00500409	1
2	GO:0032426	CC	stereocilium tip	2/194	21/38360	0.00501592	1
1	GO:0097541	CC	axonemal basal plate	1/194	1/38360	0.00505735	1
3	GO:0032994	CC	protein-lipid complex	3/194	69/38360	0.00522287	1
7	GO:0044297	CC	cell body	7/194	413/38360	0.00526589	1
3	GO:0031526	CC	brush border membrane	3/194	70/38360	0.00543667	1
3	GO:0071944	CC	cell periphery	3/194	75/38360	0.00658417	1
7	GO:0099503	CC	secretory vesicle	7/194	433/38360	0.00676134	1
2	GO:0042101	CC	T cell receptor complex	2/194	25/38360	0.00707121	1
6	GO:0016324	CC	apical plasma membrane	6/194	339/38360	0.00781608	1
2	GO:0031527	CC	filopodium membrane	2/194	27/38360	0.00821872	1
2	GO:0070971	CC	endoplasmic reticulum exit site	2/194	27/38360	0.00821872	1
3	GO:0005902	CC	microvillus	3/194	84/38360	0.00898869	1
35	GO:0031982	CC	vesicle	35/194	4500/38360	0.00962568	1
2	GO:0097225	CC	sperm midpiece	2/194	30/38360	0.010085	1
13	GO:0098590	CC	plasma membrane region	13/194	1219/38360	0.0113309	1
2	GO:0045120	CC	pronucleus	2/194	32/38360	0.0114235	1
3	GO:0005881	CC	cytoplasmic microtubule	3/194	92/38360	0.0115043	1
1	GO:1990112	CC	RQC complex	1/194	3/38360	0.0150958	1
5	GO:0030141	CC	secretory granule	5/194	289/38360	0.0161251	1
1	GO:0043190	CC	ATP-binding cassette (ABC) transporter complex	1/194	4/38360	0.0200772	1
1	GO:0098533	CC	ATPase dependent transmembrane transport complex	1/194	4/38360	0.0200772	1
1	GO:0005584	CC	collagen type I trimer	1/194	4/38360	0.0200772	1
1	GO:0005588	CC	collagen type V trimer	1/194	4/38360	0.0200772	1
1	GO:0035060	CC	brahma complex	1/194	4/38360	0.0200772	1
2	GO:0060076	CC	excitatory synapse	2/194	47/38360	0.0236971	1
2	GO:0016514	CC	SWI/SNF complex	2/194	48/38360	0.0246464	1
1	GO:0097524	CC	sperm plasma membrane	1/194	5/38360	0.0250336	1
15	GO:0120025	CC	plasma membrane bounded cell projection	15/194	1643/38360	0.029829	1
1	GO:0038039	CC	G protein-coupled receptor heterodimeric complex	1/194	6/38360	0.029965	1
1	GO:0030478	CC	actin cap	1/194	6/38360	0.029965	1
2	GO:0034364	CC	high-density lipoprotein particle	2/194	54/38360	0.0306582	1
17	GO:0098796	CC	membrane protein complex	17/194	1956/38360	0.0310029	1
2	GO:0051233	CC	spindle midzone	2/194	55/38360	0.0317111	1
4	GO:0062023	CC	collagen-containing extracellular matrix	4/194	237/38360	0.0327715	1
2	GO:0044420	CC	extracellular matrix component	2/194	57/38360	0.0338593	1
24	GO:0043230	CC	extracellular organelle	24/194	3106/38360	0.0343117	1
4	GO:0016323	CC	basolateral plasma membrane	4/194	241/38360	0.0345241	1
1	GO:0005826	CC	actomyosin contractile ring	1/194	7/38360	0.0348715	1
1	GO:0071547	CC	piP-body	1/194	7/38360	0.0348715	1
15	GO:0042995	CC	cell projection	15/194	1716/38360	0.0354468	1
2	GO:0032040	CC	small-subunit processome	2/194	59/38360	0.0360627	1
14	GO:0005615	CC	extracellular space	14/194	1577/38360	0.0426365	1
1	GO:0005851	CC	eukaryotic translation initiation factor 2B complex	1/194	9/38360	0.0446107	1
12	GO:0005783	CC	endoplasmic reticulum	12/194	1322/38360	0.045903	1
1	GO:0097539	CC	ciliary transition fiber	1/194	10/38360	0.0494436	1
1	GO:0044352	CC	pinosome	1/194	10/38360	0.0494436	1
1	GO:0044354	CC	macropinosome	1/194	10/38360	0.0494436	1
1	GO:0019008	CC	molybdopterin synthase complex	1/194	10/38360	0.0494436	1
57	GO:0032991	CC	protein-containing complex	57/194	8924/38360	0.0497047	1
2	GO:0034338	MF	short-chain carboxylesterase activity	2/194	4/38360	0.000151657	1
4	GO:0031369	MF	translation initiation factor binding	4/194	59/38360	0.000232225	1
4	GO:0005227	MF	calcium activated cation channel activity	4/194	60/38360	0.000247835	1
3	GO:0003997	MF	acyl-CoA oxidase activity	3/194	25/38360	0.000269851	1
3	GO:0016634	MF	oxidoreductase activity, acting on the CH-CH group of donors, oxygen as acceptor	3/194	30/38360	0.000467565	1
3	GO:0015269	MF	calcium-activated potassium channel activity	3/194	31/38360	0.00051574	1
3	GO:0017081	MF	chloride channel regulator activity	3/194	32/38360	0.000566981	1
3	GO:0051393	MF	alpha-actinin binding	3/194	33/38360	0.000621366	1
2	GO:0051371	MF	muscle alpha-actinin binding	2/194	10/38360	0.00111488	1
5	GO:1990782	MF	protein tyrosine kinase binding	5/194	154/38360	0.00115567	1
22	GO:0022857	MF	transmembrane transporter activity	22/194	2161/38360	0.0016123	1
3	GO:0042805	MF	actinin binding	3/194	50/38360	0.0020958	1
2	GO:0004115	MF	3',5'-cyclic-AMP phosphodiesterase activity	2/194	14/38360	0.00222471	1
2	GO:0047372	MF	acylglycerol lipase activity	2/194	14/38360	0.00222471	1
2	GO:0031698	MF	beta-2 adrenergic receptor binding	2/194	15/38360	0.00255845	1
24	GO:0005215	MF	transporter activity	24/194	2480/38360	0.00288436	1
5	GO:0005267	MF	potassium channel activity	5/194	200/38360	0.00359969	1
3	GO:0120013	MF	lipid transfer activity	3/194	61/38360	0.00369505	1
3	GO:0004114	MF	3',5'-cyclic-nucleotide phosphodiesterase activity	3/194	68/38360	0.00501423	1
4	GO:0030971	MF	receptor tyrosine kinase binding	4/194	135/38360	0.00501437	1
1	GO:0033791	MF	3alpha,7alpha,12alpha-trihydroxy-5beta-cholestanoyl-CoA 24-hydroxylase activity	1/194	1/38360	0.00505735	1
1	GO:0004304	MF	estrone sulfotransferase activity	1/194	1/38360	0.00505735	1
1	GO:0047941	MF	glucuronolactone reductase activity	1/194	1/38360	0.00505735	1
3	GO:0004112	MF	cyclic-nucleotide phosphodiesterase activity	3/194	71/38360	0.00565566	1
2	GO:0050780	MF	dopamine receptor binding	2/194	23/38360	0.00600304	1
4	GO:0016627	MF	oxidoreductase activity, acting on the CH-CH group of donors	4/194	148/38360	0.00691371	1
2	GO:0047617	MF	acyl-CoA hydrolase activity	2/194	26/38360	0.00763515	1
5	GO:0015085	MF	calcium ion transmembrane transporter activity	5/194	240/38360	0.00769161	1
5	GO:0015079	MF	potassium ion transmembrane transporter activity	5/194	250/38360	0.00907805	1
10	GO:0046873	MF	metal ion transmembrane transporter activity	10/194	820/38360	0.00927044	1
2	GO:0016289	MF	CoA hydrolase activity	2/194	30/38360	0.010085	1
1	GO:0047939	MF	L-glucuronate reductase activity	1/194	2/38360	0.0100893	1
8	GO:0005261	MF	cation channel activity	8/194	586/38360	0.0103063	1
8	GO:0022839	MF	ion gated channel activity	8/194	588/38360	0.0105041	1
2	GO:0008131	MF	primary amine oxidase activity	2/194	31/38360	0.010745	1
8	GO:0022836	MF	gated channel activity	8/194	598/38360	0.0115355	1
4	GO:0008013	MF	beta-catenin binding	4/194	172/38360	0.0115583	1
4	GO:0002020	MF	protease binding	4/194	172/38360	0.0115583	1
2	GO:0120015	MF	sterol transfer activity	2/194	33/38360	0.0121204	1
2	GO:0120020	MF	cholesterol transfer activity	2/194	33/38360	0.0121204	1
3	GO:0071949	MF	FAD binding	3/194	97/38360	0.0132619	1
10	GO:0015267	MF	channel activity	10/194	868/38360	0.0133774	1
10	GO:0022803	MF	passive transmembrane transporter activity	10/194	868/38360	0.0133774	1
2	GO:0031690	MF	adrenergic receptor binding	2/194	35/38360	0.0135686	1
4	GO:0005262	MF	calcium channel activity	4/194	186/38360	0.0150146	1
1	GO:0030226	MF	apolipoprotein receptor activity	1/194	3/38360	0.0150958	1
1	GO:0090556	MF	phosphatidylserine floppase activity	1/194	3/38360	0.0150958	1
1	GO:0070052	MF	collagen V binding	1/194	3/38360	0.0150958	1
1	GO:0034188	MF	apolipoprotein A-I receptor activity	1/194	3/38360	0.0150958	1
1	GO:0005090	MF	Sar guanyl-nucleotide exchange factor activity	1/194	3/38360	0.0150958	1
1	GO:0050294	MF	steroid sulfotransferase activity	1/194	3/38360	0.0150958	1
1	GO:0016422	MF	mRNA (2'-O-methyladenosine-N6-)-methyltransferase activity	1/194	3/38360	0.0150958	1
2	GO:0015248	MF	sterol transporter activity	2/194	40/38360	0.0174967	1
1	GO:0030366	MF	molybdopterin synthase activity	1/194	4/38360	0.0200772	1
1	GO:0005350	MF	pyrimidine nucleobase transmembrane transporter activity	1/194	4/38360	0.0200772	1
1	GO:0120016	MF	sphingolipid transfer activity	1/194	4/38360	0.0200772	1
1	GO:0120017	MF	ceramide transfer activity	1/194	4/38360	0.0200772	1
1	GO:0004373	MF	glycogen (starch) synthase activity	1/194	4/38360	0.0200772	1
1	GO:0098770	MF	FBXO family protein binding	1/194	4/38360	0.0200772	1
1	GO:0008597	MF	calcium-dependent protein serine/threonine phosphatase regulator activity	1/194	4/38360	0.0200772	1
1	GO:0004035	MF	alkaline phosphatase activity	1/194	4/38360	0.0200772	1
1	GO:0003847	MF	1-alkyl-2-acetylglycerophosphocholine esterase activity	1/194	4/38360	0.0200772	1
1	GO:0045159	MF	myosin II binding	1/194	4/38360	0.0200772	1
1	GO:0008488	MF	gamma-glutamyl carboxylase activity	1/194	4/38360	0.0200772	1
1	GO:0019782	MF	ISG15 activating enzyme activity	1/194	4/38360	0.0200772	1
2	GO:0005251	MF	delayed rectifier potassium channel activity	2/194	46/38360	0.0227633	1
9	GO:0005216	MF	ion channel activity	9/194	813/38360	0.0231934	1
1	GO:0031714	MF	C5a anaphylatoxin chemotactic receptor binding	1/194	5/38360	0.0250336	1
1	GO:0047499	MF	calcium-independent phospholipase A2 activity	1/194	5/38360	0.0250336	1
1	GO:0015205	MF	nucleobase transmembrane transporter activity	1/194	5/38360	0.0250336	1
1	GO:0004065	MF	arylsulfatase activity	1/194	5/38360	0.0250336	1
1	GO:0031433	MF	telethonin binding	1/194	5/38360	0.0250336	1
1	GO:0090554	MF	phosphatidylcholine floppase activity	1/194	5/38360	0.0250336	1
1	GO:0005345	MF	purine nucleobase transmembrane transporter activity	1/194	5/38360	0.0250336	1
1	GO:0031715	MF	C5L2 anaphylatoxin chemotactic receptor binding	1/194	5/38360	0.0250336	1
1	GO:0016155	MF	formyltetrahydrofolate dehydrogenase activity	1/194	5/38360	0.0250336	1
3	GO:0030295	MF	protein kinase activator activity	3/194	124/38360	0.0252807	1
2	GO:0016641	MF	oxidoreductase activity, acting on the CH-NH2 group of donors, oxygen as acceptor	2/194	49/38360	0.025611	1
2	GO:0043539	MF	protein serine/threonine kinase activator activity	2/194	50/38360	0.0265908	1
4	GO:0050660	MF	flavin adenine dinucleotide binding	4/194	224/38360	0.0274437	1
2	GO:0030515	MF	snoRNA binding	2/194	51/38360	0.0275856	1
3	GO:0019209	MF	kinase activator activity	3/194	131/38360	0.0290989	1
1	GO:0030492	MF	hemoglobin binding	1/194	6/38360	0.029965	1
1	GO:0140328	MF	floppase activity	1/194	6/38360	0.029965	1
1	GO:1904047	MF	S-adenosyl-L-methionine binding	1/194	6/38360	0.029965	1
1	GO:0099122	MF	RNA polymerase II C-terminal domain binding	1/194	6/38360	0.029965	1
15	GO:0015075	MF	ion transmembrane transporter activity	15/194	1678/38360	0.032173	1
2	GO:0048038	MF	quinone binding	2/194	57/38360	0.0338593	1
2	GO:0016638	MF	oxidoreductase activity, acting on the CH-NH2 group of donors	2/194	57/38360	0.0338593	1
1	GO:0016286	MF	small conductance calcium-activated potassium channel activity	1/194	7/38360	0.0348715	1
1	GO:0005220	MF	inositol 1,4,5-trisphosphate-sensitive calcium-release channel activity	1/194	7/38360	0.0348715	1
1	GO:0034186	MF	apolipoprotein A-I binding	1/194	7/38360	0.0348715	1
1	GO:0004965	MF	G protein-coupled GABA receptor activity	1/194	8/38360	0.0397534	1
1	GO:0038062	MF	protein tyrosine kinase collagen receptor activity	1/194	8/38360	0.0397534	1
2	GO:0005160	MF	transforming growth factor beta receptor binding	2/194	65/38360	0.0429906	1
1	GO:0042134	MF	rRNA primary transcript binding	1/194	9/38360	0.0446107	1
1	GO:0046624	MF	sphingolipid transporter activity	1/194	9/38360	0.0446107	1
14	GO:0015318	MF	inorganic molecular entity transmembrane transporter activity	14/194	1607/38360	0.0455239	1
4	GO:0019902	MF	phosphatase binding	4/194	265/38360	0.0461674	1
2	GO:0016790	MF	thiolester hydrolase activity	2/194	69/38360	0.0478613	1
1	GO:0004366	MF	glycerol-3-phosphate O-acyltransferase activity	1/194	10/38360	0.0494436	1

## Sheet: KEGG cluster1
Number	Pathway id	Description	Ratio_in_study	Ratio_in_pop	pvalue	padjust	First Category	Second Category
69	map00830	Retinol metabolism	69/1751	251/31901	1.22054e-29	3.91794e-27	Metabolism	Metabolism of cofactors and vitamins
72	map05204	Chemical carcinogenesis	72/1751	285/31901	2.36938e-28	3.80286e-26	Human Diseases	Cancers: Overview
66	map00140	Steroid hormone biosynthesis	66/1751	263/31901	6.44012e-26	6.89093e-24	Metabolism	Lipid metabolism
46	map00982	Drug metabolism - cytochrome P450	46/1751	194/31901	1.93904e-17	1.55608e-15	Metabolism	Xenobiotics biodegradation and metabolism
31	map00591	Linoleic acid metabolism	31/1751	100/31901	1.06743e-15	6.85288e-14	Metabolism	Lipid metabolism
42	map00980	Metabolism of xenobiotics by cytochrome P450	42/1751	202/31901	6.31783e-14	3.38004e-12	Metabolism	Xenobiotics biodegradation and metabolism
47	map04512	ECM-receptor interaction	47/1751	250/31901	1.09513e-13	5.02194e-12	Environmental Information Processing	Signaling molecules and interaction
45	map04640	Hematopoietic cell lineage	45/1751	253/31901	2.72651e-12	1.09401e-10	Organismal Systems	Immune system
35	map00590	Arachidonic acid metabolism	35/1751	223/31901	2.05523e-08	7.33031e-07	Metabolism	Lipid metabolism
24	map00040	Pentose and glucuronate interconversions	24/1751	120/31901	3.16016e-08	1.01441e-06	Metabolism	Carbohydrate metabolism
37	map05145	Toxoplasmosis	37/1751	275/31901	4.6842e-07	1.36693e-05	Human Diseases	Infectious diseases: Parasitic
95	map04151	PI3K-Akt signaling pathway	95/1751	1033/31901	6.26289e-07	1.67532e-05	Environmental Information Processing	Signal transduction
36	map04610	Complement and coagulation cascades	36/1751	275/31901	1.28648e-06	3.17661e-05	Organismal Systems	Immune system
22	map00380	Tryptophan metabolism	22/1751	132/31901	3.0153e-06	6.91364e-05	Metabolism	Amino acid metabolism
33	map00983	Drug metabolism - other enzymes	33/1751	252/31901	3.47137e-06	6.96443e-05	Metabolism	Xenobiotics biodegradation and metabolism
23	map00860	Porphyrin and chlorophyll metabolism	23/1751	143/31901	3.39386e-06	7.26286e-05	Metabolism	Metabolism of cofactors and vitamins
19	map00053	Ascorbate and aldarate metabolism	19/1751	108/31901	6.20898e-06	0.00011724	Metabolism	Carbohydrate metabolism
33	map04064	NF-kappa B signaling pathway	33/1751	264/31901	9.44089e-06	0.000168363	Environmental Information Processing	Signal transduction
38	map04152	AMPK signaling pathway	38/1751	340/31901	2.77881e-05	0.000405454	Environmental Information Processing	Signal transduction
30	map05323	Rheumatoid arthritis	30/1751	242/31901	2.75866e-05	0.000421682	Human Diseases	Immune diseases
31	map05222	Small cell lung cancer	31/1751	253/31901	2.57198e-05	0.00043453	Human Diseases	Cancers: Specific types
22	map04672	Intestinal immune network for IgA production	22/1751	151/31901	2.73546e-05	0.000439041	Organismal Systems	Immune system
25	map05140	Leishmaniasis	25/1751	187/31901	3.5744e-05	0.000478076	Human Diseases	Infectious diseases: Parasitic
29	map04658	Th1 and Th2 cell differentiation	29/1751	234/31901	3.74235e-05	0.000480518	Organismal Systems	Immune system
29	map03320	PPAR signaling pathway	29/1751	233/31901	3.4568e-05	0.000482449	Organismal Systems	Endocrine system
10	map00061	Fatty acid biosynthesis	10/1751	40/31901	4.50387e-05	0.000556054	Metabolism	Lipid metabolism
16	map00790	Folate biosynthesis	16/1751	95/31901	5.69164e-05	0.000676673	Metabolism	Metabolism of cofactors and vitamins
25	map04920	Adipocytokine signaling pathway	25/1751	195/31901	7.18314e-05	0.000823496	Organismal Systems	Endocrine system
31	map04659	Th17 cell differentiation	31/1751	269/31901	8.29824e-05	0.000918529	Organismal Systems	Immune system
29	map04612	Antigen processing and presentation	29/1751	251/31901	0.000132249	0.00141506	Organismal Systems	Immune system
24	map05330	Allograft rejection	24/1751	194/31901	0.000172933	0.00179069	Human Diseases	Immune diseases
26	map05150	Staphylococcus aureus infection	26/1751	219/31901	0.000185988	0.00186569	Human Diseases	Infectious diseases: Bacterial
46	map05152	Tuberculosis	46/1751	482/31901	0.000207038	0.00195468	Human Diseases	Infectious diseases: Bacterial
13	map01040	Biosynthesis of unsaturated fatty acids	13/1751	75/31901	0.000204794	0.00199209	Metabolism	Lipid metabolism
33	map05146	Amoebiasis	33/1751	312/31901	0.000255392	0.00234231	Human Diseases	Infectious diseases: Parasitic
21	map05321	Inflammatory bowel disease (IBD)	21/1751	166/31901	0.00031534	0.00281178	Human Diseases	Immune diseases
25	map05320	Autoimmune thyroid disease	25/1751	215/31901	0.000336877	0.00292263	Human Diseases	Immune diseases
11	map00120	Primary bile acid biosynthesis	11/1751	60/31901	0.00037559	0.0030914	Metabolism	Lipid metabolism
35	map04726	Serotonergic synapse	35/1751	345/31901	0.000372823	0.00314938	Organismal Systems	Nervous system
16	map05310	Asthma	16/1751	114/31901	0.000499367	0.00390968	Human Diseases	Immune diseases
19	map00071	Fatty acid degradation	19/1751	148/31901	0.000495039	0.00397269	Metabolism	Lipid metabolism
77	map05165	Human papillomavirus infection	77/1751	956/31901	0.000520595	0.00397884	Human Diseases	Infectious diseases: Viral
26	map04146	Peroxisome	26/1751	235/31901	0.000559765	0.00417871	Cellular Processes	Transport and catabolism
17	map04979	Cholesterol metabolism	17/1751	129/31901	0.000708826	0.00517121	Organismal Systems	Digestive system
52	map05169	Epstein-Barr virus infection	52/1751	600/31901	0.000829401	0.00591639	Human Diseases	Infectious diseases: Viral
4	map00290	Valine, leucine and isoleucine biosynthesis	4/1751	9/31901	0.000911961	0.0063639	Metabolism	Amino acid metabolism
21	map02010	ABC transporters	21/1751	182/31901	0.00106861	0.00729839	Environmental Information Processing	Membrane transport
11	map00062	Fatty acid elongation	11/1751	68/31901	0.00112482	0.00752221	Metabolism	Lipid metabolism
103	map05200	Pathways in cancer	103/1751	1398/31901	0.00147585	0.00966832	Human Diseases	Cancers: Overview
17	map00260	Glycine, serine and threonine metabolism	17/1751	138/31901	0.00151345	0.00971637	Metabolism	Amino acid metabolism
31	map05322	Systemic lupus erythematosus	31/1751	320/31901	0.00164147	0.0103316	Human Diseases	Immune diseases
14	map00350	Tyrosine metabolism	14/1751	106/31901	0.00197717	0.0122052	Metabolism	Amino acid metabolism
16	map00480	Glutathione metabolism	16/1751	131/31901	0.00224221	0.0133287	Metabolism	Metabolism of other amino acids
15	map01523	Antifolate resistance	15/1751	119/31901	0.00222401	0.0134699	Human Diseases	Drug resistance: Antineoplastic
35	map04630	Jak-STAT signaling pathway	35/1751	384/31901	0.00242556	0.0141564	Environmental Information Processing	Signal transduction
17	map05332	Graft-versus-host disease	17/1751	145/31901	0.00258057	0.0147922	Human Diseases	Immune diseases
44	map04060	Cytokine-cytokine receptor interaction	44/1751	517/31901	0.00280165	0.0157777	Environmental Information Processing	Signaling molecules and interaction
17	map04913	Ovarian steroidogenesis	17/1751	149/31901	0.00343148	0.0189915	Organismal Systems	Endocrine system
39	map04514	Cell adhesion molecules (CAMs)	39/1751	459/31901	0.00481482	0.0261959	Environmental Information Processing	Signaling molecules and interaction
8	map00900	Terpenoid backbone biosynthesis	8/1751	50/31901	0.00554513	0.0296665	Metabolism	Metabolism of terpenoids and polyketides
12	map00630	Glyoxylate and dicarboxylate metabolism	12/1751	95/31901	0.00577861	0.0304087	Metabolism	Carbohydrate metabolism
4	map00232	Caffeine metabolism	4/1751	15/31901	0.00758109	0.0392505	Metabolism	Biosynthesis of other secondary metabolites
28	map04974	Protein digestion and absorption	28/1751	317/31901	0.00931771	0.0474759	Organismal Systems	Digestive system
23	map04933	AGE-RAGE signaling pathway in diabetic complications	23/1751	249/31901	0.0105399	0.0528642	Human Diseases	Endocrine and metabolic diseases
10	map00650	Butanoate metabolism	10/1751	81/31901	0.0130666	0.0645287	Metabolism	Carbohydrate metabolism
10	map00020	Citrate cycle (TCA cycle)	10/1751	83/31901	0.0153444	0.0746296	Metabolism	Carbohydrate metabolism
7	map00340	Histidine metabolism	7/1751	49/31901	0.0168847	0.0797057	Metabolism	Amino acid metabolism
16	map04212	Longevity regulating pathway - worm	16/1751	162/31901	0.0167694	0.0803429	Organismal Systems	Aging
18	map04213	Longevity regulating pathway - multiple species	18/1751	190/31901	0.0173039	0.0805009	Organismal Systems	Aging
17	map04940	Type I diabetes mellitus	17/1751	177/31901	0.0179885	0.0824901	Human Diseases	Endocrine and metabolic diseases
13	map00270	Cysteine and methionine metabolism	13/1751	124/31901	0.0188011	0.0850023	Metabolism	Amino acid metabolism
3	map00524	Neomycin, kanamycin and gentamicin biosynthesis	3/1751	11/31901	0.0195397	0.0871144	Metabolism	Biosynthesis of other secondary metabolites
11	map00620	Pyruvate metabolism	11/1751	99/31901	0.0198792	0.0874139	Metabolism	Carbohydrate metabolism
57	map04010	MAPK signaling pathway	57/1751	786/31901	0.0201674	0.0874828	Environmental Information Processing	Signal transduction
8	map00220	Arginine biosynthesis	8/1751	63/31901	0.0214449	0.091784	Metabolism	Amino acid metabolism
46	map05166	Human T-cell leukemia virus 1 infection	46/1751	620/31901	0.0242373	0.102371	Human Diseases	Infectious diseases: Viral
31	map04910	Insulin signaling pathway	31/1751	390/31901	0.0255827	0.10665	Organismal Systems	Endocrine system
13	map00330	Arginine and proline metabolism	13/1751	130/31901	0.0266113	0.109516	Metabolism	Amino acid metabolism
20	map04662	B cell receptor signaling pathway	20/1751	229/31901	0.0277403	0.112717	Organismal Systems	Immune system
25	map04750	Inflammatory mediator regulation of TRP channels	25/1751	304/31901	0.0293649	0.116372	Organismal Systems	Sensory system
10	map04710	Circadian rhythm	10/1751	92/31901	0.0293569	0.117794	Organismal Systems	Environmental adaptation
21	map04976	Bile secretion	21/1751	247/31901	0.0317219	0.12418	Organismal Systems	Digestive system
21	map04668	TNF signaling pathway	21/1751	248/31901	0.0329345	0.127373	Environmental Information Processing	Signal transduction
10	map00600	Sphingolipid metabolism	10/1751	95/31901	0.0355779	0.135958	Metabolism	Lipid metabolism
24	map05142	Chagas disease (American trypanosomiasis)	24/1751	296/31901	0.037131	0.140224	Human Diseases	Infectious diseases: Parasitic
10	map05020	Prion diseases	10/1751	96/31901	0.0378407	0.141243	Human Diseases	Neurodegenerative diseases
4	map00430	Taurine and hypotaurine metabolism	4/1751	24/31901	0.0399272	0.145644	Metabolism	Metabolism of other amino acids
21	map05215	Prostate cancer	21/1751	253/31901	0.0395214	0.14582	Human Diseases	Cancers: Specific types
17	map04917	Prolactin signaling pathway	17/1751	195/31901	0.0405972	0.146424	Organismal Systems	Endocrine system
11	map04975	Fat digestion and absorption	11/1751	116/31901	0.0540926	0.19293	Organismal Systems	Digestive system
15	map05134	Legionellosis	15/1751	176/31901	0.0609654	0.215054	Human Diseases	Infectious diseases: Bacterial
14	map05144	Malaria	14/1751	162/31901	0.0625314	0.215834	Human Diseases	Infectious diseases: Parasitic
9	map00250	Alanine, aspartate and glutamate metabolism	9/1751	91/31901	0.0619893	0.216289	Metabolism	Amino acid metabolism
13	map00280	Valine, leucine and isoleucine degradation	13/1751	149/31901	0.0666845	0.220678	Metabolism	Amino acid metabolism
5	map00730	Thiamine metabolism	5/1751	40/31901	0.0663732	0.221935	Metabolism	Metabolism of cofactors and vitamins
32	map04218	Cellular senescence	32/1751	440/31901	0.0651376	0.222438	Cellular Processes	Cell growth and death
18	map05220	Chronic myeloid leukemia	18/1751	223/31901	0.0663228	0.224101	Human Diseases	Cancers: Specific types
7	map00052	Galactose metabolism	7/1751	67/31901	0.0739251	0.242142	Metabolism	Carbohydrate metabolism
5	map00910	Nitrogen metabolism	5/1751	42/31901	0.0785772	0.254781	Metabolism	Energy metabolism
22	map04068	FoxO signaling pathway	22/1751	291/31901	0.0811414	0.257885	Environmental Information Processing	Signal transduction
36	map05202	Transcriptional misregulation in cancer	36/1751	514/31901	0.0810079	0.260035	Human Diseases	Cancers: Overview
26	map04650	Natural killer cell mediated cytotoxicity	26/1751	360/31901	0.0943822	0.297026	Organismal Systems	Immune system
14	map00010	Glycolysis / Gluconeogenesis	14/1751	174/31901	0.0982959	0.29767	Metabolism	Carbohydrate metabolism
17	map01524	Platinum drug resistance	17/1751	219/31901	0.0955297	0.297719	Human Diseases	Drug resistance: Antineoplastic
22	map04110	Cell cycle	22/1751	298/31901	0.0980499	0.299753	Cellular Processes	Cell growth and death
28	map05224	Breast cancer	28/1751	395/31901	0.101002	0.3002	Human Diseases	Cancers: Specific types
15	map04657	IL-17 signaling pathway	15/1751	189/31901	0.0976146	0.301291	Organismal Systems	Immune system
15	map05340	Primary immunodeficiency	15/1751	190/31901	0.1009	0.302701	Human Diseases	Immune diseases
3	map00920	Sulfur metabolism	3/1751	21/31901	0.105192	0.309786	Metabolism	Energy metabolism
5	map00770	Pantothenate and CoA biosynthesis	5/1751	46/31901	0.106295	0.310188	Metabolism	Metabolism of cofactors and vitamins
28	map05162	Measles	28/1751	399/31901	0.110317	0.316175	Human Diseases	Infectious diseases: Viral
12	map05217	Basal cell carcinoma	12/1751	147/31901	0.110282	0.318922	Human Diseases	Cancers: Specific types
26	map05161	Hepatitis B	26/1751	369/31901	0.116192	0.330068	Human Diseases	Infectious diseases: Viral
2	map00750	Vitamin B6 metabolism	2/1751	11/31901	0.119231	0.335728	Metabolism	Metabolism of cofactors and vitamins
30	map05206	MicroRNAs in cancer	30/1751	436/31901	0.121068	0.337938	Human Diseases	Cancers: Overview
20	map04660	T cell receptor signaling pathway	20/1751	275/31901	0.122812	0.339851	Organismal Systems	Immune system
20	map01522	Endocrine resistance	20/1751	276/31901	0.125964	0.345593	Human Diseases	Drug resistance: Antineoplastic
8	map00051	Fructose and mannose metabolism	8/1751	92/31901	0.13238	0.360119	Metabolism	Carbohydrate metabolism
10	map00520	Amino sugar and nucleotide sugar metabolism	10/1751	123/31901	0.138766	0.371199	Metabolism	Carbohydrate metabolism
2	map00471	D-Glutamine and D-glutamate metabolism	2/1751	12/31901	0.138075	0.372455	Metabolism	Metabolism of other amino acids
18	map04211	Longevity regulating pathway	18/1751	249/31901	0.14281	0.375753	Organismal Systems	Aging
3	map00072	Synthesis and degradation of ketone bodies	3/1751	24/31901	0.142207	0.377259	Metabolism	Lipid metabolism
16	map04620	Toll-like receptor signaling pathway	16/1751	220/31901	0.154196	0.402414	Organismal Systems	Immune system
14	map05221	Acute myeloid leukemia	14/1751	192/31901	0.171327	0.443517	Human Diseases	Cancers: Specific types
9	map04930	Type II diabetes mellitus	9/1751	115/31901	0.180765	0.464204	Human Diseases	Endocrine and metabolic diseases
35	map04020	Calcium signaling pathway	35/1751	544/31901	0.187323	0.477227	Environmental Information Processing	Signal transduction
23	map04550	Signaling pathways regulating pluripotency of stem cells	23/1751	344/31901	0.191873	0.484971	Cellular Processes	Cellular community - eukaryotes
6	map00500	Starch and sucrose metabolism	6/1751	72/31901	0.202544	0.507942	Metabolism	Carbohydrate metabolism
34	map05168	Herpes simplex infection	34/1751	533/31901	0.205055	0.510254	Human Diseases	Infectious diseases: Viral
5	map00592	alpha-Linolenic acid metabolism	5/1751	58/31901	0.212121	0.515841	Metabolism	Lipid metabolism
10	map05143	African trypanosomiasis	10/1751	136/31901	0.21418	0.51693	Human Diseases	Infectious diseases: Parasitic
3	map03450	Non-homologous end-joining	3/1751	29/31901	0.211361	0.517916	Genetic Information Processing	Replication and repair
6	map00360	Phenylalanine metabolism	6/1751	73/31901	0.21126	0.52165	Metabolism	Amino acid metabolism
8	map00410	beta-Alanine metabolism	8/1751	105/31901	0.219151	0.524982	Metabolism	Metabolism of other amino acids
10	map05014	Amyotrophic lateral sclerosis (ALS)	10/1751	138/31901	0.227056	0.539888	Human Diseases	Neurodegenerative diseases
12	map00561	Glycerolipid metabolism	12/1751	171/31901	0.230626	0.544345	Metabolism	Lipid metabolism
5	map00534	Glycosaminoglycan biosynthesis - heparan sulfate / heparin	5/1751	61/31901	0.242622	0.560299	Metabolism	Glycan biosynthesis and metabolism
9	map04624	Toll and Imd signaling pathway	9/1751	124/31901	0.241348	0.561395	Organismal Systems	Immune system
3	map00130	Ubiquinone and other terpenoid-quinone biosynthesis	3/1751	31/31901	0.240799	0.564209	Metabolism	Metabolism of cofactors and vitamins
11	map05120	Epithelial cell signaling in Helicobacter pylori infection	11/1751	158/31901	0.251208	0.575985	Human Diseases	Infectious diseases: Bacterial
20	map04931	Insulin resistance	20/1751	309/31901	0.254897	0.580297	Human Diseases	Endocrine and metabolic diseases
8	map04623	Cytosolic DNA-sensing pathway	8/1751	110/31901	0.257131	0.581261	Organismal Systems	Immune system
21	map04928	Parathyroid hormone synthesis, secretion and action	21/1751	327/31901	0.259637	0.582823	Organismal Systems	Endocrine system
12	map05133	Pertussis	12/1751	177/31901	0.266853	0.594859	Human Diseases	Infectious diseases: Bacterial
33	map05203	Viral carcinogenesis	33/1751	536/31901	0.27196	0.602063	Human Diseases	Cancers: Overview
14	map05212	Pancreatic cancer	14/1751	212/31901	0.276238	0.607346	Human Diseases	Cancers: Specific types
19	map04066	HIF-1 signaling pathway	19/1751	297/31901	0.278248	0.607602	Environmental Information Processing	Signal transduction
1	map00261	Monobactam biosynthesis	1/1751	6/31901	0.287334	0.623203	Metabolism	Biosynthesis of other secondary metabolites
19	map04380	Osteoclast differentiation	19/1751	300/31901	0.292904	0.631022	Organismal Systems	Development
19	map04071	Sphingolipid signaling pathway	19/1751	305/31901	0.317862	0.675721	Environmental Information Processing	Signal transduction
3	map00603	Glycosphingolipid biosynthesis - globo and isoglobo series	3/1751	36/31901	0.316553	0.677424	Metabolism	Glycan biosynthesis and metabolism
12	map05230	Central carbon metabolism in cancer	12/1751	191/31901	0.357371	0.744909	Human Diseases	Cancers: Overview
6	map03440	Homologous recombination	6/1751	88/31901	0.353318	0.746153	Genetic Information Processing	Replication and repair
4	map04964	Proximal tubule bicarbonate reclamation	4/1751	55/31901	0.357051	0.749106	Organismal Systems	Excretory system
9	map04340	Hedgehog signaling pathway	9/1751	141/31901	0.369937	0.766128	Environmental Information Processing	Signal transduction
23	map04150	mTOR signaling pathway	23/1751	386/31901	0.372666	0.766832	Environmental Information Processing	Signal transduction
4	map04977	Vitamin digestion and absorption	4/1751	57/31901	0.382346	0.771906	Organismal Systems	Digestive system
25	map05226	Gastric cancer	25/1751	423/31901	0.380523	0.773088	Human Diseases	Cancers: Specific types
11	map04115	p53 signaling pathway	11/1751	178/31901	0.387273	0.776967	Cellular Processes	Cell growth and death
22	map04621	NOD-like receptor signaling pathway	22/1751	370/31901	0.380502	0.777969	Organismal Systems	Immune system
17	map04922	Glucagon signaling pathway	17/1751	284/31901	0.391865	0.781297	Organismal Systems	Endocrine system
6	map00640	Propanoate metabolism	6/1751	93/31901	0.402885	0.79831	Metabolism	Carbohydrate metabolism
22	map04915	Estrogen signaling pathway	22/1751	378/31901	0.419651	0.821389	Organismal Systems	Endocrine system
7	map05219	Bladder cancer	7/1751	112/31901	0.41804	0.823257	Human Diseases	Cancers: Specific types
28	map05167	Kaposi sarcoma-associated herpesvirus infection	28/1751	486/31901	0.423302	0.823515	Human Diseases	Infectious diseases: Viral
21	map04310	Wnt signaling pathway	21/1751	363/31901	0.43392	0.839087	Environmental Information Processing	Signal transduction
13	map05218	Melanoma	13/1751	221/31901	0.439369	0.844535	Human Diseases	Cancers: Specific types
18	map04666	Fc gamma R-mediated phagocytosis	18/1751	314/31901	0.459302	0.877594	Organismal Systems	Immune system
7	map05216	Thyroid cancer	7/1751	117/31901	0.463134	0.87968	Human Diseases	Cancers: Specific types
10	map04370	VEGF signaling pathway	10/1751	172/31901	0.472222	0.886452	Environmental Information Processing	Signal transduction
5	map04320	Dorso-ventral axis formation	5/1751	82/31901	0.470845	0.889067	Organismal Systems	Development
12	map04664	Fc epsilon RI signaling pathway	12/1751	210/31901	0.485276	0.895251	Organismal Systems	Immune system
3	map00450	Selenocompound metabolism	3/1751	47/31901	0.480701	0.897122	Metabolism	Metabolism of other amino acids
14	map04625	C-type lectin receptor signaling pathway	14/1751	246/31901	0.483767	0.897626	Organismal Systems	Immune system
2	map00604	Glycosphingolipid biosynthesis - ganglio series	2/1751	30/31901	0.49589	0.909604	Metabolism	Glycan biosynthesis and metabolism
7	map04330	Notch signaling pathway	7/1751	123/31901	0.516093	0.935964	Environmental Information Processing	Signal transduction
28	map04360	Axon guidance	28/1751	507/31901	0.514462	0.938308	Organismal Systems	Development
11	map05214	Glioma	11/1751	199/31901	0.534344	0.96362	Human Diseases	Cancers: Specific types
34	map05163	Human cytomegalovirus infection	34/1751	624/31901	0.543064	0.968463	Human Diseases	Infectious diseases: Viral
7	map05030	Cocaine addiction	7/1751	126/31901	0.541866	0.971726	Human Diseases	Substance dependence
29	map04080	Neuroactive ligand-receptor interaction	29/1751	539/31901	0.571604	0.997201	Environmental Information Processing	Signaling molecules and interaction
50	map04510	Focal adhesion	50/1751	926/31901	0.569237	0.998498	Cellular Processes	Cellular community - eukaryotes
3	map03010	Ribosome	3/1751	677/31901	1	1	Genetic Information Processing	Translation
10	map03008	Ribosome biogenesis in eukaryotes	10/1751	185/31901	0.565663	1	Genetic Information Processing	Translation
35	map04014	Ras signaling pathway	35/1751	649/31901	0.568052	1	Environmental Information Processing	Signal transduction
2	map00532	Glycosaminoglycan biosynthesis - chondroitin sulfate / dermatan sulfate	2/1751	35/31901	0.579672	1	Metabolism	Glycan biosynthesis and metabolism
12	map00564	Glycerophospholipid metabolism	12/1751	226/31901	0.58876	1	Metabolism	Lipid metabolism
10	map05223	Non-small cell lung cancer	10/1751	189/31901	0.593047	1	Human Diseases	Cancers: Specific types
7	map04978	Mineral absorption	7/1751	136/31901	0.623163	1	Organismal Systems	Digestive system
42	map05225	Hepatocellular carcinoma	42/1751	798/31901	0.634084	1	Human Diseases	Cancers: Specific types
4	map04614	Renin-angiotensin system	4/1751	79/31901	0.636328	1	Organismal Systems	Endocrine system
10	map04918	Thyroid hormone synthesis	10/1751	197/31901	0.645252	1	Organismal Systems	Endocrine system
3	map04130	SNARE interactions in vesicular transport	3/1751	60/31901	0.646825	1	Genetic Information Processing	Folding, sorting and degradation
1	map04122	Sulfur relay system	1/1751	20/31901	0.676771	1	Genetic Information Processing	Folding, sorting and degradation
4	map00030	Pentose phosphate pathway	4/1751	84/31901	0.683757	1	Metabolism	Carbohydrate metabolism
10	map04350	TGF-beta signaling pathway	10/1751	205/31901	0.693562	1	Environmental Information Processing	Signal transduction
49	map05205	Proteoglycans in cancer	49/1751	952/31901	0.701229	1	Human Diseases	Cancers: Overview
4	map00760	Nicotinate and nicotinamide metabolism	4/1751	86/31901	0.701462	1	Metabolism	Metabolism of cofactors and vitamins
22	map00230	Purine metabolism	22/1751	443/31901	0.716145	1	Metabolism	Nucleotide metabolism
15	map04724	Glutamatergic synapse	15/1751	308/31901	0.719399	1	Organismal Systems	Nervous system
8	map04730	Long-term depression	8/1751	170/31901	0.721235	1	Organismal Systems	Nervous system
2	map00670	One carbon pool by folate	2/1751	46/31901	0.726652	1	Metabolism	Metabolism of cofactors and vitamins
4	map03030	DNA replication	4/1751	89/31901	0.726658	1	Genetic Information Processing	Replication and repair
1	map04711	Circadian rhythm - fly	1/1751	23/31901	0.727159	1	Organismal Systems	Environmental adaptation
1	map00533	Glycosaminoglycan biosynthesis - keratan sulfate	1/1751	23/31901	0.727159	1	Metabolism	Glycan biosynthesis and metabolism
2	map00100	Steroid biosynthesis	2/1751	47/31901	0.737583	1	Metabolism	Lipid metabolism
9	map00310	Lysine degradation	9/1751	194/31901	0.743358	1	Metabolism	Amino acid metabolism
23	map04141	Protein processing in endoplasmic reticulum	23/1751	472/31901	0.751255	1	Genetic Information Processing	Folding, sorting and degradation
15	map04742	Taste transduction	15/1751	316/31901	0.754232	1	Organismal Systems	Sensory system
2	map00563	Glycosylphosphatidylinositol (GPI)-anchor biosynthesis	2/1751	49/31901	0.758327	1	Metabolism	Glycan biosynthesis and metabolism
2	map00514	Other types of O-glycan biosynthesis	2/1751	49/31901	0.758327	1	Metabolism	Glycan biosynthesis and metabolism
15	map05160	Hepatitis C	15/1751	318/31901	0.762476	1	Human Diseases	Infectious diseases: Viral
35	map05418	Fluid shear stress and atherosclerosis	35/1751	709/31901	0.765952	1	Human Diseases	Cardiovascular diseases
2	map04950	Maturity onset diabetes of the young	2/1751	50/31901	0.768156	1	Human Diseases	Endocrine and metabolic diseases
4	map04973	Carbohydrate digestion and absorption	4/1751	95/31901	0.772213	1	Organismal Systems	Digestive system
21	map04072	Phospholipase D signaling pathway	21/1751	441/31901	0.7789	1	Environmental Information Processing	Signal transduction
21	map04022	cGMP-PKG signaling pathway	21/1751	442/31901	0.782223	1	Environmental Information Processing	Signal transduction
12	map04916	Melanogenesis	12/1751	263/31901	0.78348	1	Organismal Systems	Endocrine system
16	map04926	Relaxin signaling pathway	16/1751	344/31901	0.786114	1	Organismal Systems	Endocrine system
40	map04145	Phagosome	40/1751	815/31901	0.790539	1	Cellular Processes	Transport and catabolism
28	map04024	cAMP signaling pathway	28/1751	583/31901	0.793261	1	Environmental Information Processing	Signal transduction
2	map00512	Mucin type O-glycan biosynthesis	2/1751	53/31901	0.795578	1	Metabolism	Glycan biosynthesis and metabolism
2	map03430	Mismatch repair	2/1751	54/31901	0.80406	1	Genetic Information Processing	Replication and repair
1	map00740	Riboflavin metabolism	1/1751	29/31901	0.805604	1	Metabolism	Metabolism of cofactors and vitamins
3	map05033	Nicotine addiction	3/1751	79/31901	0.815539	1	Human Diseases	Substance dependence
10	map04972	Pancreatic secretion	10/1751	230/31901	0.816406	1	Organismal Systems	Digestive system
10	map04970	Salivary secretion	10/1751	230/31901	0.816406	1	Organismal Systems	Digestive system
8	map05211	Renal cell carcinoma	8/1751	191/31901	0.82859	1	Human Diseases	Cancers: Specific types
11	map04912	GnRH signaling pathway	11/1751	254/31901	0.828934	1	Organismal Systems	Endocrine system
5	map04961	Endocrine and other factor-regulated calcium reabsorption	5/1751	129/31901	0.842372	1	Organismal Systems	Excretory system
2	map04966	Collecting duct acid secretion	2/1751	60/31901	0.848657	1	Organismal Systems	Excretory system
17	map04932	Non-alcoholic fatty liver disease (NAFLD)	17/1751	384/31901	0.849843	1	Human Diseases	Endocrine and metabolic diseases
3	map04215	Apoptosis - multiple species	3/1751	85/31901	0.852178	1	Cellular Processes	Cell growth and death
9	map04720	Long-term potentiation	9/1751	219/31901	0.854528	1	Organismal Systems	Nervous system
4	map00565	Ether lipid metabolism	4/1751	110/31901	0.860004	1	Metabolism	Lipid metabolism
6	map04923	Regulation of lipolysis in adipocytes	6/1751	157/31901	0.866893	1	Organismal Systems	Endocrine system
4	map00510	N-Glycan biosynthesis	4/1751	112/31901	0.869195	1	Metabolism	Glycan biosynthesis and metabolism
9	map00240	Pyrimidine metabolism	9/1751	225/31901	0.874526	1	Metabolism	Nucleotide metabolism
11	map03015	mRNA surveillance pathway	11/1751	268/31901	0.874825	1	Genetic Information Processing	Translation
7	map05213	Endometrial cancer	7/1751	182/31901	0.876962	1	Human Diseases	Cancers: Specific types
8	map00562	Inositol phosphate metabolism	8/1751	205/31901	0.880122	1	Metabolism	Carbohydrate metabolism
37	map05164	Influenza A	37/1751	801/31901	0.881571	1	Human Diseases	Infectious diseases: Viral
10	map04914	Progesterone-mediated oocyte maturation	10/1751	249/31901	0.881764	1	Organismal Systems	Endocrine system
20	map05010	Alzheimer disease	20/1751	459/31901	0.882892	1	Human Diseases	Neurodegenerative diseases
13	map04722	Neurotrophin signaling pathway	13/1751	316/31901	0.889418	1	Organismal Systems	Nervous system
10	map01521	EGFR tyrosine kinase inhibitor resistance	10/1751	252/31901	0.890105	1	Human Diseases	Drug resistance: Antineoplastic
17	map04217	Necroptosis	17/1751	402/31901	0.893706	1	Cellular Processes	Cell growth and death
11	map04070	Phosphatidylinositol signaling system	11/1751	275/31901	0.893747	1	Environmental Information Processing	Signal transduction
33	map04144	Endocytosis	33/1751	731/31901	0.897584	1	Cellular Processes	Transport and catabolism
16	map04934	Cushing syndrome	16/1751	383/31901	0.897781	1	Human Diseases	Endocrine and metabolic diseases
1	map00531	Glycosaminoglycan degradation	1/1751	41/31901	0.901337	1	Metabolism	Glycan biosynthesis and metabolism
6	map04622	RIG-I-like receptor signaling pathway	6/1751	168/31901	0.904135	1	Organismal Systems	Immune system
4	map04962	Vasopressin-regulated water reabsorption	4/1751	121/31901	0.904385	1	Organismal Systems	Excretory system
3	map00970	Aminoacyl-tRNA biosynthesis	3/1751	97/31901	0.906823	1	Genetic Information Processing	Translation
9	map05210	Colorectal cancer	9/1751	237/31901	0.907799	1	Human Diseases	Cancers: Specific types
9	map04540	Gap junction	9/1751	240/31901	0.914846	1	Cellular Processes	Cellular community - eukaryotes
8	map04727	GABAergic synapse	8/1751	220/31901	0.920406	1	Organismal Systems	Nervous system
1	map00511	Other glycan degradation	1/1751	45/31901	0.921304	1	Metabolism	Glycan biosynthesis and metabolism
10	map05231	Choline metabolism in cancer	10/1751	267/31901	0.924834	1	Human Diseases	Cancers: Overview
6	map03018	RNA degradation	6/1751	177/31901	0.927564	1	Genetic Information Processing	Folding, sorting and degradation
3	map04341	Hedgehog signaling pathway - fly	3/1751	104/31901	0.929521	1	Environmental Information Processing	Signal transduction
14	map04140	Autophagy - animal	14/1751	364/31901	0.939615	1	Cellular Processes	Transport and catabolism
12	map04114	Oocyte meiosis	12/1751	323/31901	0.944037	1	Cellular Processes	Cell growth and death
8	map04911	Insulin secretion	8/1751	237/31901	0.95143	1	Organismal Systems	Endocrine system
6	map05031	Amphetamine addiction	6/1751	191/31901	0.954039	1	Human Diseases	Substance dependence
25	map05416	Viral myocarditis	25/1751	614/31901	0.955228	1	Human Diseases	Cardiovascular diseases
14	map04728	Dopaminergic synapse	14/1751	380/31901	0.95904	1	Organismal Systems	Nervous system
1	map00601	Glycosphingolipid biosynthesis - lacto and neolacto series	1/1751	57/31901	0.960073	1	Metabolism	Glycan biosynthesis and metabolism
3	map04960	Aldosterone-regulated sodium reabsorption	3/1751	121/31901	0.965122	1	Organismal Systems	Excretory system
17	map04062	Chemokine signaling pathway	17/1751	458/31901	0.968909	1	Organismal Systems	Immune system
10	map04142	Lysosome	10/1751	300/31901	0.96977	1	Cellular Processes	Transport and catabolism
4	map04214	Apoptosis - fly	4/1751	152/31901	0.970072	1	Cellular Processes	Cell growth and death
7	map04013	MAPK signaling pathway - fly	7/1751	231/31901	0.972477	1	Environmental Information Processing	Signal transduction
1	map04392	Hippo signaling pathway - multiple species	1/1751	65/31901	0.974605	1	Environmental Information Processing	Signal transduction
4	map04721	Synaptic vesicle cycle	4/1751	158/31901	0.976389	1	Organismal Systems	Nervous system
15	map03013	RNA transport	15/1751	428/31901	0.978569	1	Genetic Information Processing	Translation
2	map03460	Fanconi anemia pathway	2/1751	110/31901	0.985267	1	Genetic Information Processing	Replication and repair
4	map04927	Cortisol synthesis and secretion	4/1751	171/31901	0.986033	1	Organismal Systems	Endocrine system
1	map03410	Base excision repair	1/1751	76/31901	0.986371	1	Genetic Information Processing	Replication and repair
26	map04919	Thyroid hormone signaling pathway	26/1751	693/31901	0.986577	1	Organismal Systems	Endocrine system
17	map05016	Huntington disease	17/1751	500/31901	0.989202	1	Human Diseases	Neurodegenerative diseases
9	map04270	Vascular smooth muscle contraction	9/1751	320/31901	0.992461	1	Organismal Systems	Circulatory system
4	map03022	Basal transcription factors	4/1751	187/31901	0.992819	1	Genetic Information Processing	Transcription
11	map05034	Alcoholism	11/1751	378/31901	0.994159	1	Human Diseases	Substance dependence
8	map04725	Cholinergic synapse	8/1751	305/31901	0.994791	1	Organismal Systems	Nervous system
25	map04210	Apoptosis	25/1751	714/31901	0.995123	1	Cellular Processes	Cell growth and death
7	map04713	Circadian entrainment	7/1751	284/31901	0.995742	1	Organismal Systems	Environmental adaptation
1	map03050	Proteasome	1/1751	97/31901	0.995849	1	Genetic Information Processing	Folding, sorting and degradation
6	map04012	ErbB signaling pathway	6/1751	260/31901	0.996257	1	Environmental Information Processing	Signal transduction
21	map05414	Dilated cardiomyopathy (DCM)	21/1751	637/31901	0.996667	1	Human Diseases	Cardiovascular diseases
6	map04925	Aldosterone synthesis and secretion	6/1751	269/31901	0.997371	1	Organismal Systems	Endocrine system
36	map04810	Regulation of actin cytoskeleton	36/1751	1004/31901	0.998234	1	Cellular Processes	Cell motility
11	map04261	Adrenergic signaling in cardiomyocytes	11/1751	418/31901	0.998443	1	Organismal Systems	Circulatory system
16	map05412	Arrhythmogenic right ventricular cardiomyopathy (ARVC)	16/1751	546/31901	0.998531	1	Human Diseases	Cardiovascular diseases
8	map03420	Nucleotide excision repair	8/1751	341/31901	0.998599	1	Genetic Information Processing	Replication and repair
25	map04390	Hippo signaling pathway	25/1751	763/31901	0.998605	1	Environmental Information Processing	Signal transduction
2	map04924	Renin secretion	2/1751	161/31901	0.998853	1	Organismal Systems	Endocrine system
3	map04971	Gastric acid secretion	3/1751	203/31901	0.999158	1	Organismal Systems	Digestive system
12	map04120	Ubiquitin mediated proteolysis	12/1751	483/31901	0.999594	1	Genetic Information Processing	Folding, sorting and degradation
14	map05131	Shigellosis	14/1751	536/31901	0.999601	1	Human Diseases	Infectious diseases: Bacterial
15	map05132	Salmonella infection	15/1751	566/31901	0.999653	1	Human Diseases	Infectious diseases: Bacterial
16	map04520	Adherens junction	16/1751	593/31901	0.999668	1	Cellular Processes	Cellular community - eukaryotes
4	map05032	Morphine addiction	4/1751	265/31901	0.999775	1	Human Diseases	Substance dependence
6	map00190	Oxidative phosphorylation	6/1751	331/31901	0.999795	1	Metabolism	Energy metabolism
2	map04260	Cardiac muscle contraction	2/1751	198/31901	0.99983	1	Organismal Systems	Circulatory system
8	map05012	Parkinson disease	8/1751	397/31901	0.999841	1	Human Diseases	Neurodegenerative diseases
14	map05410	Hypertrophic cardiomyopathy (HCM)	14/1751	571/31901	0.99988	1	Human Diseases	Cardiovascular diseases
13	map04391	Hippo signaling pathway - fly	13/1751	549/31901	0.999899	1	Environmental Information Processing	Signal transduction
19	map04611	Platelet activation	19/1751	709/31901	0.999908	1	Organismal Systems	Immune system
24	map04530	Tight junction	24/1751	853/31901	0.999948	1	Cellular Processes	Cellular community - eukaryotes
26	map04714	Thermogenesis	26/1751	951/31901	0.999988	1	Organismal Systems	Environmental adaptation
25	map04015	Rap1 signaling pathway	25/1751	968/31901	0.999997	1	Environmental Information Processing	Signal transduction
11	map05100	Bacterial invasion of epithelial cells	11/1751	627/31901	0.999999	1	Human Diseases	Infectious diseases: Bacterial
14	map03040	Spliceosome	14/1751	722/31901	1	1	Genetic Information Processing	Transcription
3	map04723	Retrograde endocannabinoid signaling	3/1751	371/31901	1	1	Organismal Systems	Nervous system
14	map04921	Oxytocin signaling pathway	14/1751	758/31901	1	1	Organismal Systems	Endocrine system
5	map05110	Vibrio cholerae infection	5/1751	486/31901	1	1	Human Diseases	Infectious diseases: Bacterial
5	map05130	Pathogenic Escherichia coli infection	5/1751	506/31901	1	1	Human Diseases	Infectious diseases: Bacterial
8	map04670	Leukocyte transendothelial migration	8/1751	628/31901	1	1	Organismal Systems	Immune system
2	map04745	Phototransduction - fly	2/1751	445/31901	1	1	Organismal Systems	Sensory system
3	map04740	Olfactory transduction	3/1751	914/31901	1	1	Organismal Systems	Sensory system

## Sheet: KEGG cluster2
Number	Pathway id	Description	Ratio_in_study	Ratio_in_pop	pvalue	padjust	First Category	Second Category
60	map00140	Steroid hormone biosynthesis	60/1881	263/31901	6.92236e-20	2.18746e-17	Metabolism	Lipid metabolism
50	map00980	Metabolism of xenobiotics by cytochrome P450	50/1881	202/31901	2.1598e-18	3.41249e-16	Metabolism	Xenobiotics biodegradation and metabolism
56	map05204	Chemical carcinogenesis	56/1881	285/31901	1.40837e-15	1.48349e-13	Human Diseases	Cancer: overview
43	map00982	Drug metabolism - cytochrome P450	43/1881	194/31901	3.46411e-14	2.73665e-12	Metabolism	Xenobiotics biodegradation and metabolism
48	map04640	Hematopoietic cell lineage	48/1881	253/31901	5.75519e-13	3.63728e-11	Organismal Systems	Immune system
42	map03320	PPAR signaling pathway	42/1881	233/31901	8.66602e-11	4.5641e-09	Organismal Systems	Endocrine system
42	map04512	ECM-receptor interaction	42/1881	250/31901	8.29061e-10	3.74262e-08	Environmental Information Processing	Signaling molecules and interaction
41	map00830	Retinol metabolism	41/1881	251/31901	3.08207e-09	1.21742e-07	Metabolism	Metabolism of cofactors and vitamins
35	map05150	Staphylococcus aureus infection	35/1881	219/31901	7.47683e-08	2.6252e-06	Human Diseases	Infectious disease: bacterial
37	map04976	Bile secretion	37/1881	247/31901	1.76453e-07	5.069e-06	Organismal Systems	Digestive system
27	map04913	Ovarian steroidogenesis	27/1881	149/31901	1.70381e-07	5.38405e-06	Organismal Systems	Endocrine system
18	map01040	Biosynthesis of unsaturated fatty acids	18/1881	75/31901	2.59469e-07	5.85659e-06	Metabolism	Lipid metabolism
16	map00120	Primary bile acid biosynthesis	16/1881	60/31901	2.51593e-07	6.11565e-06	Metabolism	Lipid metabolism
102	map04151	PI3K-Akt signaling pathway	102/1881	1033/31901	2.40472e-07	6.33244e-06	Environmental Information Processing	Signal transduction
35	map04146	Peroxisome	35/1881	235/31901	4.31576e-07	9.09186e-06	Cellular Processes	Transport and catabolism
34	map04662	B cell receptor signaling pathway	34/1881	229/31901	6.74782e-07	1.3327e-05	Organismal Systems	Immune system
12	map00061	Fatty acid biosynthesis	12/1881	40/31901	2.02579e-06	3.76559e-05	Metabolism	Lipid metabolism
42	map04152	AMPK signaling pathway	42/1881	340/31901	5.10825e-06	8.96782e-05	Environmental Information Processing	Signal transduction
34	map00983	Drug metabolism - other enzymes	34/1881	252/31901	5.96823e-06	9.9261e-05	Metabolism	Xenobiotics biodegradation and metabolism
21	map00040	Pentose and glucuronate interconversions	21/1881	120/31901	6.82382e-06	0.000107816	Metabolism	Carbohydrate metabolism
39	map05146	Amoebiasis	39/1881	312/31901	8.26475e-06	0.000124365	Human Diseases	Infectious disease: parasitic
24	map04672	Intestinal immune network for IgA production	24/1881	151/31901	8.73992e-06	0.000125537	Organismal Systems	Immune system
23	map00860	Porphyrin and chlorophyll metabolism	23/1881	143/31901	1.09219e-05	0.000150057	Metabolism	Metabolism of cofactors and vitamins
27	map05140	Leishmaniasis	27/1881	187/31901	1.53371e-05	0.000201938	Human Diseases	Infectious disease: parasitic
34	map04064	NF-kappa B signaling pathway	34/1881	264/31901	1.62934e-05	0.000205949	Environmental Information Processing	Signal transduction
119	map05200	Pathways in cancer	119/1881	1398/31901	3.58203e-05	0.00041923	Human Diseases	Cancer: overview
14	map00062	Fatty acid elongation	14/1881	68/31901	3.55252e-05	0.000431768	Metabolism	Lipid metabolism
18	map00053	Ascorbate and aldarate metabolism	18/1881	108/31901	5.91226e-05	0.000667241	Metabolism	Carbohydrate metabolism
20	map04979	Cholesterol metabolism	20/1881	129/31901	6.81813e-05	0.000742941	Organismal Systems	Digestive system
33	map05145	Toxoplasmosis	33/1881	275/31901	8.84075e-05	0.000901186	Human Diseases	Infectious disease: parasitic
26	map04920	Adipocytokine signaling pathway	26/1881	195/31901	8.64178e-05	0.000910268	Organismal Systems	Endocrine system
31	map05222	Small cell lung cancer	31/1881	253/31901	9.69253e-05	0.000928133	Human Diseases	Cancer: specific types
20	map00380	Tryptophan metabolism	20/1881	132/31901	9.46834e-05	0.000934999	Metabolism	Amino acid metabolism
30	map05323	Rheumatoid arthritis	30/1881	242/31901	0.000100835	0.000937173	Human Diseases	Immune disease
18	map05310	Asthma	18/1881	114/31901	0.000121581	0.0010977	Human Diseases	Immune disease
20	map05143	African trypanosomiasis	20/1881	136/31901	0.000144006	0.00126405	Human Diseases	Infectious disease: parasitic
19	map00480	Glutathione metabolism	19/1881	131/31901	0.000250507	0.00213947	Metabolism	Metabolism of other amino acids
28	map04658	Th1 and Th2 cell differentiation	28/1881	234/31901	0.000305113	0.00253725	Organismal Systems	Immune system
35	map05322	Systemic lupus erythematosus	35/1881	320/31901	0.000339289	0.00274911	Human Diseases	Immune disease
32	map04922	Glucagon signaling pathway	32/1881	284/31901	0.000354029	0.00279683	Organismal Systems	Endocrine system
20	map00071	Fatty acid degradation	20/1881	148/31901	0.000451715	0.00339862	Metabolism	Lipid metabolism
82	map05165	Human papillomavirus infection	82/1881	956/31901	0.000448389	0.00345588	Human Diseases	Infectious disease: viral
24	map05330	Allograft rejection	24/1881	194/31901	0.000490044	0.00360125	Human Diseases	Immune disease
30	map04659	Th17 cell differentiation	30/1881	269/31901	0.000630321	0.00452685	Organismal Systems	Immune system
40	map05162	Measles	40/1881	399/31901	0.000783582	0.00550249	Human Diseases	Infectious disease: viral
25	map05320	Autoimmune thyroid disease	25/1881	215/31901	0.000946587	0.00650264	Human Diseases	Immune disease
13	map00020	Citrate cycle (TCA cycle)	13/1881	83/31901	0.0011038	0.00742127	Metabolism	Carbohydrate metabolism
14	map00790	Folate biosynthesis	14/1881	95/31901	0.00133281	0.00877431	Metabolism	Metabolism of cofactors and vitamins
54	map05169	Epstein-Barr virus infection	54/1881	600/31901	0.00140796	0.00907991	Human Diseases	Infectious disease: viral
29	map04610	Complement and coagulation cascades	29/1881	275/31901	0.00182899	0.0115592	Organismal Systems	Immune system
14	map00620	Pyruvate metabolism	14/1881	99/31901	0.00199095	0.0120988	Metabolism	Carbohydrate metabolism
22	map05340	Primary immunodeficiency	22/1881	190/31901	0.00195378	0.0121058	Human Diseases	Immune disease
49	map04020	Calcium signaling pathway	49/1881	544/31901	0.00223691	0.0133371	Environmental Information Processing	Signal transduction
17	map00260	Glycine, serine and threonine metabolism	17/1881	138/31901	0.00318922	0.0186628	Metabolism	Amino acid metabolism
24	map00590	Arachidonic acid metabolism	24/1881	223/31901	0.00332098	0.0190805	Metabolism	Lipid metabolism
11	map00360	Phenylalanine metabolism	11/1881	73/31901	0.00353496	0.0199473	Metabolism	Amino acid metabolism
14	map00350	Tyrosine metabolism	14/1881	106/31901	0.00378021	0.020957	Metabolism	Amino acid metabolism
43	map05152	Tuberculosis	43/1881	482/31901	0.00473403	0.0257923	Human Diseases	Infectious disease: bacterial
29	map05142	Chagas disease (American trypanosomiasis)	29/1881	296/31901	0.00528426	0.0283021	Human Diseases	Infectious disease: parasitic
20	map02010	ABC transporters	20/1881	182/31901	0.00551414	0.0290411	Environmental Information Processing	Membrane transport
45	map04060	Cytokine-cytokine receptor interaction	45/1881	517/31901	0.00610571	0.0316296	Environmental Information Processing	Signaling molecules and interaction
36	map05224	Breast cancer	36/1881	395/31901	0.00661945	0.0332023	Human Diseases	Cancer: specific types
25	map04933	AGE-RAGE signaling pathway in diabetic complications	25/1881	249/31901	0.00675991	0.0333771	Human Diseases	Endocrine and metabolic disease
30	map04666	Fc gamma R-mediated phagocytosis	30/1881	314/31901	0.00656479	0.0334593	Organismal Systems	Immune system
27	map01522	Endocrine resistance	27/1881	276/31901	0.00706753	0.0343591	Human Diseases	Drug resistance: antineoplastic
11	map00650	Butanoate metabolism	11/1881	81/31901	0.00785385	0.0376033	Metabolism	Carbohydrate metabolism
63	map04010	MAPK signaling pathway	63/1881	786/31901	0.00860889	0.0406031	Environmental Information Processing	Signal transduction
44	map05202	Transcriptional misregulation in cancer	44/1881	514/31901	0.00880122	0.0408998	Human Diseases	Cancer: overview
15	map00330	Arginine and proline metabolism	15/1881	130/31901	0.00976425	0.0440786	Metabolism	Amino acid metabolism
12	map00600	Sphingolipid metabolism	12/1881	95/31901	0.00996242	0.0443398	Metabolism	Lipid metabolism
12	map00630	Glyoxylate and dicarboxylate metabolism	12/1881	95/31901	0.00996242	0.0443398	Metabolism	Carbohydrate metabolism
4	map00232	Caffeine metabolism	4/1881	15/31901	0.00973374	0.0445777	Metabolism	Biosynthesis of other secondary metabolites
14	map01523	Antifolate resistance	14/1881	119/31901	0.0104394	0.0451897	Human Diseases	Drug resistance: antineoplastic
20	map04917	Prolactin signaling pathway	20/1881	195/31901	0.0115044	0.0491271	Organismal Systems	Endocrine system
21	map04664	Fc epsilon RI signaling pathway	21/1881	210/31901	0.0128108	0.0539761	Organismal Systems	Immune system
3	map00290	Valine, leucine and isoleucine biosynthesis	3/1881	9/31901	0.0131412	0.0546395	Metabolism	Amino acid metabolism
24	map04612	Antigen processing and presentation	24/1881	251/31901	0.0137859	0.0565758	Organismal Systems	Immune system
32	map04650	Natural killer cell mediated cytotoxicity	32/1881	360/31901	0.0140111	0.0567629	Organismal Systems	Immune system
12	map00591	Linoleic acid metabolism	12/1881	100/31901	0.0146543	0.0586172	Metabolism	Lipid metabolism
23	map04540	Gap junction	23/1881	240/31901	0.0152783	0.0603493	Cellular Processes	Cellular community - eukaryotes
33	map04915	Estrogen signaling pathway	33/1881	378/31901	0.0162371	0.0633447	Organismal Systems	Endocrine system
11	map00640	Propanoate metabolism	11/1881	93/31901	0.0208886	0.0804974	Metabolism	Carbohydrate metabolism
28	map04974	Protein digestion and absorption	28/1881	317/31901	0.0220275	0.0838639	Organismal Systems	Digestive system
38	map04514	Cell adhesion molecules (CAMs)	38/1881	459/31901	0.022601	0.0850229	Environmental Information Processing	Signaling molecules and interaction
3	map00524	Neomycin, kanamycin and gentamicin biosynthesis	3/1881	11/31901	0.0236282	0.0868199	Metabolism	Biosynthesis of other secondary metabolites
17	map04730	Long-term depression	17/1881	170/31901	0.0233815	0.086924	Organismal Systems	Nervous system
7	map00340	Histidine metabolism	7/1881	49/31901	0.0239893	0.0871334	Metabolism	Amino acid metabolism
17	map04927	Cortisol synthesis and secretion	17/1881	171/31901	0.0245881	0.0882936	Organismal Systems	Endocrine system
23	map05215	Prostate cancer	23/1881	253/31901	0.0265158	0.0941459	Human Diseases	Cancer: specific types
16	map04924	Renin secretion	16/1881	161/31901	0.0286576	0.10062	Organismal Systems	Endocrine system
13	map00520	Amino sugar and nucleotide sugar metabolism	13/1881	123/31901	0.0296067	0.10281	Metabolism	Carbohydrate metabolism
13	map00270	Cysteine and methionine metabolism	13/1881	124/31901	0.0313576	0.105415	Metabolism	Amino acid metabolism
8	map00220	Arginine biosynthesis	8/1881	63/31901	0.0311711	0.105915	Metabolism	Amino acid metabolism
18	map04657	IL-17 signaling pathway	18/1881	189/31901	0.0308959	0.106121	Organismal Systems	Immune system
18	map04213	Longevity regulating pathway - multiple species	18/1881	190/31901	0.0323212	0.107511	Organismal Systems	Aging
14	map05014	Amyotrophic lateral sclerosis (ALS)	14/1881	138/31901	0.0334505	0.110108	Human Diseases	Neurodegenerative disease
6	map00910	Nitrogen metabolism	6/1881	42/31901	0.0354227	0.11422	Metabolism	Energy metabolism
20	map01524	Platinum drug resistance	20/1881	219/31901	0.0351358	0.114463	Human Diseases	Drug resistance: antineoplastic
22	map04668	TNF signaling pathway	22/1881	248/31901	0.0372547	0.118914	Environmental Information Processing	Signal transduction
32	map04910	Insulin signaling pathway	32/1881	390/31901	0.0377517	0.119295	Organismal Systems	Endocrine system
23	map04916	Melanogenesis	23/1881	263/31901	0.038794	0.120185	Organismal Systems	Endocrine system
25	map04068	FoxO signaling pathway	25/1881	291/31901	0.0387366	0.121196	Environmental Information Processing	Signal transduction
8	map00052	Galactose metabolism	8/1881	67/31901	0.0428189	0.131367	Metabolism	Carbohydrate metabolism
18	map04918	Thyroid hormone synthesis	18/1881	197/31901	0.0436909	0.132753	Organismal Systems	Endocrine system
10	map00051	Fructose and mannose metabolism	10/1881	92/31901	0.0444263	0.133702	Metabolism	Carbohydrate metabolism
14	map05217	Basal cell carcinoma	14/1881	147/31901	0.0523196	0.155972	Human Diseases	Cancer: specific types
12	map04962	Vasopressin-regulated water reabsorption	12/1881	121/31901	0.053664	0.158484	Organismal Systems	Excretory system
14	map00280	Valine, leucine and isoleucine degradation	14/1881	149/31901	0.0573437	0.166244	Metabolism	Amino acid metabolism
16	map05134	Legionellosis	16/1881	176/31901	0.0568434	0.16632	Human Diseases	Infectious disease: bacterial
23	map04660	T cell receptor signaling pathway	23/1881	275/31901	0.0585484	0.168193	Organismal Systems	Immune system
17	map05221	Acute myeloid leukemia	17/1881	192/31901	0.0620604	0.176676	Human Diseases	Cancer: specific types
15	map05321	Inflammatory bowel disease (IBD)	15/1881	166/31901	0.0663145	0.187102	Human Diseases	Immune disease
12	map05030	Cocaine addiction	12/1881	126/31901	0.068678	0.190371	Human Diseases	Substance dependence
25	map04931	Insulin resistance	25/1881	309/31901	0.0686431	0.191958	Human Diseases	Endocrine and metabolic disease
30	map04934	Cushing syndrome	30/1881	383/31901	0.0699821	0.192299	Human Diseases	Endocrine and metabolic disease
18	map05212	Pancreatic cancer	18/1881	212/31901	0.077163	0.210203	Human Diseases	Cancer: specific types
9	map00250	Alanine, aspartate and glutamate metabolism	9/1881	91/31901	0.0878993	0.237403	Metabolism	Amino acid metabolism
10	map00410	beta-Alanine metabolism	10/1881	105/31901	0.0909112	0.241411	Metabolism	Metabolism of other amino acids
15	map00010	Glycolysis / Gluconeogenesis	15/1881	174/31901	0.0905704	0.242544	Metabolism	Carbohydrate metabolism
9	map04710	Circadian rhythm	9/1881	92/31901	0.0926133	0.243882	Organismal Systems	Environmental adaptation
14	map04212	Longevity regulating pathway - worm	14/1881	162/31901	0.097961	0.255832	Organismal Systems	Aging
15	map05133	Pertussis	15/1881	177/31901	0.100942	0.261456	Human Diseases	Infectious disease: bacterial
25	map04928	Parathyroid hormone synthesis, secretion and action	25/1881	327/31901	0.111668	0.286887	Organismal Systems	Endocrine system
44	map05166	Human T-cell leukemia virus 1 infection	44/1881	620/31901	0.117679	0.299891	Human Diseases	Infectious disease: viral
23	map04380	Osteoclast differentiation	23/1881	300/31901	0.120212	0.301485	Organismal Systems	Development and regeneration
32	map05206	MicroRNAs in cancer	32/1881	436/31901	0.119748	0.302724	Human Diseases	Cancer: overview
14	map00561	Glycerolipid metabolism	14/1881	171/31901	0.134376	0.334353	Metabolism	Lipid metabolism
18	map04970	Salivary secretion	18/1881	230/31901	0.135479	0.334465	Organismal Systems	Digestive system
36	map04360	Axon guidance	36/1881	507/31901	0.143872	0.352431	Organismal Systems	Development and regeneration
27	map05161	Hepatitis B	27/1881	369/31901	0.146291	0.352885	Human Diseases	Infectious disease: viral
28	map04630	Jak-STAT signaling pathway	28/1881	384/31901	0.145293	0.353175	Environmental Information Processing	Signal transduction
19	map04211	Longevity regulating pathway	19/1881	249/31901	0.151216	0.362001	Organismal Systems	Aging
13	map05144	Malaria	13/1881	162/31901	0.16101	0.382551	Human Diseases	Infectious disease: parasitic
25	map04926	Relaxin signaling pathway	25/1881	344/31901	0.165103	0.389348	Organismal Systems	Endocrine system
25	map04726	Serotonergic synapse	25/1881	345/31901	0.168626	0.39471	Organismal Systems	Nervous system
26	map04310	Wnt signaling pathway	26/1881	363/31901	0.177729	0.412959	Environmental Information Processing	Signal transduction
31	map04022	cGMP-PKG signaling pathway	31/1881	442/31901	0.181777	0.419281	Environmental Information Processing	Signal transduction
37	map04080	Neuroactive ligand-receptor interaction	37/1881	539/31901	0.190218	0.435571	Environmental Information Processing	Signaling molecules and interaction
42	map05163	Human cytomegalovirus infection	42/1881	624/31901	0.207095	0.470805	Human Diseases	Infectious disease: viral
12	map04923	Regulation of lipolysis in adipocytes	12/1881	157/31901	0.216668	0.489051	Organismal Systems	Endocrine system
5	map04964	Proximal tubule bicarbonate reclamation	5/1881	55/31901	0.222692	0.499083	Organismal Systems	Excretory system
11	map05332	Graft-versus-host disease	11/1881	145/31901	0.236754	0.519544	Human Diseases	Immune disease
30	map04072	Phospholipase D signaling pathway	30/1881	441/31901	0.233792	0.520269	Environmental Information Processing	Signal transduction
17	map04911	Insulin secretion	17/1881	237/31901	0.235787	0.521041	Organismal Systems	Endocrine system
9	map04975	Fat digestion and absorption	9/1881	116/31901	0.245396	0.534795	Organismal Systems	Digestive system
6	map00500	Starch and sucrose metabolism	6/1881	72/31901	0.250256	0.54165	Metabolism	Carbohydrate metabolism
22	map04270	Vascular smooth muscle contraction	22/1881	320/31901	0.258307	0.555273	Organismal Systems	Circulatory system
21	map04071	Sphingolipid signaling pathway	21/1881	305/31901	0.262218	0.559871	Environmental Information Processing	Signal transduction
21	map04724	Glutamatergic synapse	21/1881	308/31901	0.276836	0.587116	Organismal Systems	Nervous system
32	map05167	Kaposi sarcoma-associated herpesvirus infection	32/1881	486/31901	0.284004	0.59434	Human Diseases	Infectious disease: viral
4	map00770	Pantothenate and CoA biosynthesis	4/1881	46/31901	0.286536	0.595694	Metabolism	Metabolism of cofactors and vitamins
16	map04972	Pancreatic secretion	16/1881	230/31901	0.283278	0.596772	Organismal Systems	Digestive system
23	map04550	Signaling pathways regulating pluripotency of stem cells	23/1881	344/31901	0.296509	0.612398	Cellular Processes	Cellular community - eukaryotes
4	map00100	Steroid biosynthesis	4/1881	47/31901	0.299993	0.615571	Metabolism	Lipid metabolism
29	map00230	Purine metabolism	29/1881	443/31901	0.306654	0.625178	Metabolism	Nucleotide metabolism
12	map04370	VEGF signaling pathway	12/1881	172/31901	0.316073	0.640251	Environmental Information Processing	Signal transduction
6	map04614	Renin-angiotensin system	6/1881	79/31901	0.322319	0.648744	Organismal Systems	Endocrine system
17	map04912	GnRH signaling pathway	17/1881	254/31901	0.330165	0.660329	Organismal Systems	Endocrine system
13	map05031	Amphetamine addiction	13/1881	191/31901	0.337438	0.666441	Human Diseases	Substance dependence
8	map05219	Bladder cancer	8/1881	112/31901	0.340528	0.668365	Human Diseases	Cancer: specific types
15	map05220	Chronic myeloid leukemia	15/1881	223/31901	0.337071	0.669902	Human Diseases	Cancer: specific types
1	map00472	D-Arginine and D-ornithine metabolism	1/1881	7/31901	0.346528	0.675944	Metabolism	Metabolism of other amino acids
12	map04940	Type I diabetes mellitus	12/1881	177/31901	0.35151	0.677301	Human Diseases	Endocrine and metabolic disease
12	map04115	p53 signaling pathway	12/1881	178/31901	0.358682	0.678704	Cellular Processes	Cell growth and death
9	map04961	Endocrine and other factor-regulated calcium reabsorption	9/1881	129/31901	0.350827	0.68013	Organismal Systems	Excretory system
13	map00310	Lysine degradation	13/1881	194/31901	0.357946	0.681391	Metabolism	Amino acid metabolism
27	map05226	Gastric cancer	27/1881	423/31901	0.363055	0.682888	Human Diseases	Cancer: specific types
3	map00603	Glycosphingolipid biosynthesis - globo and isoglobo series	3/1881	36/31901	0.357445	0.684561	Metabolism	Glycan biosynthesis and metabolism
8	map05216	Thyroid cancer	8/1881	117/31901	0.385646	0.72109	Human Diseases	Cancer: specific types
19	map04110	Cell cycle	19/1881	298/31901	0.396205	0.736475	Cellular Processes	Cell growth and death
33	map05168	Herpes simplex virus 1 infection	33/1881	533/31901	0.411336	0.76013	Human Diseases	Infectious disease: viral
14	map04620	Toll-like receptor signaling pathway	14/1881	220/31901	0.423715	0.765107	Organismal Systems	Immune system
3	map00730	Thiamine metabolism	3/1881	40/31901	0.422312	0.766957	Metabolism	Metabolism of cofactors and vitamins
2	map00072	Synthesis and degradation of ketone bodies	2/1881	24/31901	0.41774	0.767476	Metabolism	Lipid metabolism
2	map00430	Taurine and hypotaurine metabolism	2/1881	24/31901	0.41774	0.767476	Metabolism	Metabolism of other amino acids
8	map04330	Notch signaling pathway	8/1881	123/31901	0.440026	0.790048	Environmental Information Processing	Signal transduction
12	map05230	Central carbon metabolism in cancer	12/1881	191/31901	0.452986	0.808721	Human Diseases	Cancer: overview
49	map04145	Phagosome	49/1881	815/31901	0.464973	0.825457	Cellular Processes	Transport and catabolism
7	map03460	Fanconi anemia pathway	7/1881	110/31901	0.473708	0.836266	Genetic Information Processing	Replication and repair
15	map04625	C-type lectin receptor signaling pathway	15/1881	246/31901	0.484727	0.850966	Organismal Systems	Immune system
6	map05020	Prion diseases	6/1881	96/31901	0.501916	0.876272	Human Diseases	Neurodegenerative disease
1	map00471	D-Glutamine and D-glutamate metabolism	1/1881	12/31901	0.517808	0.899051	Metabolism	Metabolism of other amino acids
3	map00450	Selenocompound metabolism	3/1881	47/31901	0.529444	0.904348	Metabolism	Metabolism of other amino acids
11	map03008	Ribosome biogenesis in eukaryotes	11/1881	185/31901	0.532757	0.905114	Genetic Information Processing	Translation
26	map04218	Cellular senescence	26/1881	440/31901	0.524461	0.905627	Cellular Processes	Cell growth and death
18	map04750	Inflammatory mediator regulation of TRP channels	18/1881	304/31901	0.527368	0.905697	Organismal Systems	Sensory system
12	map04971	Gastric acid secretion	12/1881	203/31901	0.53866	0.910249	Organismal Systems	Digestive system
13	map05218	Melanoma	13/1881	221/31901	0.54413	0.914602	Human Diseases	Cancer: specific types
54	map04510	Focal adhesion	54/1881	926/31901	0.554301	0.917063	Cellular Processes	Cellular community - eukaryotes
3	map00563	Glycosylphosphatidylinositol (GPI)-anchor biosynthesis	3/1881	49/31901	0.557974	0.918333	Metabolism	Glycan biosynthesis and metabolism
2	map00130	Ubiquinone and other terpenoid-quinone biosynthesis	2/1881	31/31901	0.552915	0.919585	Metabolism	Metabolism of cofactors and vitamins
34	map04024	cAMP signaling pathway	34/1881	583/31901	0.551983	0.922892	Environmental Information Processing	Signal transduction
3	map04950	Maturity onset diabetes of the young	3/1881	50/31901	0.571842	0.931454	Human Diseases	Endocrine and metabolic disease
3	map00900	Terpenoid backbone biosynthesis	3/1881	50/31901	0.571842	0.931454	Metabolism	Metabolism of terpenoids and polyketides
31	map05203	Viral carcinogenesis	31/1881	536/31901	0.570955	0.934828	Human Diseases	Cancer: overview
5	map03440	Homologous recombination	5/1881	88/31901	0.598366	0.954968	Genetic Information Processing	Replication and repair
7	map04624	Toll and Imd signaling pathway	7/1881	124/31901	0.601626	0.955346	Organismal Systems	Immune system
1	map00400	Phenylalanine, tyrosine and tryptophan biosynthesis	1/1881	15/31901	0.598203	0.959555	Metabolism	Amino acid metabolism
22	map04150	mTOR signaling pathway	22/1881	386/31901	0.596617	0.961892	Environmental Information Processing	Signal transduction
16	map04713	Circadian entrainment	16/1881	284/31901	0.610867	0.965169	Organismal Systems	Environmental adaptation
2	map00532	Glycosaminoglycan biosynthesis - chondroitin sulfate / dermatan sulfate	2/1881	35/31901	0.619585	0.974074	Metabolism	Glycan biosynthesis and metabolism
15	map04925	Aldosterone synthesis and secretion	15/1881	269/31901	0.625581	0.978632	Organismal Systems	Endocrine system
11	map05214	Glioma	11/1881	199/31901	0.630636	0.981679	Human Diseases	Cancer: specific types
6	map04623	Cytosolic DNA-sensing pathway	6/1881	110/31901	0.6359	0.985021	Organismal Systems	Immune system
13	map05210	Colorectal cancer	13/1881	237/31901	0.645702	0.995326	Human Diseases	Cancer: specific types
1	map04745	Phototransduction - fly	1/1881	445/31901	1	1	Organismal Systems	Sensory system
49	map05205	Proteoglycans in cancer	49/1881	952/31901	0.857629	1	Human Diseases	Cancer: overview
43	map05225	Hepatocellular carcinoma	43/1881	798/31901	0.752335	1	Human Diseases	Cancer: specific types
40	map04810	Regulation of actin cytoskeleton	40/1881	1004/31901	0.9976	1	Cellular Processes	Cell motility
34	map05414	Dilated cardiomyopathy (DCM)	34/1881	637/31901	0.75085	1	Human Diseases	Cardiovascular disease
34	map04014	Ras signaling pathway	34/1881	649/31901	0.786511	1	Environmental Information Processing	Signal transduction
33	map05164	Influenza A	33/1881	801/31901	0.990315	1	Human Diseases	Infectious disease: viral
32	map04144	Endocytosis	32/1881	731/31901	0.971625	1	Cellular Processes	Transport and catabolism
31	map04015	Rap1 signaling pathway	31/1881	968/31901	0.999967	1	Environmental Information Processing	Signal transduction
30	map05418	Fluid shear stress and atherosclerosis	30/1881	709/31901	0.980414	1	Human Diseases	Cardiovascular disease
30	map04210	Apoptosis	30/1881	714/31901	0.982447	1	Cellular Processes	Cell growth and death
29	map04714	Thermogenesis	29/1881	951/31901	0.999987	1	Organismal Systems	Environmental adaptation
28	map05416	Viral myocarditis	28/1881	614/31901	0.938447	1	Human Diseases	Cardiovascular disease
26	map04921	Oxytocin signaling pathway	26/1881	758/31901	0.999348	1	Organismal Systems	Endocrine system
26	map04530	Tight junction	26/1881	853/31901	0.999966	1	Cellular Processes	Cellular community - eukaryotes
25	map04141	Protein processing in endoplasmic reticulum	25/1881	472/31901	0.738765	1	Genetic Information Processing	Folding, sorting and degradation
25	map04919	Thyroid hormone signaling pathway	25/1881	693/31901	0.997757	1	Organismal Systems	Endocrine system
23	map04611	Platelet activation	23/1881	709/31901	0.999618	1	Organismal Systems	Immune system
23	map04390	Hippo signaling pathway	23/1881	763/31901	0.999933	1	Environmental Information Processing	Signal transduction
20	map04062	Chemokine signaling pathway	20/1881	458/31901	0.938501	1	Organismal Systems	Immune system
19	map04728	Dopaminergic synapse	19/1881	380/31901	0.801753	1	Organismal Systems	Nervous system
18	map04621	NOD-like receptor signaling pathway	18/1881	370/31901	0.830673	1	Organismal Systems	Immune system
18	map05034	Alcoholism	18/1881	378/31901	0.85476	1	Human Diseases	Substance dependence
18	map04261	Adrenergic signaling in cardiomyocytes	18/1881	418/31901	0.938018	1	Organismal Systems	Circulatory system
18	map05016	Huntington disease	18/1881	500/31901	0.992623	1	Human Diseases	Neurodegenerative disease
18	map05412	Arrhythmogenic right ventricular cardiomyopathy (ARVC)	18/1881	546/31901	0.998147	1	Human Diseases	Cardiovascular disease
18	map04520	Adherens junction	18/1881	593/31901	0.999598	1	Cellular Processes	Cellular community - eukaryotes
18	map03040	Spliceosome	18/1881	722/31901	0.999996	1	Genetic Information Processing	Transcription
17	map05010	Alzheimer disease	17/1881	459/31901	0.987161	1	Human Diseases	Neurodegenerative disease
16	map04066	HIF-1 signaling pathway	16/1881	297/31901	0.680995	1	Environmental Information Processing	Signal transduction
16	map05160	Hepatitis C	16/1881	318/31901	0.777636	1	Human Diseases	Infectious disease: viral
16	map04932	Non-alcoholic fatty liver disease (NAFLD)	16/1881	384/31901	0.946415	1	Human Diseases	Endocrine and metabolic disease
16	map05410	Hypertrophic cardiomyopathy (HCM)	16/1881	571/31901	0.999834	1	Human Diseases	Cardiovascular disease
15	map04114	Oocyte meiosis	15/1881	323/31901	0.861558	1	Cellular Processes	Cell growth and death
15	map04217	Necroptosis	15/1881	402/31901	0.980767	1	Cellular Processes	Cell growth and death
15	map03013	RNA transport	15/1881	428/31901	0.990998	1	Genetic Information Processing	Translation
14	map05231	Choline metabolism in cancer	14/1881	267/31901	0.712215	1	Human Diseases	Cancer: overview
13	map04722	Neurotrophin signaling pathway	13/1881	316/31901	0.936012	1	Organismal Systems	Nervous system
13	map04140	Autophagy - animal	13/1881	364/31901	0.983402	1	Cellular Processes	Transport and catabolism
13	map05132	Salmonella infection	13/1881	566/31901	0.999989	1	Human Diseases	Infectious disease: bacterial
12	map00240	Pyrimidine metabolism	12/1881	225/31901	0.680848	1	Metabolism	Nucleotide metabolism
12	map00564	Glycerophospholipid metabolism	12/1881	226/31901	0.686669	1	Metabolism	Lipid metabolism
12	map04070	Phosphatidylinositol signaling system	12/1881	275/31901	0.891579	1	Environmental Information Processing	Signal transduction
12	map05131	Shigellosis	12/1881	536/31901	0.999987	1	Human Diseases	Infectious disease: bacterial
12	map04391	Hippo signaling pathway - fly	12/1881	549/31901	0.999993	1	Environmental Information Processing	Signal transduction
11	map04914	Progesterone-mediated oocyte maturation	11/1881	249/31901	0.873796	1	Organismal Systems	Endocrine system
11	map01521	EGFR tyrosine kinase inhibitor resistance	11/1881	252/31901	0.882897	1	Human Diseases	Drug resistance: antineoplastic
11	map05032	Morphine addiction	11/1881	265/31901	0.916353	1	Human Diseases	Substance dependence
11	map05130	Pathogenic Escherichia coli infection	11/1881	506/31901	0.999985	1	Human Diseases	Infectious disease: bacterial
11	map05100	Bacterial invasion of epithelial cells	11/1881	627/31901	1	1	Human Diseases	Infectious disease: bacterial
11	map04670	Leukocyte transendothelial migration	11/1881	628/31901	1	1	Organismal Systems	Immune system
10	map04725	Cholinergic synapse	10/1881	305/31901	0.986974	1	Organismal Systems	Nervous system
10	map04742	Taste transduction	10/1881	316/31901	0.991038	1	Organismal Systems	Sensory system
9	map05213	Endometrial cancer	9/1881	182/31901	0.751944	1	Human Diseases	Cancer: specific types
9	map05223	Non-small cell lung cancer	9/1881	189/31901	0.789486	1	Human Diseases	Cancer: specific types
9	map05211	Renal cell carcinoma	9/1881	191/31901	0.799408	1	Human Diseases	Cancer: specific types
9	map04350	TGF-beta signaling pathway	9/1881	205/31901	0.859278	1	Environmental Information Processing	Signal transduction
9	map00562	Inositol phosphate metabolism	9/1881	205/31901	0.859278	1	Metabolism	Carbohydrate metabolism
9	map03420	Nucleotide excision repair	9/1881	341/31901	0.998522	1	Genetic Information Processing	Replication and repair
8	map05120	Epithelial cell signaling in Helicobacter pylori infection	8/1881	158/31901	0.720108	1	Human Diseases	Infectious disease: bacterial
8	map04720	Long-term potentiation	8/1881	219/31901	0.94915	1	Organismal Systems	Nervous system
8	map04012	ErbB signaling pathway	8/1881	260/31901	0.987479	1	Environmental Information Processing	Signal transduction
8	map04142	Lysosome	8/1881	300/31901	0.997234	1	Cellular Processes	Transport and catabolism
8	map05012	Parkinson disease	8/1881	397/31901	0.999953	1	Human Diseases	Neurodegenerative disease
8	map04120	Ubiquitin mediated proteolysis	8/1881	483/31901	0.999999	1	Genetic Information Processing	Folding, sorting and degradation
8	map05110	Vibrio cholerae infection	8/1881	486/31901	0.999999	1	Human Diseases	Infectious disease: bacterial
7	map04978	Mineral absorption	7/1881	136/31901	0.696944	1	Organismal Systems	Digestive system
7	map04340	Hedgehog signaling pathway	7/1881	141/31901	0.731924	1	Environmental Information Processing	Signal transduction
7	map04727	GABAergic synapse	7/1881	220/31901	0.977141	1	Organismal Systems	Nervous system
7	map04013	MAPK signaling pathway - fly	7/1881	231/31901	0.984727	1	Environmental Information Processing	Signal transduction
6	map04622	RIG-I-like receptor signaling pathway	6/1881	168/31901	0.935521	1	Organismal Systems	Immune system
6	map03018	RNA degradation	6/1881	177/31901	0.953009	1	Genetic Information Processing	Folding, sorting and degradation
6	map03015	mRNA surveillance pathway	6/1881	268/31901	0.998784	1	Genetic Information Processing	Translation
6	map04740	Olfactory transduction	6/1881	914/31901	1	1	Organismal Systems	Sensory system
5	map04973	Carbohydrate digestion and absorption	5/1881	95/31901	0.665829	1	Organismal Systems	Digestive system
5	map00510	N-Glycan biosynthesis	5/1881	112/31901	0.796659	1	Metabolism	Glycan biosynthesis and metabolism
5	map04930	Type II diabetes mellitus	5/1881	115/31901	0.814949	1	Human Diseases	Endocrine and metabolic disease
5	map04214	Apoptosis - fly	5/1881	152/31901	0.949182	1	Cellular Processes	Cell growth and death
4	map04320	Dorso-ventral axis formation	4/1881	82/31901	0.719737	1	Organismal Systems	Development and regeneration
4	map00030	Pentose phosphate pathway	4/1881	84/31901	0.737143	1	Metabolism	Carbohydrate metabolism
4	map04215	Apoptosis - multiple species	4/1881	85/31901	0.745534	1	Cellular Processes	Cell growth and death
4	map03030	DNA replication	4/1881	89/31901	0.777055	1	Genetic Information Processing	Replication and repair
4	map00970	Aminoacyl-tRNA biosynthesis	4/1881	97/31901	0.83075	1	Genetic Information Processing	Translation
4	map03022	Basal transcription factors	4/1881	187/31901	0.996075	1	Genetic Information Processing	Transcription
4	map00190	Oxidative phosphorylation	4/1881	331/31901	0.999997	1	Metabolism	Energy metabolism
3	map04977	Vitamin digestion and absorption	3/1881	57/31901	0.661005	1	Organismal Systems	Digestive system
3	map00601	Glycosphingolipid biosynthesis - lacto and neolacto series	3/1881	57/31901	0.661005	1	Metabolism	Glycan biosynthesis and metabolism
3	map00592	alpha-Linolenic acid metabolism	3/1881	58/31901	0.672578	1	Metabolism	Lipid metabolism
3	map04130	SNARE interactions in vesicular transport	3/1881	60/31901	0.694845	1	Genetic Information Processing	Folding, sorting and degradation
3	map04966	Collecting duct acid secretion	3/1881	60/31901	0.694845	1	Organismal Systems	Excretory system
3	map00534	Glycosaminoglycan biosynthesis - heparan sulfate / heparin	3/1881	61/31901	0.705541	1	Metabolism	Glycan biosynthesis and metabolism
3	map04960	Aldosterone-regulated sodium reabsorption	3/1881	121/31901	0.976439	1	Organismal Systems	Excretory system
3	map04721	Synaptic vesicle cycle	3/1881	158/31901	0.996034	1	Organismal Systems	Nervous system
3	map04723	Retrograde endocannabinoid signaling	3/1881	371/31901	1	1	Organismal Systems	Nervous system
3	map03010	Ribosome	3/1881	677/31901	1	1	Genetic Information Processing	Translation
2	map00670	One carbon pool by folate	2/1881	46/31901	0.763091	1	Metabolism	Metabolism of cofactors and vitamins
2	map00514	Other types of O-glycan biosynthesis	2/1881	49/31901	0.793055	1	Metabolism	Glycan biosynthesis and metabolism
2	map03430	Mismatch repair	2/1881	54/31901	0.835585	1	Genetic Information Processing	Replication and repair
2	map05033	Nicotine addiction	2/1881	79/31901	0.951278	1	Human Diseases	Substance dependence
2	map00760	Nicotinate and nicotinamide metabolism	2/1881	86/31901	0.965844	1	Metabolism	Metabolism of cofactors and vitamins
2	map03050	Proteasome	2/1881	97/31901	0.980639	1	Genetic Information Processing	Folding, sorting and degradation
2	map04341	Hedgehog signaling pathway - fly	2/1881	104/31901	0.986579	1	Environmental Information Processing	Signal transduction
2	map00565	Ether lipid metabolism	2/1881	110/31901	0.990224	1	Metabolism	Lipid metabolism
2	map04260	Cardiac muscle contraction	2/1881	198/31901	0.999923	1	Organismal Systems	Circulatory system
1	map00920	Sulfur metabolism	1/1881	21/31901	0.721032	1	Metabolism	Energy metabolism
1	map04711	Circadian rhythm - fly	1/1881	23/31901	0.752981	1	Organismal Systems	Environmental adaptation
1	map00740	Riboflavin metabolism	1/1881	29/31901	0.82851	1	Metabolism	Metabolism of cofactors and vitamins
1	map00531	Glycosaminoglycan degradation	1/1881	41/31901	0.917365	1	Metabolism	Glycan biosynthesis and metabolism
1	map00511	Other glycan degradation	1/1881	45/31901	0.93522	1	Metabolism	Glycan biosynthesis and metabolism
1	map04392	Hippo signaling pathway - multiple species	1/1881	65/31901	0.980829	1	Environmental Information Processing	Signal transduction
1	map03410	Base excision repair	1/1881	76/31901	0.99019	1	Genetic Information Processing	Replication and repair

## Sheet: KEGG cluster3
Number	Pathway id	Description	Ratio_in_study	Ratio_in_pop	pvalue	padjust	First Category	Second Category
7	map04512	ECM-receptor interaction	7/165	250/31901	0.000339241	0.0617419	Environmental Information Processing	Signaling molecules and interaction
6	map04640	Hematopoietic cell lineage	6/165	253/31901	0.00210076	0.191169	Organismal Systems	Immune system
3	map00120	Primary bile acid biosynthesis	3/165	60/31901	0.00374605	0.22726	Metabolism	Lipid metabolism
5	map04970	Salivary secretion	5/165	230/31901	0.00704334	0.320472	Organismal Systems	Digestive system
5	map04976	Bile secretion	5/165	247/31901	0.00941431	0.342681	Organismal Systems	Digestive system
3	map00350	Tyrosine metabolism	3/165	106/31901	0.0177782	0.539271	Metabolism	Amino acid metabolism
3	map04979	Cholesterol metabolism	3/165	129/31901	0.0295736	0.672799	Organismal Systems	Digestive system
4	map04621	NOD-like receptor signaling pathway	4/165	370/31901	0.126067	0.695281	Organismal Systems	Immune system
3	map04146	Peroxisome	3/165	235/31901	0.122798	0.698415	Cellular Processes	Transport and catabolism
2	map04975	Fat digestion and absorption	2/165	116/31901	0.121308	0.712196	Organismal Systems	Digestive system
10	map05165	Human papillomavirus infection	10/165	956/31901	0.0274068	0.712576	Human Diseases	Infectious disease: viral
3	map03320	PPAR signaling pathway	3/165	233/31901	0.120538	0.731267	Organismal Systems	Endocrine system
4	map04650	Natural killer cell mediated cytotoxicity	4/165	360/31901	0.117292	0.736111	Organismal Systems	Immune system
3	map04659	Th17 cell differentiation	3/165	269/31901	0.163402	0.743478	Organismal Systems	Immune system
2	map00260	Glycine, serine and threonine metabolism	2/165	138/31901	0.160123	0.747239	Metabolism	Amino acid metabolism
3	map05222	Small cell lung cancer	3/165	253/31901	0.143807	0.747798	Human Diseases	Cancer: specific types
1	map00130	Ubiquinone and other terpenoid-quinone biosynthesis	1/165	31/31901	0.148565	0.751077	Metabolism	Metabolism of cofactors and vitamins
5	map05410	Hypertrophic cardiomyopathy (HCM)	5/165	571/31901	0.174928	0.758022	Human Diseases	Cardiovascular disease
3	map05032	Morphine addiction	3/165	265/31901	0.158429	0.75879	Human Diseases	Substance dependence
3	map04660	T cell receptor signaling pathway	3/165	275/31901	0.170948	0.758842	Organismal Systems	Immune system
3	map04972	Pancreatic secretion	3/165	230/31901	0.117178	0.761659	Organismal Systems	Digestive system
3	map00983	Drug metabolism - other enzymes	3/165	252/31901	0.14261	0.763383	Metabolism	Xenobiotics biodegradation and metabolism
6	map05414	Dilated cardiomyopathy (DCM)	6/165	637/31901	0.113882	0.767652	Human Diseases	Cardiovascular disease
2	map05143	African trypanosomiasis	2/165	136/31901	0.156502	0.769821	Human Diseases	Infectious disease: parasitic
3	map00564	Glycerophospholipid metabolism	3/165	226/31901	0.112754	0.78928	Metabolism	Lipid metabolism
8	map04510	Focal adhesion	8/165	926/31901	0.108661	0.791054	Cellular Processes	Cellular community - eukaryotes
1	map00730	Thiamine metabolism	1/165	40/31901	0.187431	0.793312	Metabolism	Metabolism of cofactors and vitamins
2	map05134	Legionellosis	2/165	176/31901	0.231111	0.793626	Human Diseases	Infectious disease: bacterial
2	map05140	Leishmaniasis	2/165	187/31901	0.252107	0.804972	Human Diseases	Infectious disease: parasitic
2	map05330	Allograft rejection	2/165	194/31901	0.265497	0.805342	Human Diseases	Immune disease
3	map05322	Systemic lupus erythematosus	3/165	320/31901	0.230278	0.805972	Human Diseases	Immune disease
2	map03008	Ribosome biogenesis in eukaryotes	2/165	185/31901	0.248283	0.806921	Genetic Information Processing	Translation
3	map04928	Parathyroid hormone synthesis, secretion and action	3/165	327/31901	0.239846	0.80837	Organismal Systems	Endocrine system
2	map05340	Primary immunodeficiency	2/165	190/31901	0.257844	0.809097	Human Diseases	Immune disease
2	map04918	Thyroid hormone synthesis	2/165	197/31901	0.271238	0.809267	Organismal Systems	Endocrine system
7	map04810	Regulation of actin cytoskeleton	7/165	1004/31901	0.264222	0.815059	Cellular Processes	Cell motility
4	map04141	Protein processing in endoplasmic reticulum	4/165	472/31901	0.22875	0.816324	Genetic Information Processing	Folding, sorting and degradation
6	map04145	Phagosome	6/165	815/31901	0.247342	0.818477	Cellular Processes	Transport and catabolism
5	map05167	Kaposi sarcoma-associated herpesvirus infection	5/165	486/31901	0.108596	0.823519	Human Diseases	Infectious disease: viral
5	map04514	Cell adhesion molecules (CAMs)	5/165	459/31901	0.0906665	0.825065	Environmental Information Processing	Signaling molecules and interaction
1	map04950	Maturity onset diabetes of the young	1/165	50/31901	0.22855	0.831922	Human Diseases	Endocrine and metabolic disease
5	map05152	Tuberculosis	5/165	482/31901	0.105837	0.837489	Human Diseases	Infectious disease: bacterial
2	map04924	Renin secretion	2/165	161/31901	0.202701	0.838447	Organismal Systems	Endocrine system
2	map04350	TGF-beta signaling pathway	2/165	205/31901	0.286537	0.841123	Environmental Information Processing	Signal transduction
3	map04666	Fc gamma R-mediated phagocytosis	3/165	314/31901	0.222136	0.842264	Organismal Systems	Immune system
2	map00010	Glycolysis / Gluconeogenesis	2/165	174/31901	0.227305	0.844275	Metabolism	Carbohydrate metabolism
9	map04151	PI3K-Akt signaling pathway	9/165	1033/31901	0.0888001	0.850612	Environmental Information Processing	Signal transduction
2	map00410	beta-Alanine metabolism	2/165	105/31901	0.102924	0.851461	Metabolism	Metabolism of other amino acids
1	map04122	Sulfur relay system	1/165	20/31901	0.0985444	0.854051	Genetic Information Processing	Folding, sorting and degradation
2	map04664	Fc epsilon RI signaling pathway	2/165	210/31901	0.296083	0.855352	Organismal Systems	Immune system
2	map00561	Glycerolipid metabolism	2/165	171/31901	0.221604	0.858128	Metabolism	Lipid metabolism
1	map00670	One carbon pool by folate	1/165	46/31901	0.212357	0.858865	Metabolism	Metabolism of cofactors and vitamins
2	map05150	Staphylococcus aureus infection	2/165	219/31901	0.313218	0.863722	Human Diseases	Infectious disease: bacterial
3	map05146	Amoebiasis	3/165	312/31901	0.219435	0.868199	Human Diseases	Infectious disease: parasitic
2	map05320	Autoimmune thyroid disease	2/165	215/31901	0.305612	0.869083	Human Diseases	Immune disease
1	map00500	Starch and sucrose metabolism	1/165	72/31901	0.311876	0.873252	Metabolism	Carbohydrate metabolism
2	map00790	Folate biosynthesis	2/165	95/31901	0.0869676	0.879339	Metabolism	Metabolism of cofactors and vitamins
4	map04974	Protein digestion and absorption	4/165	317/31901	0.0828904	0.887415	Organismal Systems	Digestive system
3	map02010	ABC transporters	3/165	182/31901	0.0688351	0.894856	Environmental Information Processing	Membrane transport
6	map05412	Arrhythmogenic right ventricular cardiomyopathy (ARVC)	6/165	546/31901	0.0650589	0.910824	Human Diseases	Cardiovascular disease
2	map04658	Th1 and Th2 cell differentiation	2/165	234/31901	0.341563	0.927829	Organismal Systems	Immune system
2	map04911	Insulin secretion	2/165	237/31901	0.347192	0.929249	Organismal Systems	Endocrine system
2	map04710	Circadian rhythm	2/165	92/31901	0.0823401	0.936619	Organismal Systems	Environmental adaptation
2	map04144	Endocytosis	2/165	731/31901	0.894357	0.974688	Cellular Processes	Transport and catabolism
2	map04933	AGE-RAGE signaling pathway in diabetic complications	2/165	249/31901	0.36954	0.974728	Human Diseases	Endocrine and metabolic disease
1	map04072	Phospholipase D signaling pathway	1/165	441/31901	0.900026	0.975028	Environmental Information Processing	Signal transduction
4	map05200	Pathways in cancer	4/165	1398/31901	0.934225	0.977178	Human Diseases	Cancer: overview
1	map05130	Pathogenic Escherichia coli infection	1/165	506/31901	0.928994	0.977324	Human Diseases	Infectious disease: bacterial
2	map04390	Hippo signaling pathway	2/165	763/31901	0.907686	0.977508	Environmental Information Processing	Signal transduction
3	map05133	Pertussis	3/165	177/31901	0.0644511	0.977509	Human Diseases	Infectious disease: bacterial
1	map04080	Neuroactive ligand-receptor interaction	1/165	539/31901	0.940333	0.977946	Environmental Information Processing	Signaling molecules and interaction
1	map03013	RNA transport	1/165	428/31901	0.892954	0.979022	Genetic Information Processing	Translation
2	map05225	Hepatocellular carcinoma	2/165	798/31901	0.920464	0.979675	Human Diseases	Cancer: specific types
1	map05132	Salmonella infection	1/165	566/31901	0.948257	0.980584	Human Diseases	Infectious disease: bacterial
1	map05016	Huntington disease	1/165	500/31901	0.926714	0.980593	Human Diseases	Neurodegenerative disease
1	map05226	Gastric cancer	1/165	423/31901	0.890104	0.981811	Human Diseases	Cancer: specific types
1	map05012	Parkinson disease	1/165	397/31901	0.87402	0.981924	Human Diseases	Neurodegenerative disease
1	map04261	Adrenergic signaling in cardiomyocytes	1/165	418/31901	0.887178	0.984551	Organismal Systems	Circulatory system
1	map04120	Ubiquitin mediated proteolysis	1/165	483/31901	0.919849	0.98478	Genetic Information Processing	Folding, sorting and degradation
4	map04064	NF-kappa B signaling pathway	4/165	264/31901	0.0487151	0.985127	Environmental Information Processing	Signal transduction
2	map04714	Thermogenesis	2/165	951/31901	0.959193	0.986289	Organismal Systems	Environmental adaptation
3	map05205	Proteoglycans in cancer	3/165	952/31901	0.87333	0.987243	Human Diseases	Cancer: overview
2	map04611	Platelet activation	2/165	709/31901	0.884184	0.987249	Organismal Systems	Immune system
1	map04910	Insulin signaling pathway	1/165	390/31901	0.869303	0.988833	Organismal Systems	Endocrine system
1	map05164	Influenza A	1/165	801/31901	0.985107	0.990549	Human Diseases	Infectious disease: viral
1	map04150	mTOR signaling pathway	1/165	386/31901	0.86653	0.991877	Environmental Information Processing	Signal transduction
1	map04921	Oxytocin signaling pathway	1/165	758/31901	0.981282	0.992185	Organismal Systems	Endocrine system
1	map04210	Apoptosis	1/165	714/31901	0.976357	0.99272	Cellular Processes	Cell growth and death
1	map04015	Rap1 signaling pathway	1/165	968/31901	0.993889	0.993889	Environmental Information Processing	Signal transduction
1	map04934	Cushing syndrome	1/165	383/31901	0.864412	0.995715	Human Diseases	Endocrine and metabolic disease
4	map04742	Taste transduction	4/165	316/31901	0.0821585	0.996857	Organismal Systems	Sensory system
1	map05418	Fluid shear stress and atherosclerosis	1/165	709/31901	0.975722	0.997648	Human Diseases	Cardiovascular disease
1	map04728	Dopaminergic synapse	1/165	380/31901	0.86226	0.999562	Organismal Systems	Nervous system
2	map00360	Phenylalanine metabolism	2/165	73/31901	0.055037	1	Metabolism	Amino acid metabolism
2	map04614	Renin-angiotensin system	2/165	79/31901	0.063256	1	Organismal Systems	Endocrine system
1	map03050	Proteasome	1/165	97/31901	0.395752	1	Genetic Information Processing	Folding, sorting and degradation
3	map04022	cGMP-PKG signaling pathway	3/165	442/31901	0.400998	1	Environmental Information Processing	Signal transduction
3	map00230	Purine metabolism	3/165	443/31901	0.402386	1	Metabolism	Nucleotide metabolism
2	map04925	Aldosterone synthesis and secretion	2/165	269/31901	0.40609	1	Organismal Systems	Endocrine system
4	map05100	Bacterial invasion of epithelial cells	4/165	627/31901	0.4077	1	Human Diseases	Infectious disease: bacterial
2	map04610	Complement and coagulation cascades	2/165	275/31901	0.416861	1	Organismal Systems	Immune system
2	map04922	Glucagon signaling pathway	2/165	284/31901	0.432833	1	Organismal Systems	Endocrine system
1	map00565	Ether lipid metabolism	1/165	110/31901	0.435268	1	Metabolism	Lipid metabolism
1	map00510	N-Glycan biosynthesis	1/165	112/31901	0.441115	1	Metabolism	Glycan biosynthesis and metabolism
1	map05310	Asthma	1/165	114/31901	0.446901	1	Human Diseases	Immune disease
2	map04110	Cell cycle	2/165	298/31901	0.457207	1	Cellular Processes	Cell growth and death
1	map00040	Pentose and glucuronate interconversions	1/165	120/31901	0.463907	1	Metabolism	Carbohydrate metabolism
2	map04750	Inflammatory mediator regulation of TRP channels	2/165	304/31901	0.467469	1	Organismal Systems	Sensory system
3	map05202	Transcriptional misregulation in cancer	3/165	514/31901	0.497905	1	Human Diseases	Cancer: overview
2	map04114	Oocyte meiosis	2/165	323/31901	0.499195	1	Cellular Processes	Cell growth and death
3	map04060	Cytokine-cytokine receptor interaction	3/165	517/31901	0.501781	1	Environmental Information Processing	Signaling molecules and interaction
1	map04978	Mineral absorption	1/165	136/31901	0.506756	1	Organismal Systems	Digestive system
1	map04340	Hedgehog signaling pathway	1/165	141/31901	0.519435	1	Environmental Information Processing	Signal transduction
3	map05168	Herpes simplex virus 1 infection	3/165	533/31901	0.522194	1	Human Diseases	Infectious disease: viral
3	map05131	Shigellosis	3/165	536/31901	0.525971	1	Human Diseases	Infectious disease: bacterial
1	map05332	Graft-versus-host disease	1/165	145/31901	0.529345	1	Human Diseases	Immune disease
2	map04550	Signaling pathways regulating pluripotency of stem cells	2/165	344/31901	0.532833	1	Cellular Processes	Cellular community - eukaryotes
2	map04726	Serotonergic synapse	2/165	345/31901	0.534396	1	Organismal Systems	Nervous system
3	map04020	Calcium signaling pathway	3/165	544/31901	0.535964	1	Environmental Information Processing	Signal transduction
1	map00071	Fatty acid degradation	1/165	148/31901	0.536643	1	Metabolism	Lipid metabolism
1	map04672	Intestinal immune network for IgA production	1/165	151/31901	0.543829	1	Organismal Systems	Immune system
1	map05144	Malaria	1/165	162/31901	0.569243	1	Human Diseases	Infectious disease: parasitic
1	map05321	Inflammatory bowel disease (IBD)	1/165	166/31901	0.578132	1	Human Diseases	Immune disease
2	map04915	Estrogen signaling pathway	2/165	378/31901	0.583964	1	Organismal Systems	Endocrine system
1	map04730	Long-term depression	1/165	170/31901	0.586837	1	Organismal Systems	Nervous system
1	map04927	Cortisol synthesis and secretion	1/165	171/31901	0.588986	1	Organismal Systems	Endocrine system
1	map04940	Type I diabetes mellitus	1/165	177/31901	0.601645	1	Human Diseases	Endocrine and metabolic disease
1	map05213	Endometrial cancer	1/165	182/31901	0.611898	1	Human Diseases	Cancer: specific types
2	map05162	Measles	2/165	399/31901	0.613442	1	Human Diseases	Infectious disease: viral
3	map05166	Human T-cell leukemia virus 1 infection	3/165	620/31901	0.624626	1	Human Diseases	Infectious disease: viral
1	map05211	Renal cell carcinoma	1/165	191/31901	0.629697	1	Human Diseases	Cancer: specific types
1	map00982	Drug metabolism - cytochrome P450	1/165	194/31901	0.635447	1	Metabolism	Xenobiotics biodegradation and metabolism
1	map00980	Metabolism of xenobiotics by cytochrome P450	1/165	202/31901	0.650352	1	Metabolism	Xenobiotics biodegradation and metabolism
1	map04971	Gastric acid secretion	1/165	203/31901	0.652172	1	Organismal Systems	Digestive system
3	map04014	Ras signaling pathway	3/165	649/31901	0.655275	1	Environmental Information Processing	Signal transduction
2	map05206	MicroRNAs in cancer	2/165	436/31901	0.661468	1	Human Diseases	Cancer: overview
2	map04218	Cellular senescence	2/165	440/31901	0.666364	1	Cellular Processes	Cell growth and death
1	map04720	Long-term potentiation	1/165	219/31901	0.680044	1	Organismal Systems	Nervous system
1	map04727	GABAergic synapse	1/165	220/31901	0.68171	1	Organismal Systems	Nervous system
2	map04062	Chemokine signaling pathway	2/165	458/31901	0.6877	1	Organismal Systems	Immune system
2	map05010	Alzheimer disease	2/165	459/31901	0.688852	1	Human Diseases	Neurodegenerative disease
1	map04662	B cell receptor signaling pathway	1/165	229/31901	0.696324	1	Organismal Systems	Immune system
3	map04919	Thyroid hormone signaling pathway	3/165	693/31901	0.698305	1	Organismal Systems	Endocrine system
1	map04540	Gap junction	1/165	240/31901	0.713283	1	Cellular Processes	Cellular community - eukaryotes
1	map05323	Rheumatoid arthritis	1/165	242/31901	0.716264	1	Human Diseases	Immune disease
1	map04625	C-type lectin receptor signaling pathway	1/165	246/31901	0.722133	1	Organismal Systems	Immune system
1	map04668	TNF signaling pathway	1/165	248/31901	0.725022	1	Environmental Information Processing	Signal transduction
1	map00830	Retinol metabolism	1/165	251/31901	0.7293	1	Metabolism	Metabolism of cofactors and vitamins
1	map04612	Antigen processing and presentation	1/165	251/31901	0.7293	1	Organismal Systems	Immune system
1	map04912	GnRH signaling pathway	1/165	254/31901	0.733512	1	Organismal Systems	Endocrine system
2	map04360	Axon guidance	2/165	507/31901	0.740166	1	Organismal Systems	Development and regeneration
1	map04012	ErbB signaling pathway	1/165	260/31901	0.741741	1	Environmental Information Processing	Signal transduction
1	map00140	Steroid hormone biosynthesis	1/165	263/31901	0.74576	1	Metabolism	Lipid metabolism
1	map05231	Choline metabolism in cancer	1/165	267/31901	0.751023	1	Human Diseases	Cancer: overview
1	map03015	mRNA surveillance pathway	1/165	268/31901	0.752322	1	Genetic Information Processing	Translation
1	map05145	Toxoplasmosis	1/165	275/31901	0.761226	1	Human Diseases	Infectious disease: parasitic
1	map04070	Phosphatidylinositol signaling system	1/165	275/31901	0.761226	1	Environmental Information Processing	Signal transduction
1	map01522	Endocrine resistance	1/165	276/31901	0.762471	1	Human Diseases	Drug resistance: antineoplastic
2	map05203	Viral carcinogenesis	2/165	536/31901	0.767557	1	Human Diseases	Cancer: overview
1	map04713	Circadian entrainment	1/165	284/31901	0.772207	1	Organismal Systems	Environmental adaptation
1	map05204	Chemical carcinogenesis	1/165	285/31901	0.773396	1	Human Diseases	Cancer: overview
1	map05142	Chagas disease (American trypanosomiasis)	1/165	296/31901	0.786073	1	Human Diseases	Infectious disease: parasitic
1	map04142	Lysosome	1/165	300/31901	0.790506	1	Cellular Processes	Transport and catabolism
1	map04725	Cholinergic synapse	1/165	305/31901	0.795918	1	Organismal Systems	Nervous system
1	map04724	Glutamatergic synapse	1/165	308/31901	0.799099	1	Organismal Systems	Nervous system
1	map04931	Insulin resistance	1/165	309/31901	0.800148	1	Human Diseases	Endocrine and metabolic disease
2	map04024	cAMP signaling pathway	2/165	583/31901	0.80665	1	Environmental Information Processing	Signal transduction
1	map05160	Hepatitis C	1/165	318/31901	0.80935	1	Human Diseases	Infectious disease: viral
1	map04270	Vascular smooth muscle contraction	1/165	320/31901	0.811336	1	Organismal Systems	Circulatory system
2	map04520	Adherens junction	2/165	593/31901	0.814178	1	Cellular Processes	Cellular community - eukaryotes
2	map05169	Epstein-Barr virus infection	2/165	600/31901	0.819292	1	Human Diseases	Infectious disease: viral
3	map04530	Tight junction	3/165	853/31901	0.820846	1	Cellular Processes	Cellular community - eukaryotes
2	map05416	Viral myocarditis	2/165	614/31901	0.829146	1	Human Diseases	Cardiovascular disease
1	map04152	AMPK signaling pathway	1/165	340/31901	0.830107	1	Environmental Information Processing	Signal transduction
1	map03420	Nucleotide excision repair	1/165	341/31901	0.830996	1	Genetic Information Processing	Replication and repair
1	map04926	Relaxin signaling pathway	1/165	344/31901	0.833633	1	Organismal Systems	Endocrine system
2	map05163	Human cytomegalovirus infection	2/165	624/31901	0.835887	1	Human Diseases	Infectious disease: viral
2	map04670	Leukocyte transendothelial migration	2/165	628/31901	0.838516	1	Organismal Systems	Immune system
1	map04310	Wnt signaling pathway	1/165	363/31901	0.849409	1	Environmental Information Processing	Signal transduction
1	map04140	Autophagy - animal	1/165	364/31901	0.850197	1	Cellular Processes	Transport and catabolism
1	map04723	Retrograde endocannabinoid signaling	1/165	371/31901	0.855599	1	Organismal Systems	Nervous system
1	map05034	Alcoholism	1/165	378/31901	0.860806	1	Human Diseases	Substance dependence
